# Supplementary material for: H3K4me3 changes occur in cell wall genes during the development of Fagopyrum tataricum morphogenic and non-morphogenic calli
Source: Front Plant Sci. 2024 Sep 25;15:1465514. doi: 10.3389/fpls.2024.1465514 (PMC11461221; doi:10.3389/fpls.2024.1465514)
Supplement: Supplementary file 12 [file Table3.xlsx]

## Sheet: Supplementary Table 3
Supplementary Table 3. Differentially enriched regions between the MC and NC samples.
The concentration values indicate the average read concentration over all the samples. This calculation uses log2 normalised ChIP read counts and the mean concentration over the two groups. The fold column contains the difference in average concentration between the two groups, with a positive value indicating increased enrichment in the MC and a negative value indicating increased higher enrichm…
#	RegionID	chromosome	start	end	width	Conc_MC	Conc_NC	Fold	p.value	FDR	MC_H3K4me3_1ug_rep1	MC_H3K4me3_1ug_rep2	NC_H3K4me3_1ug_rep1	NC_H3K4me3_1ug_rep2	Annotation	Detailed.Annotation	Distance.to.TSS	Nearest.PromoterID	Entrez.ID	Nearest.Unigene
1	Ft1:10015974-10017590	Ft1	10015974	10017590	1617	8.69217	7.85191	0.840254	6.08064e-07	1.49412e-06	395.02	432.22	260.63	201.42	Intergenic	Intergenic	6591	FtPinG0003181200.01.T01	FtPinG0003181200	FtPinG0003181200.01.T01
2	Ft1:10028211-10029827	Ft1	10028211	10029827	1617	8.83246	6.48434	2.34812	2.6174e-37	4.98088e-36	456.7	455.02	91.87	87.2	intron (FtPinG0003180700.01.T01, intron 1 of 4)	intron (FtPinG0003180700.01.T01, intron 1 of 4)	480	FtPinG0003180700.01.T01	FtPinG0003180700	FtPinG0003180700.01.T01
3	Ft1:10039875-10041491	Ft1	10039875	10041491	1617	7.98896	7.30138	0.687579	0.000524138	0.000943301	232.5	275.59	156.78	158.7	exon (FtPinG0003180500.01.T01, exon 1 of 6)	exon (FtPinG0003180500.01.T01, exon 1 of 6)	333	FtPinG0003180500.01.T01	FtPinG0003180500	FtPinG0003180500.01.T02
4	Ft1:10052078-10053694	Ft1	10052078	10053694	1617	9.17291	7.5175	1.65541	7.55707e-26	7.44355e-25	533.81	620.58	173.75	192.7	intron (FtPinG0003180200.01.T01, intron 2 of 2)	intron (FtPinG0003180200.01.T01, intron 2 of 2)	312	FtPinG0003180200.01.T01	FtPinG0003180200	FtPinG0003180200.01.T01
5	Ft1:10079608-10081224	Ft1	10079608	10081224	1617	8.42945	6.36054	2.06891	1.41851e-21	1.10505e-20	298.93	390.59	78.89	85.45	exon (FtPinG0003179000.01.T01, exon 1 of 2)	exon (FtPinG0003179000.01.T01, exon 1 of 2)	165	FtPinG0003179000.01.T01	FtPinG0003179000	FtPinG0003179000.01.T01
6	Ft1:10096294-10097910	Ft1	10096294	10097910	1617	7.8132	7.01551	0.797685	0.000211019	0.000397544	227.76	222.06	142.8	115.97	exon (FtPinG0003177100.01.T01, exon 2 of 9)	exon (FtPinG0003177100.01.T01, exon 2 of 9)	242	FtPinG0003177100.01.T01	FtPinG0003177100	FtPinG0003177100.01.T01
7	Ft1:10116505-10118121	Ft1	10116505	10118121	1617	8.79085	8.3483	0.442553	0.00224178	0.00371687	437.72	448.08	340.52	311.29	exon (FtPinG0003176300.01.T01, exon 2 of 6)	exon (FtPinG0003176300.01.T01, exon 2 of 6)	259	FtPinG0003176300.01.T01	FtPinG0003176300	FtPinG0003176300.01.T01
8	Ft1:10158197-10159813	Ft1	10158197	10159813	1617	7.31573	5.99792	1.31782	2.18818e-06	5.10664e-06	135.23	183.4	65.91	61.91	Intergenic	Intergenic	-26823	FtPinG0003175600.01.T01	FtPinG0003175600	FtPinG0003175600.01.T01
9	Ft1:10184437-10186053	Ft1	10184437	10186053	1617	9.26836	8.45119	0.817171	1.91669e-08	5.39864e-08	586.01	647.34	390.44	309.55	promoter-TSS (FtPinG0003175600.01.T01)	promoter-TSS (FtPinG0003175600.01.T01)	-583	FtPinG0003175600.01.T01	FtPinG0003175600	FtPinG0003175600.01.T01
10	Ft1:10210940-10212556	Ft1	10210940	10212556	1617	8.34255	7.85292	0.489634	0.0031287	0.00507805	319.1	330.11	235.66	226.71	promoter-TSS (FtPinG0003174500.01.T01)	promoter-TSS (FtPinG0003174500.01.T01)	54	FtPinG0003174500.01.T01	FtPinG0003174500	FtPinG0003174500.01.T01
11	Ft1:10238468-10240084	Ft1	10238468	10240084	1617	8.89528	8.13541	0.759865	1.82316e-07	4.72253e-07	480.43	471.88	288.59	273.8	intron (FtPinG0003172700.01.T01, intron 1 of 6)	intron (FtPinG0003172700.01.T01, intron 1 of 6)	363	FtPinG0003172700.01.T01	FtPinG0003172700	FtPinG0003172700.01.T01
12	Ft1:10256639-10258255	Ft1	10256639	10258255	1617	6.8654	9.07161	-2.20621	9.41869e-33	1.3612e-31	128.11	105.08	599.15	476.96	Intergenic	Intergenic	1793	FtPinG0003172200.01.T01	FtPinG0003172200	FtPinG0003172200.01.T01
13	Ft1:10374109-10375725	Ft1	10374109	10375725	1617	8.55303	6.2968	2.25623	2.11287e-29	2.52554e-28	366.55	384.64	77.89	79.35	intron (FtPinG0003169100.01.T01, intron 1 of 2)	intron (FtPinG0003169100.01.T01, intron 1 of 2)	309	FtPinG0003169100.01.T01	FtPinG0003169100	FtPinG0003169100.01.T01
14	Ft1:10433428-10435044	Ft1	10433428	10435044	1617	10.0614	7.44709	2.61427	2.82692e-70	2.38521e-68	957.3	1179.69	166.76	182.24	promoter-TSS (FtPinG0003167000.01.T01)	promoter-TSS (FtPinG0003167000.01.T01)	79	FtPinG0003167000.01.T01	FtPinG0003167000	FtPinG0003167000.01.T01
15	Ft1:10445436-10447052	Ft1	10445436	10447052	1617	9.2398	8.67908	0.560713	1.95176e-05	4.14212e-05	583.63	625.53	427.39	392.38	promoter-TSS (FtPinG0003166600.01.T01)	promoter-TSS (FtPinG0003166600.01.T01)	88	FtPinG0003166600.01.T01	FtPinG0003166600	FtPinG0003166600.01.T01
16	Ft1:10501268-10502884	Ft1	10501268	10502884	1617	9.51114	8.33874	1.17239	5.36224e-16	2.81224e-15	724.8	734.58	368.48	279.03	exon (FtPinG0003165200.01.T01, exon 1 of 8)	exon (FtPinG0003165200.01.T01, exon 1 of 8)	182	FtPinG0003165200.01.T01	FtPinG0003165200	FtPinG0003165200.01.T01
17	Ft1:1062170-1063786	Ft1	1062170	1063786	1617	9.7006	8.71699	0.983606	5.30392e-15	2.56804e-14	794.79	869.4	441.37	400.23	exon (FtPinG0000130800.01.T01, exon 2 of 3)	exon (FtPinG0000130800.01.T01, exon 2 of 3)	240	FtPinG0000130800.01.T01	FtPinG0000130800	FtPinG0000130800.01.T01
18	Ft1:10640297-10641913	Ft1	10640297	10641913	1617	7.09178	6.1154	0.976388	0.00036008	0.000659944	139.98	132.84	68.9	69.76	Intergenic	Intergenic	-11481	FtPinG0003161700.01.T01	FtPinG0003161700	FtPinG0003161700.01.T01
19	Ft1:10653597-10655213	Ft1	10653597	10655213	1617	6.94757	5.64401	1.30356	1.64125e-05	3.51893e-05	132.86	114	52.92	47.09	Intergenic	Intergenic	-1733	FtPinG0003161400.01.T01	FtPinG0003161400	FtPinG0003161400.01.T01
20	Ft1:10808082-10809698	Ft1	10808082	10809698	1617	5.84087	7.10489	-1.26403	1.11267e-05	2.43616e-05	58.13	56.51	128.82	146.49	exon (FtPinG0003159200.01.T01, exon 1 of 1)	exon (FtPinG0003159200.01.T01, exon 1 of 1)	234	FtPinG0003159200.01.T01	FtPinG0003159200	FtPinG0003159200.01.T01
21	Ft1:10819755-10821371	Ft1	10819755	10821371	1617	8.48886	9.24745	-0.758588	1.46275e-08	4.16607e-08	354.69	363.82	585.17	630.43	exon (FtPinG0003159000.01.T01, exon 1 of 1)	exon (FtPinG0003159000.01.T01, exon 1 of 1)	121	FtPinG0003159000.01.T01	FtPinG0003159000	FtPinG0003159000.01.T01
22	Ft1:10829742-10831358	Ft1	10829742	10831358	1617	4.71841	7.7568	-3.03839	7.62551e-23	6.3316e-22	30.84	21.81	220.69	211.89	Intergenic	Intergenic	3120	FtPinG0003158800.01.T01	FtPinG0003158800	FtPinG0003158800.01.T01
23	Ft1:10916577-10918193	Ft1	10916577	10918193	1617	8.14029	6.32289	1.8174	8.2512e-17	4.60967e-16	272.84	291.45	79.89	80.22	intron (FtPinG0003155900.01.T01, intron 1 of 3)	intron (FtPinG0003155900.01.T01, intron 1 of 3)	172	FtPinG0003155900.01.T01	FtPinG0003155900	FtPinG0003155900.01.T01
24	Ft1:10991028-10992644	Ft1	10991028	10992644	1617	8.67199	9.45004	-0.778056	1.78641e-09	5.49424e-09	391.46	424.29	723.97	674.9	Intergenic	Intergenic	2254	FtPinG0003153800.01.T01	FtPinG0003153800	FtPinG0003153800.01.T01
25	Ft1:10996130-10997746	Ft1	10996130	10997746	1617	8.64542	7.54926	1.09615	7.24477e-11	2.52303e-10	397.39	403.47	203.71	170.9	Intergenic	Intergenic	5498	FtPinG0003153300.01.T01	FtPinG0003153300	FtPinG0003153300.01.T02
26	Ft1:11035485-11037101	Ft1	11035485	11037101	1617	7.93666	8.43905	-0.502398	0.00365445	0.00587816	249.11	240.89	385.45	308.67	Intergenic	Intergenic	9423	FtPinG0003152600.01.T01	FtPinG0003152600	FtPinG0003152600.01.T01
27	Ft1:11044170-11045786	Ft1	11044170	11045786	1617	7.40766	5.176	2.23166	1.13528e-12	4.58711e-12	154.21	185.38	26.96	45.34	Intergenic	Intergenic	-7777	FtPinG0003152400.01.T01	FtPinG0003152400	FtPinG0003152400.01.T01
28	Ft1:11052389-11054005	Ft1	11052389	11054005	1617	9.18259	7.02653	2.15606	2.80241e-36	4.97027e-35	520.76	641.39	137.8	122.95	intron (FtPinG0003152400.01.T01, intron 1 of 6)	intron (FtPinG0003152400.01.T01, intron 1 of 6)	442	FtPinG0003152400.01.T01	FtPinG0003152400	FtPinG0003152400.01.T01
29	Ft1:11064242-11065858	Ft1	11064242	11065858	1617	7.70089	9.00358	-1.30269	2.28257e-16	1.22338e-15	221.83	194.3	545.22	481.32	intron (FtPinG0003152200.01.T01, intron 1 of 2)	intron (FtPinG0003152200.01.T01, intron 1 of 2)	247	FtPinG0003152200.01.T01	FtPinG0003152200	FtPinG0003152200.01.T01
30	Ft1:11113876-11115492	Ft1	11113876	11115492	1617	9.34791	8.69501	0.652899	6.87014e-07	1.68379e-06	613.29	689.97	430.39	398.49	intron (FtPinG0003150300.01.T01, intron 1 of 1)	intron (FtPinG0003150300.01.T01, intron 1 of 1)	322	FtPinG0003150300.01.T01	FtPinG0003150300	FtPinG0003150300.01.T01
31	Ft1:11136127-11137743	Ft1	11136127	11137743	1617	7.08792	7.78661	-0.698684	0.00283928	0.00463388	117.44	154.65	250.64	190.96	TTS (FtPinG0003149900.01.T01)	TTS (FtPinG0003149900.01.T01)	1775	FtPinG0003149900.01.T01	FtPinG0003149900	FtPinG0003149900.01.T01
32	Ft1:11161277-11162893	Ft1	11161277	11162893	1617	7.91516	6.2312	1.68397	1.54276e-12	6.16837e-12	217.08	265.68	70.9	79.35	exon (FtPinG0003149600.01.T01, exon 4 of 6)	exon (FtPinG0003149600.01.T01, exon 4 of 6)	1147	FtPinG0003149600.01.T01	FtPinG0003149600	FtPinG0003149600.01.T01
33	Ft1:11230144-11231760	Ft1	11230144	11231760	1617	8.69448	9.23772	-0.543233	2.57387e-05	5.37784e-05	415.19	413.39	610.13	597.29	promoter-TSS (FtPinG0003148900.01.T01)	promoter-TSS (FtPinG0003148900.01.T01)	-503	FtPinG0003148900.01.T01	FtPinG0003148900	FtPinG0003148900.01.T01
34	Ft1:11233176-11234792	Ft1	11233176	11234792	1617	7.90775	6.85283	1.05493	8.06736e-07	1.96421e-06	250.3	229.99	110.84	120.33	exon (FtPinG0003148700.01.T01, exon 4 of 4)	exon (FtPinG0003148700.01.T01, exon 4 of 4)	1731	FtPinG0003148700.01.T01	FtPinG0003148700	FtPinG0003148700.01.T01
35	Ft1:11253545-11255161	Ft1	11253545	11255161	1617	8.9138	8.46825	0.445549	0.0018321	0.00307539	476.87	487.74	380.46	327.86	exon (FtPinG0003148600.01.T01, exon 1 of 1)	exon (FtPinG0003148600.01.T01, exon 1 of 1)	181	FtPinG0003148600.01.T01	FtPinG0003148600	FtPinG0003148600.01.T01
36	Ft1:11307067-11308683	Ft1	11307067	11308683	1617	8.61264	7.78683	0.825811	2.53556e-07	6.45565e-07	378.41	404.46	223.68	217.99	exon (FtPinG0003146900.01.T01, exon 2 of 2)	exon (FtPinG0003146900.01.T01, exon 2 of 2)	410	FtPinG0003146900.01.T01	FtPinG0003146900	FtPinG0003146900.01.T01
37	Ft1:11318705-11320321	Ft1	11318705	11320321	1617	9.76542	8.42793	1.33748	2.92007e-20	2.07736e-19	886.13	854.53	398.43	290.36	exon (FtPinG0003146400.01.T01, exon 2 of 6)	exon (FtPinG0003146400.01.T01, exon 2 of 6)	313	FtPinG0003146400.01.T01	FtPinG0003146400	FtPinG0003146400.01.T01
38	Ft1:1133850-1135466	Ft1	1133850	1135466	1617	8.45552	7.99685	0.458676	0.00405446	0.00647438	339.27	362.83	260.63	250.25	Intergenic	Intergenic	-2167	FtPinG0000134200.01.T01	FtPinG0000134200	FtPinG0000134200.01.T01
39	Ft1:11346078-11347694	Ft1	11346078	11347694	1617	6.0598	7.48077	-1.42097	7.59362e-08	2.03876e-07	75.92	57.5	176.75	180.5	Intergenic	Intergenic	-3255	FtPinG0003145300.01.T01	FtPinG0003145300	FtPinG0003145300.01.T01
40	Ft1:1139502-1141118	Ft1	1139502	1141118	1617	8.35672	5.69835	2.65836	8.98909e-28	9.88025e-27	297.75	357.87	41.94	61.91	promoter-TSS (FtPinG0000134400.01.T01)	promoter-TSS (FtPinG0000134400.01.T01)	-16	FtPinG0000134400.01.T01	FtPinG0000134400	FtPinG0000134400.01.T01
41	Ft1:11450988-11452604	Ft1	11450988	11452604	1617	7.86666	4.88193	2.98472	1.7369e-24	1.58056e-23	252.67	214.13	24.96	34.01	exon (FtPinG0005835300.01.T01, exon 1 of 7)	exon (FtPinG0005835300.01.T01, exon 1 of 7)	467	FtPinG0005835300.01.T01	FtPinG0005835300	FtPinG0005835300.01.T01
42	Ft1:11459589-11461205	Ft1	11459589	11461205	1617	7.92141	6.25038	1.67102	4.27664e-13	1.77806e-12	247.93	236.93	79.89	72.37	exon (FtPinG0005835100.01.T01, exon 1 of 1)	exon (FtPinG0005835100.01.T01, exon 1 of 1)	314	FtPinG0005835100.01.T01	FtPinG0005835100	FtPinG0005835100.01.T01
43	Ft1:11465470-11467086	Ft1	11465470	11467086	1617	5.15104	7.78389	-2.63284	3.89071e-20	2.74744e-19	40.33	30.73	209.7	231.07	Intergenic	Intergenic	4238	FtPinG0005835000.01.T01	FtPinG0005835000	FtPinG0005835000.01.T01
44	Ft1:11484655-11486271	Ft1	11484655	11486271	1617	8.11675	5.75638	2.36037	2.53889e-23	2.15965e-22	277.58	277.57	54.92	53.19	intron (FtPinG0005834200.01.T01, intron 1 of 5)	intron (FtPinG0005834200.01.T01, intron 1 of 5)	3724	FtPinG0005834200.01.T01	FtPinG0005834200	FtPinG0005834200.01.T01
45	Ft1:11520656-11522272	Ft1	11520656	11522272	1617	8.75771	7.30811	1.4496	6.77346e-17	3.81194e-16	399.77	465.93	147.79	169.16	TTS (FtPinG0005832900.01.T01)	TTS (FtPinG0005832900.01.T01)	-4580	FtPinG0005833100.01.T01	FtPinG0005833100	FtPinG0005833100.01.T01
46	Ft1:1153019-1154635	Ft1	1153019	1154635	1617	10.228	8.02423	2.20379	4.1095e-23	3.46994e-22	1107.95	1290.72	296.58	224.09	intron (FtPinG0000134700.01.T01, intron 1 of 8)	intron (FtPinG0000134700.01.T01, intron 1 of 8)	331	FtPinG0000134700.01.T01	FtPinG0000134700	FtPinG0000134700.01.T01
47	Ft1:11566804-11568420	Ft1	11566804	11568420	1617	8.38378	6.45203	1.93174	1.04659e-19	7.17418e-19	325.03	343	101.86	73.24	exon (FtPinG0005832400.01.T01, exon 3 of 3)	exon (FtPinG0005832400.01.T01, exon 3 of 3)	1942	FtPinG0005832400.01.T01	FtPinG0005832400	FtPinG0005832400.01.T01
48	Ft1:11636269-11637885	Ft1	11636269	11637885	1617	8.79972	7.08531	1.71442	1.44178e-21	1.12242e-20	398.58	492.69	140.8	130.79	exon (FtPinG0005830100.01.T01, exon 1 of 2)	exon (FtPinG0005830100.01.T01, exon 1 of 2)	332	FtPinG0005830100.01.T01	FtPinG0005830100	FtPinG0005830100.01.T01
49	Ft1:11658674-11660290	Ft1	11658674	11660290	1617	6.89101	5.69346	1.19755	6.72732e-05	0.000134137	123.37	114	52.92	50.57	exon (FtPinG0005828700.01.T01, exon 1 of 1)	exon (FtPinG0005828700.01.T01, exon 1 of 1)	166	FtPinG0005828700.01.T01	FtPinG0005828700	FtPinG0005828700.01.T01
50	Ft1:11677685-11679301	Ft1	11677685	11679301	1617	9.19127	8.29192	0.899349	5.74951e-11	2.02193e-10	563.47	605.71	308.56	318.27	Intergenic	Intergenic	2824	FtPinG0005827700.01.T01	FtPinG0005827700	FtPinG0005827700.01.T01
51	Ft1:11680158-11681774	Ft1	11680158	11681774	1617	9.24334	7.75239	1.49095	2.17283e-21	1.67001e-20	583.63	628.51	244.65	186.6	exon (FtPinG0005827700.01.T01, exon 1 of 2)	exon (FtPinG0005827700.01.T01, exon 1 of 2)	351	FtPinG0005827700.01.T01	FtPinG0005827700	FtPinG0005827700.01.T01
52	Ft1:11702599-11704215	Ft1	11702599	11704215	1617	8.83159	8.23292	0.598663	9.05909e-05	0.000177819	441.28	469.89	330.53	271.18	intron (FtPinG0005827200.01.T02, intron 1 of 2)	intron (FtPinG0005827200.01.T01, intron 1 of 1)	215	FtPinG0005827200.01.T02	FtPinG0005827200	FtPinG0005827200.01.T02
53	Ft1:11713030-11714646	Ft1	11713030	11714646	1617	7.5137	6.81899	0.69471	0.00245694	0.0040502	179.12	186.37	109.84	115.97	exon (FtPinG0005826700.01.T01, exon 1 of 2)	exon (FtPinG0005826700.01.T01, exon 1 of 2)	158	FtPinG0005826700.01.T01	FtPinG0005826700	FtPinG0005826700.01.T01
54	Ft1:11736431-11738047	Ft1	11736431	11738047	1617	8.83813	7.11876	1.71937	7.63118e-24	6.69479e-23	448.4	466.92	149.79	128.18	promoter-TSS (FtPinG0005826300.01.T01)	promoter-TSS (FtPinG0005826300.01.T01)	12	FtPinG0005826300.01.T01	FtPinG0005826300	FtPinG0005826300.01.T01
55	Ft1:11782590-11784206	Ft1	11782590	11784206	1617	9.10078	7.5042	1.59658	4.88551e-25	4.57269e-24	529.07	569.03	174.75	188.34	exon (FtPinG0005825200.01.T01, exon 1 of 12)	exon (FtPinG0005825200.01.T01, exon 1 of 12)	199	FtPinG0005825200.01.T01	FtPinG0005825200	FtPinG0005825200.01.T01
56	Ft1:11787075-11788691	Ft1	11787075	11788691	1617	8.70862	7.99438	0.71424	3.24654e-06	7.46424e-06	404.51	432.22	260.63	249.38	exon (FtPinG0005825200.01.T01, exon 10 of 12)	exon (FtPinG0005825200.01.T01, exon 10 of 12)	4684	FtPinG0005825200.01.T01	FtPinG0005825200	FtPinG0005825200.01.T01
57	Ft1:11866808-11868424	Ft1	11866808	11868424	1617	8.96726	8.29241	0.67485	9.37657e-06	2.06479e-05	499.41	501.62	351.5	275.54	intron (FtPinG0005823700.01.T01, intron 1 of 2)	intron (FtPinG0005823700.01.T01, intron 1 of 2)	189	FtPinG0005823700.01.T01	FtPinG0005823700	FtPinG0005823700.01.T01
58	Ft1:11875165-11876781	Ft1	11875165	11876781	1617	9.04344	8.2657	0.777746	6.14232e-08	1.66273e-07	516.02	539.29	329.53	286	intron (FtPinG0005823100.01.T01, intron 1 of 13)	intron (FtPinG0005823100.01.T01, intron 1 of 13)	176	FtPinG0005823100.01.T01	FtPinG0005823100	FtPinG0005823100.01.T01
59	Ft1:11936425-11938041	Ft1	11936425	11938041	1617	8.70545	8.25799	0.447456	0.00242258	0.00399814	423.49	411.4	310.56	301.7	Intergenic	Intergenic	-7052	FtPinG0005821000.01.T01	FtPinG0005821000	FtPinG0005821000.01.T01
60	Ft1:11972987-11974603	Ft1	11972987	11974603	1617	7.25953	5.11788	2.14165	3.94611e-12	1.51799e-11	163.7	142.75	31.95	37.49	exon (FtPinG0005819500.01.T01, exon 1 of 8)	exon (FtPinG0005819500.01.T01, exon 1 of 8)	328	FtPinG0005819500.01.T01	FtPinG0005819500	FtPinG0005819500.01.T01
61	Ft1:12043964-12045580	Ft1	12043964	12045580	1617	9.25548	8.29806	0.957416	3.42299e-10	1.12001e-09	537.37	685.01	336.52	292.98	intron (FtPinG0005818300.01.T01, intron 1 of 11)	intron (FtPinG0005818300.01.T01, intron 1 of 11)	264	FtPinG0005818300.01.T01	FtPinG0005818300	FtPinG0005818300.01.T01
62	Ft1:12058376-12059992	Ft1	12058376	12059992	1617	9.54418	7.79004	1.75414	2.03377e-37	3.9026e-36	755.64	737.55	217.69	224.97	exon (FtPinG0005817900.01.T01, exon 1 of 14)	exon (FtPinG0005817900.01.T01, exon 1 of 14)	248	FtPinG0005817900.01.T01	FtPinG0005817900	FtPinG0005817900.01.T01
63	Ft1:12083105-12084721	Ft1	12083105	12084721	1617	10.0487	8.46003	1.58867	9.72715e-38	1.88546e-36	1109.14	1009.18	362.48	341.81	exon (FtPinG0005817600.01.T01, exon 2 of 2)	exon (FtPinG0005817600.01.T01, exon 2 of 2)	1307	FtPinG0005817600.01.T01	FtPinG0005817600	FtPinG0005817600.01.T01
64	Ft1:12113211-12114827	Ft1	12113211	12114827	1617	8.01525	5.73291	2.28234	3.14645e-19	2.10528e-18	223.01	294.43	54.92	51.45	Intergenic	Intergenic	-5003	FtPinG0005817200.01.T01	FtPinG0005817200	FtPinG0005817200.01.T01
65	Ft1:12148512-12150128	Ft1	12148512	12150128	1617	7.92928	6.50928	1.41999	3.91067e-10	1.27341e-09	221.83	265.68	95.86	86.32	exon (FtPinG0005815900.01.T01, exon 2 of 2)	exon (FtPinG0005815900.01.T01, exon 2 of 2)	711	FtPinG0005815900.01.T01	FtPinG0005815900	FtPinG0005815900.01.T01
66	Ft1:12156465-12158081	Ft1	12156465	12158081	1617	9.12273	8.48332	0.639412	2.39451e-06	5.56553e-06	535	579.93	363.48	352.27	intron (FtPinG0005815700.01.T01, intron 1 of 4)	intron (FtPinG0005815700.01.T01, intron 1 of 4)	289	FtPinG0005815700.01.T01	FtPinG0005815700	FtPinG0005815700.01.T01
67	Ft1:12192079-12193695	Ft1	12192079	12193695	1617	9.28505	8.76415	0.520902	8.78496e-05	0.000172704	631.08	616.61	469.33	400.23	intron (FtPinG0005814500.01.T01, intron 1 of 7)	intron (FtPinG0005814500.01.T01, intron 1 of 7)	527	FtPinG0005814500.01.T01	FtPinG0005814500	FtPinG0005814500.01.T01
68	Ft1:12234411-12236027	Ft1	12234411	12236027	1617	5.10135	7.71936	-2.61801	2.28257e-05	4.80067e-05	49.82	18.84	222.68	198.81	Intergenic	Intergenic	-11394	FtPinG0005813800.01.T01	FtPinG0005813800	FtPinG0005813800.01.T01
69	Ft1:12250436-12252052	Ft1	12250436	12252052	1617	8.84659	7.80064	1.04595	1.61552e-11	5.9589e-11	438.91	481.79	229.67	216.25	exon (FtPinG0005813500.01.T01, exon 1 of 5)	exon (FtPinG0005813500.01.T01, exon 1 of 5)	131	FtPinG0005813500.01.T01	FtPinG0005813500	FtPinG0005813500.01.T01
70	Ft1:12259413-12261029	Ft1	12259413	12261029	1617	8.70529	7.87612	0.829165	2.58818e-07	6.58377e-07	386.72	448.08	246.65	223.22	intron (FtPinG0005813200.01.T01, intron 1 of 4)	intron (FtPinG0005813200.01.T01, intron 1 of 4)	411	FtPinG0005813200.01.T01	FtPinG0005813200	FtPinG0005813200.01.T01
71	Ft1:12273964-12275580	Ft1	12273964	12275580	1617	7.41749	6.50325	0.914235	0.000182087	0.000345763	174.38	167.54	89.87	91.56	promoter-TSS (FtPinG0005813000.01.T01)	promoter-TSS (FtPinG0005813000.01.T01)	60	FtPinG0005813000.01.T01	FtPinG0005813000	FtPinG0005813000.01.T01
72	Ft1:12276659-12278275	Ft1	12276659	12278275	1617	6.3739	7.39952	-1.02562	9.81127e-05	0.00019196	98.46	67.41	173.75	163.93	exon (FtPinG0005812800.01.T01, exon 1 of 2)	exon (FtPinG0005812800.01.T01, exon 1 of 2)	168	FtPinG0005812800.01.T01	FtPinG0005812800	FtPinG0005812800.01.T01
73	Ft1:12295335-12296951	Ft1	12295335	12296951	1617	7.22673	3.34502	3.88171	6.0655e-21	4.52253e-20	145.91	153.66	8.99	11.34	exon (FtPinG0005812100.01.T01, exon 3 of 6)	exon (FtPinG0005812100.01.T01, exon 3 of 6)	417	FtPinG0005812100.01.T01	FtPinG0005812100	FtPinG0005812100.01.T01
74	Ft1:12331674-12333290	Ft1	12331674	12333290	1617	8.61339	7.64594	0.967453	4.90463e-08	1.33651e-07	374.85	408.43	229.67	170.9	promoter-TSS (FtPinG0005810200.01.T01)	promoter-TSS (FtPinG0005810200.01.T01)	80	FtPinG0005810200.01.T01	FtPinG0005810200	FtPinG0005810200.01.T01
75	Ft1:12353353-12354969	Ft1	12353353	12354969	1617	6.08783	7.23066	-1.14283	3.00027e-05	6.22457e-05	61.68	74.35	147.79	152.59	exon (FtPinG0005809300.01.T01, exon 2 of 2)	exon (FtPinG0005809300.01.T01, exon 2 of 2)	535	FtPinG0005809300.01.T01	FtPinG0005809300	FtPinG0005809300.01.T01
76	Ft1:12375026-12376642	Ft1	12375026	12376642	1617	9.03723	8.62884	0.408391	0.00257801	0.00423821	506.53	544.24	412.41	379.3	Intergenic	Intergenic	3463	FtPinG0005808100.01.T01	FtPinG0005808100	FtPinG0005808100.01.T01
77	Ft1:12460047-12461663	Ft1	12460047	12461663	1617	7.76798	7.06575	0.702238	0.00141406	0.00241069	227.76	208.18	118.83	149.11	Intergenic	Intergenic	-3508	FtPinG0005806900.01.T01	FtPinG0005806900	FtPinG0005806900.01.T01
78	Ft1:12479796-12481412	Ft1	12479796	12481412	1617	8.98046	8.27208	0.708386	1.30581e-06	3.11456e-06	470.94	539.29	323.54	294.72	intron (FtPinG0005805800.01.T01, intron 1 of 7)	intron (FtPinG0005805800.01.T01, intron 1 of 7)	310	FtPinG0005805800.01.T01	FtPinG0005805800	FtPinG0005805800.01.T01
79	Ft1:12576250-12577866	Ft1	12576250	12577866	1617	7.96518	6.1837	1.78148	9.02479e-14	3.95567e-13	224.2	275.59	66.9	78.48	intron (FtPinG0005803000.01.T01, intron 2 of 11)	intron (FtPinG0005803000.01.T01, intron 2 of 11)	546	FtPinG0005803000.01.T01	FtPinG0005803000	FtPinG0005803000.01.T01
80	Ft1:12602192-12603808	Ft1	12602192	12603808	1617	8.84434	7.3241	1.52025	2.27917e-20	1.63357e-19	454.33	464.94	168.76	151.72	promoter-TSS (FtPinG0005802000.01.T01)	promoter-TSS (FtPinG0005802000.01.T01)	-44	FtPinG0005802000.01.T01	FtPinG0005802000	FtPinG0005802000.01.T01
81	Ft1:12621641-12623257	Ft1	12621641	12623257	1617	7.66923	6.97665	0.692578	0.00157397	0.00266469	190.99	216.11	129.82	122.07	exon (FtPinG0005800900.01.T01, exon 1 of 1)	exon (FtPinG0005800900.01.T01, exon 1 of 1)	252	FtPinG0005800900.01.T01	FtPinG0005800900	FtPinG0005800900.01.T01
82	Ft1:12668087-12669703	Ft1	12668087	12669703	1617	8.40741	7.46409	0.94332	6.3386e-08	1.71424e-07	349.94	329.12	178.75	174.39	exon (FtPinG0005800100.01.T01, exon 4 of 7)	exon (FtPinG0005800100.01.T01, exon 4 of 7)	-1908	FtPinG0005800300.01.T01	FtPinG0005800300	FtPinG0005800300.01.T01
83	Ft1:12759829-12761445	Ft1	12759829	12761445	1617	7.69485	6.5851	1.10975	1.45586e-06	3.46096e-06	205.22	209.17	90.87	101.15	intron (FtPinG0005797400.01.T01, intron 1 of 2)	intron (FtPinG0005797400.01.T01, intron 1 of 2)	278	FtPinG0005797400.01.T01	FtPinG0005797400	FtPinG0005797400.01.T01
84	Ft1:12777333-12778949	Ft1	12777333	12778949	1617	8.6878	7.38727	1.30053	2.96285e-13	1.24537e-12	367.74	457.01	178.75	156.08	exon (FtPinG0005796700.01.T01, exon 1 of 18)	exon (FtPinG0005796700.01.T01, exon 1 of 18)	111	FtPinG0005796700.01.T01	FtPinG0005796700	FtPinG0005796700.01.T01
85	Ft1:12780273-12781889	Ft1	12780273	12781889	1617	9.16806	7.25624	1.91183	1.23618e-34	1.99791e-33	570.58	579.93	155.78	149.98	Intergenic	Intergenic	-2829	FtPinG0005796700.01.T01	FtPinG0005796700	FtPinG0005796700.01.T01
86	Ft1:12879237-12880853	Ft1	12879237	12880853	1617	9.38993	8.20442	1.18551	7.51102e-16	3.88064e-15	594.31	747.47	299.57	290.36	exon (FtPinG0005794600.01.T01, exon 2 of 4)	exon (FtPinG0005794600.01.T01, exon 2 of 4)	325	FtPinG0005794600.01.T01	FtPinG0005794600	FtPinG0005794600.01.T01
87	Ft1:12913320-12914936	Ft1	12913320	12914936	1617	9.01746	8.39175	0.625713	5.52127e-06	1.24131e-05	516.02	520.45	339.52	332.22	intron (FtPinG0005793600.01.T01, intron 1 of 13)	intron (FtPinG0005793600.01.T01, intron 1 of 13)	245	FtPinG0005793600.01.T01	FtPinG0005793600	FtPinG0005793600.01.T01
88	Ft1:12924997-12926613	Ft1	12924997	12926613	1617	7.6265	6.69953	0.926973	5.57539e-05	0.000112281	185.05	210.16	105.85	102.02	intron (FtPinG0005793400.01.T01, intron 1 of 1)	intron (FtPinG0005793400.01.T01, intron 1 of 1)	464	FtPinG0005793400.01.T01	FtPinG0005793400	FtPinG0005793400.01.T01
89	Ft1:12973766-12975382	Ft1	12973766	12975382	1617	7.59634	4.53948	3.05687	3.36959e-22	2.71531e-21	201.66	185.38	22.97	23.54	exon (FtPinG0005791600.01.T01, exon 10 of 10)	exon (FtPinG0005791600.01.T01, exon 10 of 10)	5908	FtPinG0005791300.01.T01	FtPinG0005791300	FtPinG0005791300.01.T01
90	Ft1:12992538-12994154	Ft1	12992538	12994154	1617	8.91244	6.87901	2.03343	2.50041e-30	3.16342e-29	447.21	516.49	109.84	125.56	intron (FtPinG0005791000.01.T01, intron 1 of 2)	intron (FtPinG0005791000.01.T01, intron 1 of 2)	282	FtPinG0005791000.01.T01	FtPinG0005791000	FtPinG0005791000.01.T01
91	Ft1:1301148-1304251	Ft1	1301148	1304251	3104	10.1944	8.8463	1.34812	2.40765e-31	3.24651e-30	1145.91	1197.53	472.33	448.19	promoter-TSS (FtPinG0000142200.01.T01)	promoter-TSS (FtPinG0000142200.01.T01)	-631	FtPinG0000142200.01.T01	FtPinG0000142200	FtPinG0000142200.01.T01
92	Ft1:13025525-13027141	Ft1	13025525	13027141	1617	8.90138	6.77623	2.12515	1.35903e-33	2.04658e-32	456.7	499.63	112.84	106.38	TTS (FtPinG0005790000.01.T01)	TTS (FtPinG0005790000.01.T01)	-2439	FtPinG0005789800.01.T01	FtPinG0005789800	FtPinG0005789800.01.T01
93	Ft1:13028286-13029902	Ft1	13028286	13029902	1617	9.26137	8.70416	0.557208	3.80852e-05	7.80825e-05	591.94	635.45	451.36	382.79	intron (FtPinG0005789800.01.T01, intron 1 of 11)	intron (FtPinG0005789800.01.T01, intron 1 of 11)	322	FtPinG0005789800.01.T01	FtPinG0005789800	FtPinG0005789800.01.T01
94	Ft1:13088449-13090065	Ft1	13088449	13090065	1617	5.78732	7.02637	-1.23905	3.02942e-05	6.28278e-05	62.87	47.58	123.82	136.9	Intergenic	Intergenic	-3850	FtPinG0005645300.01.T01	FtPinG0005645300	FtPinG0005645300.01.T01
95	Ft1:13113141-13114757	Ft1	13113141	13114757	1617	8.57403	6.59153	1.9825	2.28359e-23	1.95117e-22	397.39	364.81	83.88	109	exon (FtPinG0005644000.01.T01, exon 5 of 8)	exon (FtPinG0005644000.01.T01, exon 5 of 8)	2688	FtPinG0005644000.01.T01	FtPinG0005644000	FtPinG0005644000.01.T01
96	Ft1:13117056-13118672	Ft1	13117056	13118672	1617	9.16241	8.51592	0.64649	1.94833e-06	4.57481e-06	549.23	596.78	382.46	349.66	intron (FtPinG0005643700.01.T01, intron 1 of 4)	intron (FtPinG0005643700.01.T01, intron 1 of 4)	168	FtPinG0005643700.01.T01	FtPinG0005643700	FtPinG0005643700.01.T01
97	Ft1:13176111-13177727	Ft1	13176111	13177727	1617	7.67456	6.55671	1.11785	2.10968e-06	4.93246e-06	218.27	190.34	88.87	99.4	exon (FtPinG0005642200.01.T01, exon 1 of 1)	exon (FtPinG0005642200.01.T01, exon 1 of 1)	300	FtPinG0005642200.01.T01	FtPinG0005642200	FtPinG0005642200.01.T01
98	Ft1:13184866-13186482	Ft1	13184866	13186482	1617	8.09178	5.60743	2.48435	3.20859e-24	2.8787e-23	279.95	265.68	46.93	50.57	exon (FtPinG0005641700.01.T01, exon 1 of 2)	exon (FtPinG0005641700.01.T01, exon 1 of 2)	202	FtPinG0005641700.01.T01	FtPinG0005641700	FtPinG0005641700.01.T01
99	Ft1:13191585-13193201	Ft1	13191585	13193201	1617	7.41262	6.33526	1.07736	1.83446e-05	3.90836e-05	161.33	179.43	83.88	77.6	Intergenic	Intergenic	1926	FtPinG0005641600.01.T01	FtPinG0005641600	FtPinG0005641600.01.T01
100	Ft1:13214107-13215723	Ft1	13214107	13215723	1617	9.74616	8.1128	1.63337	6.88964e-37	1.2772e-35	842.23	875.35	274.61	279.03	Intergenic	Intergenic	-1628	FtPinG0005640800.01.T01	FtPinG0005640800	FtPinG0005640800.01.T01
101	Ft1:13288082-13289698	Ft1	13288082	13289698	1617	8.47966	5.90345	2.57621	1.32773e-32	1.90446e-31	357.06	356.88	63.91	55.81	exon (FtPinG0005639600.01.T01, exon 1 of 2)	exon (FtPinG0005639600.01.T01, exon 1 of 2)	342	FtPinG0005639600.01.T01	FtPinG0005639600	FtPinG0005639600.01.T01
102	Ft1:13338784-13340400	Ft1	13338784	13340400	1617	9.20814	8.63969	0.56845	4.08911e-05	8.35664e-05	538.56	644.37	411.41	386.28	intron (FtPinG0005637800.01.T01, intron 1 of 7)	intron (FtPinG0005637800.01.T01, intron 1 of 7)	455	FtPinG0005637800.01.T01	FtPinG0005637800	FtPinG0005637800.01.T01
103	Ft1:13351214-13352830	Ft1	13351214	13352830	1617	7.41927	6.37038	1.04889	2.57032e-05	5.37435e-05	164.89	177.45	80.88	84.58	exon (FtPinG0005636800.01.T01, exon 1 of 5)	exon (FtPinG0005636800.01.T01, exon 1 of 5)	140	FtPinG0005636800.01.T01	FtPinG0005636800	FtPinG0005636800.01.T01
104	Ft1:13359302-13360918	Ft1	13359302	13360918	1617	8.84321	8.0351	0.808115	2.44167e-07	6.22904e-07	498.22	420.33	272.61	252	intron (FtPinG0005636400.01.T01, intron 9 of 9)	intron (FtPinG0005636400.01.T01, intron 9 of 9)	4843	FtPinG0005636400.01.T01	FtPinG0005636400	FtPinG0005636400.01.T01
105	Ft1:13403495-13405111	Ft1	13403495	13405111	1617	9.25046	8.80002	0.450436	0.000650247	0.00115845	565.84	652.3	456.35	435.11	TTS (FtPinG0005635400.01.T01)	TTS (FtPinG0005635400.01.T01)	338	FtPinG0005635000.01.T01	FtPinG0005635000	FtPinG0005635000.01.T01
106	Ft1:13442938-13444554	Ft1	13442938	13444554	1617	8.27134	6.72344	1.54791	2.08804e-14	9.63034e-14	297.75	320.2	98.86	112.48	Intergenic	Intergenic	-1840	FtPinG0005633200.01.T01	FtPinG0005633200	FtPinG0005633200.01.T01
107	Ft1:13447725-13449341	Ft1	13447725	13449341	1617	6.40813	7.50186	-1.09373	1.1624e-05	2.53778e-05	92.53	77.32	190.73	171.78	promoter-TSS (FtPinG0005633000.01.T01)	promoter-TSS (FtPinG0005633000.01.T01)	-566	FtPinG0005633000.01.T01	FtPinG0005633000	FtPinG0005633000.01.T01
108	Ft1:13490361-13491977	Ft1	13490361	13491977	1617	8.92371	8.3869	0.536805	0.000288551	0.000535607	438.91	532.35	335.52	333.96	Intergenic	Intergenic	-1967	FtPinG0005631500.01.T01	FtPinG0005631500	FtPinG0005631500.01.T01
109	Ft1:13536006-13537622	Ft1	13536006	13537622	1617	7.62573	8.7556	-1.12987	6.76992e-12	2.55542e-11	189.8	205.21	456.35	408.08	Intergenic	Intergenic	-3082	FtPinG0005630300.01.T01	FtPinG0005630300	FtPinG0005630300.01.T01
110	Ft1:13658391-13660007	Ft1	13658391	13660007	1617	8.30213	6.87011	1.43202	8.97962e-12	3.35967e-11	282.33	348.95	132.81	101.15	promoter-TSS (FtPinG0005626700.01.T01)	promoter-TSS (FtPinG0005626700.01.T01)	36	FtPinG0005626700.01.T01	FtPinG0005626700	FtPinG0005626700.01.T01
111	Ft1:13688780-13690396	Ft1	13688780	13690396	1617	7.77684	4.44762	3.32923	2.43361e-25	2.33103e-24	189.8	248.82	20.97	22.67	promoter-TSS (FtPinG0005625300.01.T01)	promoter-TSS (FtPinG0005625300.01.T01)	78	FtPinG0005625300.01.T01	FtPinG0005625300	FtPinG0005625300.01.T01
112	Ft1:13779662-13781278	Ft1	13779662	13781278	1617	7.36669	4.72391	2.64278	5.87117e-15	2.82955e-14	150.65	179.43	17.97	34.88	promoter-TSS (FtPinG0005623800.01.T01)	promoter-TSS (FtPinG0005623800.01.T01)	-331	FtPinG0005623800.01.T01	FtPinG0005623800	FtPinG0005623800.01.T01
113	Ft1:13827724-13829340	Ft1	13827724	13829340	1617	9.19927	7.81071	1.38856	1.16708e-21	9.1415e-21	578.89	596.78	233.67	215.37	promoter-TSS (FtPinG0005621500.01.T01)	promoter-TSS (FtPinG0005621500.01.T01)	-892	FtPinG0005621500.01.T01	FtPinG0005621500	FtPinG0005621500.01.T01
114	Ft1:13851817-13853433	Ft1	13851817	13853433	1617	9.01592	7.85371	1.16222	1.89135e-14	8.76898e-14	485.17	550.19	237.66	224.97	promoter-TSS (FtPinG0005620800.01.T01)	promoter-TSS (FtPinG0005620800.01.T01)	70	FtPinG0005620800.01.T01	FtPinG0005620800	FtPinG0005620800.01.T01
115	Ft1:1389743-1391359	Ft1	1389743	1391359	1617	8.64352	8.15431	0.489213	0.00488876	0.00771963	348.76	451.06	319.55	250.25	promoter-TSS (FtPinG0000145400.01.T01)	promoter-TSS (FtPinG0000145400.01.T01)	-286	FtPinG0000145400.01.T01	FtPinG0000145400	FtPinG0000145400.01.T01
116	Ft1:13910494-13912110	Ft1	13910494	13912110	1617	8.59913	7.55348	1.04566	5.06411e-10	1.63186e-09	364.18	411.4	191.73	183.98	TTS (FtPinG0005619300.01.T01)	TTS (FtPinG0005619300.01.T01)	4975	FtPinG0005619800.01.T01	FtPinG0005619800	FtPinG0005619800.01.T01
117	Ft1:13978763-13980379	Ft1	13978763	13980379	1617	8.79318	7.31393	1.47925	8.95125e-19	5.82618e-18	422.3	464.94	164.77	153.47	TTS (FtPinG0005618000.01.T01)	TTS (FtPinG0005618000.01.T01)	2213	FtPinG0005618000.01.T01	FtPinG0005618000	FtPinG0005618000.01.T01
118	Ft1:14038706-14040322	Ft1	14038706	14040322	1617	7.69326	6.93688	0.756384	0.000810507	0.00142647	226.57	187.36	130.81	114.23	TTS (FtPinG0005615600.01.T01)	TTS (FtPinG0005615600.01.T01)	571	FtPinG0005615300.01.T01	FtPinG0005615300	FtPinG0005615300.01.T01
119	Ft1:14077345-14078961	Ft1	14077345	14078961	1617	9.04821	8.34699	0.701216	1.56229e-06	3.70169e-06	543.3	515.49	356.49	294.72	intron (FtPinG0005614900.01.T01, intron 1 of 2)	intron (FtPinG0005614900.01.T01, intron 1 of 2)	214	FtPinG0005614900.01.T01	FtPinG0005614900	FtPinG0005614900.01.T01
120	Ft1:14126813-14128429	Ft1	14126813	14128429	1617	6.7613	5.60389	1.1574	0.000254273	0.000475132	119.81	97.15	51.93	45.34	Intergenic	Intergenic	-15065	FtPinG0005613800.01.T01	FtPinG0005613800	FtPinG0005613800.01.T01
121	Ft1:14142294-14143910	Ft1	14142294	14143910	1617	10.3075	8.43187	1.87565	1.10038e-55	5.15384e-54	1223.02	1311.54	344.51	346.17	exon (FtPinG0005613800.01.T01, exon 1 of 5)	exon (FtPinG0005613800.01.T01, exon 1 of 5)	416	FtPinG0005613800.01.T01	FtPinG0005613800	FtPinG0005613800.01.T01
122	Ft1:14203287-14204903	Ft1	14203287	14204903	1617	8.78464	9.45725	-0.672608	1.44189e-07	3.77411e-07	450.77	431.23	737.95	667.92	intron (FtPinG0005612400.01.T01, intron 1 of 6)	intron (FtPinG0005612400.01.T01, intron 1 of 6)	397	FtPinG0005612400.01.T01	FtPinG0005612400	FtPinG0005612400.01.T01
123	Ft1:14240341-14241957	Ft1	14240341	14241957	1617	8.51168	8.06484	0.446841	0.00476262	0.00753289	370.11	359.85	255.64	279.9	exon (FtPinG0005610900.01.T01, exon 1 of 5)	exon (FtPinG0005610900.01.T01, exon 1 of 5)	235	FtPinG0005610900.01.T01	FtPinG0005610900	FtPinG0005610900.01.T01
124	Ft1:14250110-14251726	Ft1	14250110	14251726	1617	7.87782	7.16516	0.71266	0.0004362	0.000791117	232.5	237.92	145.79	141.26	Intergenic	Intergenic	-1497	FtPinG0005610600.01.T01	FtPinG0005610600	FtPinG0005610600.01.T01
125	Ft1:14257021-14258637	Ft1	14257021	14258637	1617	8.71142	8.22195	0.48947	0.00125355	0.00215175	390.28	448.08	294.58	302.57	exon (FtPinG0005610300.01.T01, exon 1 of 4)	exon (FtPinG0005610300.01.T01, exon 1 of 4)	258	FtPinG0005610300.01.T01	FtPinG0005610300	FtPinG0005610300.01.T01
126	Ft1:14266768-14268384	Ft1	14266768	14268384	1617	8.18117	5.33852	2.84265	6.14414e-30	7.59741e-29	287.07	293.43	39.94	40.98	intron (FtPinG0005610200.01.T01, intron 1 of 1)	intron (FtPinG0005610200.01.T01, intron 1 of 1)	634	FtPinG0005610200.01.T01	FtPinG0005610200	FtPinG0005610200.01.T01
127	Ft1:1439780-1441396	Ft1	1439780	1441396	1617	8.96909	7.70031	1.26878	4.78413e-16	2.51594e-15	470.94	531.36	199.72	216.25	exon (FtPinG0000150200.01.T01, exon 1 of 5)	exon (FtPinG0000150200.01.T01, exon 1 of 5)	283	FtPinG0000150200.01.T01	FtPinG0000150200	FtPinG0000150200.01.T01
128	Ft1:14459657-14461273	Ft1	14459657	14461273	1617	9.13077	7.50286	1.62791	1.2782e-23	1.1053e-22	506.53	614.63	192.73	170.03	exon (FtPinG0005605000.01.T01, exon 1 of 8)	exon (FtPinG0005605000.01.T01, exon 1 of 8)	233	FtPinG0005605000.01.T01	FtPinG0005605000	FtPinG0005605000.01.T01
129	Ft1:14465186-14466802	Ft1	14465186	14466802	1617	9.33405	7.85345	1.48061	7.69172e-23	6.37734e-22	670.23	620.58	257.63	204.91	intron (FtPinG0005604700.01.T01, intron 2 of 4)	intron (FtPinG0005604700.01.T01, intron 2 of 4)	324	FtPinG0005604700.01.T01	FtPinG0005604700	FtPinG0005604700.01.T01
130	Ft1:14477987-14479603	Ft1	14477987	14479603	1617	7.69712	4.84217	2.85495	4.86418e-21	3.66009e-20	185.05	229.99	32.95	24.41	Intergenic	Intergenic	4203	FtPinG0005604600.01.T01	FtPinG0005604600	FtPinG0005604600.01.T01
131	Ft1:14499551-14501167	Ft1	14499551	14501167	1617	8.7931	8.33101	0.462088	0.00130428	0.00223416	440.1	447.09	320.54	323.5	exon (FtPinG0005604000.01.T01, exon 1 of 1)	exon (FtPinG0005604000.01.T01, exon 1 of 1)	249	FtPinG0005604000.01.T01	FtPinG0005604000	FtPinG0005604000.01.T01
132	Ft1:14530445-14532061	Ft1	14530445	14532061	1617	8.27168	7.18948	1.0822	1.05342e-08	3.03872e-08	316.73	301.37	156.78	135.15	exon (FtPinG0005603000.01.T01, exon 1 of 1)	exon (FtPinG0005603000.01.T01, exon 1 of 1)	425	FtPinG0005603000.01.T01	FtPinG0005603000	FtPinG0005603000.01.T01
133	Ft1:1458539-1460155	Ft1	1458539	1460155	1617	9.07239	7.24858	1.8238	2.10033e-30	2.66902e-29	525.51	551.18	156.78	147.36	exon (FtPinG0000150500.01.T01, exon 3 of 4)	exon (FtPinG0000150500.01.T01, exon 3 of 4)	458	FtPinG0000150500.01.T01	FtPinG0000150500	FtPinG0000150500.01.T01
134	Ft1:14903472-14905088	Ft1	14903472	14905088	1617	8.293	6.04876	2.24424	1.29286e-21	1.00854e-20	288.26	339.04	53.92	78.48	TTS (FtPinG0008535800.01.T01)	TTS (FtPinG0008535800.01.T01)	964	FtPinG0008535800.01.T01	FtPinG0008535800	FtPinG0008535800.01.T01
135	Ft1:14974932-14976548	Ft1	14974932	14976548	1617	8.40876	9.48081	-1.07206	1.70899e-16	9.27655e-16	335.71	343.99	727.96	701.06	Intergenic	Intergenic	3173	FtPinG0008534900.01.T01	FtPinG0008534900	FtPinG0008534900.01.T01
136	Ft1:15022477-15024093	Ft1	15022477	15024093	1617	8.83667	5.63485	3.20183	2.32593e-50	8.34062e-49	424.68	489.72	47.93	51.45	TTS (FtPinG0008534200.01.T01)	TTS (FtPinG0008534200.01.T01)	261	FtPinG0008534200.01.T01	FtPinG0008534200	FtPinG0008534200.01.T01
137	Ft1:15172931-15174547	Ft1	15172931	15174547	1617	8.22143	4.6438	3.57763	3.30208e-37	6.23213e-36	296.56	300.37	22.97	27.03	intron (FtPinG0001574600.01.T01, intron 11 of 11)	intron (FtPinG0001574600.01.T01, intron 11 of 11)	5109	FtPinG0001574300.01.T01	FtPinG0001574300	FtPinG0001574300.01.T01
138	Ft1:15237511-15239127	Ft1	15237511	15239127	1617	9.76826	8.38827	1.37999	1.43196e-28	1.65144e-27	864.77	879.31	340.52	329.6	exon (FtPinG0001576200.01.T01, exon 1 of 16)	exon (FtPinG0001576200.01.T01, exon 1 of 16)	226	FtPinG0001576200.01.T01	FtPinG0001576200	FtPinG0001576200.01.T01
139	Ft1:15269737-15271353	Ft1	15269737	15271353	1617	7.86017	6.60118	1.25899	2.95649e-08	8.18672e-08	221.83	242.88	107.85	86.32	promoter-TSS (FtPinG0001577200.01.T01)	promoter-TSS (FtPinG0001577200.01.T01)	61	FtPinG0001577200.01.T01	FtPinG0001577200	FtPinG0001577200.01.T01
140	Ft1:15287788-15289404	Ft1	15287788	15289404	1617	7.78313	6.6855	1.09763	9.71218e-07	2.34576e-06	213.52	227.02	96.86	109	exon (FtPinG0001577700.01.T01, exon 1 of 4)	exon (FtPinG0001577700.01.T01, exon 1 of 4)	284	FtPinG0001577700.01.T01	FtPinG0001577700	FtPinG0001577700.01.T01
141	Ft1:15296381-15297997	Ft1	15296381	15297997	1617	9.24961	8.7744	0.475212	0.000220311	0.000414437	609.73	607.69	456.35	419.41	exon (FtPinG0001578000.01.T01, exon 2 of 5)	exon (FtPinG0001578000.01.T01, exon 2 of 5)	284	FtPinG0001578000.01.T01	FtPinG0001578000	FtPinG0001578000.01.T01
142	Ft1:15345934-15347550	Ft1	15345934	15347550	1617	9.13244	8.44232	0.690116	5.23146e-07	1.29294e-06	538.56	583.9	363.48	332.22	exon (FtPinG0001579000.01.T01, exon 1 of 1)	exon (FtPinG0001579000.01.T01, exon 1 of 1)	131	FtPinG0001579000.01.T01	FtPinG0001579000	FtPinG0001579000.01.T01
143	Ft1:1536434-1538050	Ft1	1536434	1538050	1617	9.05647	8.60105	0.455423	0.000951944	0.00165961	495.85	569.03	396.44	380.17	promoter-TSS (FtPinG0000152100.01.T01)	promoter-TSS (FtPinG0000152100.01.T01)	0	FtPinG0000152100.01.T01	FtPinG0000152100	FtPinG0000152100.01.T01
144	Ft1:1541316-1542932	Ft1	1541316	1542932	1617	7.28479	6.42395	0.860841	0.000969774	0.00168839	142.35	169.52	95.86	75.86	Intergenic	Intergenic	4882	FtPinG0000152100.01.T01	FtPinG0000152100	FtPinG0000152100.01.T01
145	Ft1:15518487-15520103	Ft1	15518487	15520103	1617	5.19492	8.44462	-3.24971	8.25004e-38	1.61552e-36	35.59	37.67	358.49	338.32	Intergenic	Intergenic	-1732	FtPinG0001583500.01.T01	FtPinG0001583500	FtPinG0001583500.01.T01
146	Ft1:15524629-15526245	Ft1	15524629	15526245	1617	7.8108	8.63969	-0.828887	3.64551e-07	9.13965e-07	211.15	237.92	411.41	386.28	Intergenic	Intergenic	4410	FtPinG0001583500.01.T01	FtPinG0001583500	FtPinG0001583500.01.T01
147	Ft1:15549274-15550890	Ft1	15549274	15550890	1617	7.93638	6.91552	1.02085	7.13989e-06	1.58933e-05	212.34	277.57	136.81	104.64	promoter-TSS (FtPinG0001584000.01.T01)	promoter-TSS (FtPinG0001584000.01.T01)	86	FtPinG0001584000.01.T01	FtPinG0001584000	FtPinG0001584000.01.T01
148	Ft1:15674030-15675646	Ft1	15674030	15675646	1617	7.67211	8.4418	-0.76969	1.28958e-05	2.79999e-05	183.87	224.04	361.49	333.96	intron (FtPinG0001588900.01.T01, intron 1 of 3)	intron (FtPinG0001588900.01.T01, intron 1 of 3)	280	FtPinG0001588900.01.T01	FtPinG0001588900	FtPinG0001588900.01.T01
149	Ft1:15713049-15714665	Ft1	15713049	15714665	1617	8.78257	10.0473	-1.26472	1.77352e-21	1.3686e-20	406.88	473.86	1148.37	967.88	Intergenic	Intergenic	-3157	FtPinG0001590900.01.T01	FtPinG0001590900	FtPinG0001590900.01.T01
150	Ft1:15715146-15716762	Ft1	15715146	15716762	1617	8.34922	7.77733	0.571885	0.000878798	0.00153793	307.24	344.98	207.7	231.07	Intergenic	Intergenic	-1060	FtPinG0001590900.01.T01	FtPinG0001590900	FtPinG0001590900.01.T01
151	Ft1:15771362-15772978	Ft1	15771362	15772978	1617	8.47266	7.68126	0.791396	5.97983e-06	1.34152e-05	317.91	392.57	211.7	198.81	exon (FtPinG0001593600.01.T01, exon 1 of 1)	exon (FtPinG0001593600.01.T01, exon 1 of 1)	468	FtPinG0001593600.01.T01	FtPinG0001593600	FtPinG0001593600.01.T01
152	Ft1:15775052-15776668	Ft1	15775052	15776668	1617	6.98896	7.87698	-0.888023	9.94073e-05	0.00019436	116.25	137.8	200.71	269.44	exon (FtPinG0001593800.01.T01, exon 2 of 2)	exon (FtPinG0001593800.01.T01, exon 2 of 2)	1904	FtPinG0001593800.01.T01	FtPinG0001593800	FtPinG0001593800.01.T01
153	Ft1:15830280-15831896	Ft1	15830280	15831896	1617	8.31359	7.2312	1.08239	5.51443e-09	1.62669e-08	325.03	311.28	141.8	158.7	Intergenic	Intergenic	-5211	FtPinG0001596400.01.T01	FtPinG0001596400	FtPinG0001596400.01.T01
154	Ft1:15842667-15844283	Ft1	15842667	15844283	1617	9.30141	8.36719	0.934221	2.67101e-12	1.045e-11	645.32	616.61	339.52	320.88	exon (FtPinG0001596700.01.T01, exon 1 of 2)	exon (FtPinG0001596700.01.T01, exon 1 of 2)	298	FtPinG0001596700.01.T01	FtPinG0001596700	FtPinG0001596700.01.T01
155	Ft1:15851237-15852853	Ft1	15851237	15852853	1617	8.94848	8.32833	0.620148	4.26067e-05	8.69486e-05	450.77	537.3	345.51	297.34	Intergenic	Intergenic	-1173	FtPinG0001597000.01.T01	FtPinG0001597000	FtPinG0001597000.01.T01
156	Ft1:15872019-15873635	Ft1	15872019	15873635	1617	7.72775	8.84949	-1.12175	2.19062e-11	7.98266e-11	190.99	232.96	495.3	427.26	promoter-TSS (FtPinG0001597800.01.T01)	promoter-TSS (FtPinG0001597800.01.T01)	-547	FtPinG0001597800.01.T01	FtPinG0001597800	FtPinG0001597800.01.T01
157	Ft1:1589486-1591102	Ft1	1589486	1591102	1617	8.44735	7.01127	1.43608	1.16972e-14	5.5214e-14	339.27	358.86	136.81	121.2	Intergenic	Intergenic	-3733	FtPinG0000153400.01.T01	FtPinG0000153400	FtPinG0000153400.01.T01
158	Ft1:15895134-15896750	Ft1	15895134	15896750	1617	8.81328	9.27728	-0.464005	0.000320184	0.000591074	437.72	461.96	641.09	599.91	promoter-TSS (FtPinG0001598400.01.T01)	promoter-TSS (FtPinG0001598400.01.T01)	-701	FtPinG0001598400.01.T01	FtPinG0001598400	FtPinG0001598400.01.T01
159	Ft1:15990990-15992606	Ft1	15990990	15992606	1617	10.4795	13.1301	-2.65066	1.21599e-200	3.48837e-197	1359.44	1495.92	9120.03	8810.29	exon (FtPinG0001600900.01.T01, exon 2 of 2)	exon (FtPinG0001600900.01.T01, exon 2 of 2)	624	FtPinG0001600900.01.T01	FtPinG0001600900	FtPinG0001600900.01.T01
160	Ft1:15998453-16000069	Ft1	15998453	16000069	1617	10.1436	12.4441	-2.3005	4.1499e-115	1.36057e-112	1086.6	1175.72	5916.58	5228.28	exon (FtPinG0001601400.01.T01, exon 3 of 4)	exon (FtPinG0001601400.01.T01, exon 3 of 4)	354	FtPinG0001601400.01.T01	FtPinG0001601400	FtPinG0001601400.01.T01
161	Ft1:16008902-16010518	Ft1	16008902	16010518	1617	9.27024	11.536	-2.26578	5.79575e-80	6.92773e-78	577.7	657.25	3219.42	2719.65	promoter-TSS (FtPinG0001601800.01.T01)	promoter-TSS (FtPinG0001601800.01.T01)	-997	FtPinG0001601800.01.T01	FtPinG0001601800	FtPinG0001601800.01.T01
162	Ft1:16010967-16012583	Ft1	16010967	16012583	1617	7.78451	8.86735	-1.08283	1.09068e-11	4.06877e-11	204.03	236.93	448.36	485.68	exon (FtPinG0001602100.01.T01, exon 2 of 3)	exon (FtPinG0001602100.01.T01, exon 2 of 3)	610	FtPinG0001602100.01.T01	FtPinG0001602100	FtPinG0001602100.01.T01
163	Ft1:16020166-16021782	Ft1	16020166	16021782	1617	9.46612	11.8921	-2.42594	7.98633e-107	2.29108e-104	663.11	751.43	4027.27	3574.17	exon (FtPinG0001602400.01.T01, exon 2 of 15)	exon (FtPinG0001602400.01.T01, exon 2 of 15)	273	FtPinG0001602400.01.T01	FtPinG0001602400	FtPinG0001602400.01.T01
164	Ft1:16038471-16040087	Ft1	16038471	16040087	1617	9.44271	11.8118	-2.36908	2.69124e-98	5.93884e-96	651.25	740.53	3829.55	3360.54	intron (FtPinG0001602900.01.T01, intron 1 of 3)	intron (FtPinG0001602900.01.T01, intron 1 of 3)	291	FtPinG0001602900.01.T01	FtPinG0001602900	FtPinG0001602900.01.T01
165	Ft1:16054771-16056387	Ft1	16054771	16056387	1617	9.461	11.8357	-2.37468	1.58411e-106	4.43358e-104	680.91	728.63	3882.48	3427.68	intron (FtPinG0001603200.01.T01, intron 1 of 9)	intron (FtPinG0001603200.01.T01, intron 1 of 9)	278	FtPinG0001603200.01.T01	FtPinG0001603200	FtPinG0001603200.01.T01
166	Ft1:16080740-16082356	Ft1	16080740	16082356	1617	10.3473	12.7658	-2.41847	3.41357e-151	2.79791e-148	1310.8	1294.68	7305.61	6623.41	exon (FtPinG0001603800.01.T01, exon 1 of 9)	exon (FtPinG0001603800.01.T01, exon 1 of 9)	352	FtPinG0001603800.01.T01	FtPinG0001603800	FtPinG0001603800.01.T01
167	Ft1:16164211-16165827	Ft1	16164211	16165827	1617	6.80933	8.08982	-1.28048	8.17397e-10	2.58963e-09	116.25	108.06	260.63	284.26	Intergenic	Intergenic	-1050	FtPinG0001606500.01.T01	FtPinG0001606500	FtPinG0001606500.01.T01
168	Ft1:16166160-16167776	Ft1	16166160	16167776	1617	7.55842	5.34277	2.21565	1.05926e-14	5.0186e-14	176.75	200.25	34.95	46.21	TTS (FtPinG0001606500.01.T01)	TTS (FtPinG0001606500.01.T01)	899	FtPinG0001606500.01.T01	FtPinG0001606500	FtPinG0001606500.01.T01
169	Ft1:16175650-16177266	Ft1	16175650	16177266	1617	9.15731	8.67906	0.478255	0.000818819	0.00143977	506.53	635.45	420.4	399.36	promoter-TSS (FtPinG0001607100.01.T01)	promoter-TSS (FtPinG0001607100.01.T01)	268	FtPinG0001606700.01.T01	FtPinG0001606700	FtPinG0001606700.01.T01
170	Ft1:16183480-16185096	Ft1	16183480	16185096	1617	9.07191	7.84588	1.22603	1.74495e-16	9.4628e-16	511.27	565.06	231.67	228.45	intron (FtPinG0001607400.01.T01, intron 1 of 8)	intron (FtPinG0001607400.01.T01, intron 1 of 8)	382	FtPinG0001607400.01.T01	FtPinG0001607400	FtPinG0001607400.01.T01
171	Ft1:16190500-16192116	Ft1	16190500	16192116	1617	9.24738	7.88769	1.35968	6.20311e-18	3.79226e-17	574.14	641.39	269.62	204.04	intron (FtPinG0001607500.01.T01, intron 2 of 8)	intron (FtPinG0001607500.01.T01, intron 2 of 8)	326	FtPinG0001607500.01.T01	FtPinG0001607500	FtPinG0001607500.01.T01
172	Ft1:16219196-16220812	Ft1	16219196	16220812	1617	8.84429	9.74718	-0.902886	1.35963e-12	5.45706e-12	466.19	453.04	922.69	796.1	promoter-TSS (FtPinG0001608200.01.T01)	promoter-TSS (FtPinG0001608200.01.T01)	-139	FtPinG0001608200.01.T01	FtPinG0001608200	FtPinG0001608200.01.T01
173	Ft1:16271312-16272928	Ft1	16271312	16272928	1617	8.37952	10.6396	-2.26007	3.10434e-77	3.42522e-75	319.1	346.97	1664.63	1525.93	promoter-TSS (FtPinG0001608800.01.T01)	promoter-TSS (FtPinG0001608800.01.T01)	-54	FtPinG0001608800.01.T02	FtPinG0001608800	FtPinG0001608800.01.T01
174	Ft1:16293967-16295583	Ft1	16293967	16295583	1617	7.32087	8.02789	-0.707019	0.00030042	0.000555839	154.21	165.55	272.61	249.38	Intergenic	Intergenic	-3020	FtPinG0001609100.01.T01	FtPinG0001609100	FtPinG0001609100.01.T01
175	Ft1:16305285-16306901	Ft1	16305285	16306901	1617	7.06961	8.15832	-1.08871	4.91548e-08	1.33915e-07	138.79	129.86	304.57	266.82	promoter-TSS (FtPinG0001609400.01.T01)	promoter-TSS (FtPinG0001609400.01.T01)	-78	FtPinG0001609400.01.T01	FtPinG0001609400	FtPinG0001609400.01.T01
176	Ft1:16312769-16314385	Ft1	16312769	16314385	1617	7.66893	8.80709	-1.13816	2.82111e-12	1.10035e-11	220.64	186.37	463.34	432.49	promoter-TSS (FtPinG0001609600.01.T01)	promoter-TSS (FtPinG0001609600.01.T01)	-149	FtPinG0001609600.01.T01	FtPinG0001609600	FtPinG0001609600.01.T01
177	Ft1:16323682-16325298	Ft1	16323682	16325298	1617	7.72226	8.27168	-0.54942	0.00168653	0.00284728	199.29	223.05	301.57	316.52	exon (FtPinG0001609800.01.T01, exon 2 of 2)	exon (FtPinG0001609800.01.T01, exon 2 of 2)	3567	FtPinG0001609800.01.T01	FtPinG0001609800	FtPinG0001609800.01.T01
178	Ft1:16327047-16328663	Ft1	16327047	16328663	1617	8.80866	9.6302	-0.821533	9.13953e-10	2.87805e-09	402.14	494.68	822.83	762.09	exon (FtPinG0001609800.01.T01, exon 1 of 2)	exon (FtPinG0001609800.01.T01, exon 1 of 2)	202	FtPinG0001609800.01.T01	FtPinG0001609800	FtPinG0001609800.01.T01
179	Ft1:16343726-16345342	Ft1	16343726	16345342	1617	7.46856	8.72291	-1.25436	8.4049e-14	3.69384e-13	164.89	189.34	427.39	417.67	Intergenic	Intergenic	-5982	FtPinG0001610100.01.T01	FtPinG0001610100	FtPinG0001610100.01.T02
180	Ft1:16519129-16520745	Ft1	16519129	16520745	1617	6.16107	8.43817	-2.2771	1.94227e-25	1.87133e-24	80.66	62.45	361.49	332.22	Intergenic	Intergenic	4871	FtPinG0001615900.01.T01	FtPinG0001615900	FtPinG0001615900.01.T01
181	Ft1:16530378-16531994	Ft1	16530378	16531994	1617	8.88993	10.3835	-1.49362	2.66553e-39	5.59176e-38	465.01	483.77	1341.09	1330.61	exon (FtPinG0001616500.01.T01, exon 1 of 1)	exon (FtPinG0001616500.01.T01, exon 1 of 1)	511	FtPinG0001616500.01.T01	FtPinG0001616500	FtPinG0001616500.01.T01
182	Ft1:16568016-16569632	Ft1	16568016	16569632	1617	8.22309	8.80786	-0.584768	0.00020271	0.000382708	264.53	333.09	453.36	442.96	Intergenic	Intergenic	3032	FtPinG0001616700.01.T01	FtPinG0001616700	FtPinG0001616700.01.T01
183	Ft1:16600917-16602533	Ft1	16600917	16602533	1617	7.32971	6.45192	0.877795	0.000491733	0.000887067	160.14	161.59	94.87	80.22	promoter-TSS (FtPinG0001618500.01.T01)	promoter-TSS (FtPinG0001618500.01.T01)	-538	FtPinG0001618500.01.T01	FtPinG0001618500	FtPinG0001618500.01.T01
184	Ft1:1662655-1664271	Ft1	1662655	1664271	1617	9.74951	12.1797	-2.4302	3.90689e-122	1.86798e-119	836.3	885.26	4918	4360.68	exon (FtPinG0000156400.01.T01, exon 1 of 9)	exon (FtPinG0000156400.01.T01, exon 1 of 9)	387	FtPinG0000156400.01.T01	FtPinG0000156400	FtPinG0000156400.01.T01
185	Ft1:1666051-1667667	Ft1	1666051	1667667	1617	9.63354	11.6818	-2.04823	1.12408e-77	1.26459e-75	739.03	849.57	3440.11	3130.34	intron (FtPinG0000156500.01.T01, intron 1 of 4)	intron (FtPinG0000156500.01.T01, intron 1 of 4)	277	FtPinG0000156500.01.T01	FtPinG0000156500	FtPinG0000156500.01.T01
186	Ft1:16662841-16664457	Ft1	16662841	16664457	1617	7.15559	6.02559	1.13	7.83836e-05	0.000155158	124.56	160.6	57.92	72.37	Intergenic	Intergenic	5745	FtPinG0001619500.01.T01	FtPinG0001619500	FtPinG0001619500.01.T01
187	Ft1:16709414-16711030	Ft1	16709414	16711030	1617	7.18028	4.23941	2.94087	1.70702e-16	9.27025e-16	136.42	153.66	15.98	21.8	Intergenic	Intergenic	-17887	FtPinG0001621800.01.T01	FtPinG0001621800	FtPinG0001621800.01.T01
188	Ft1:16716960-16718576	Ft1	16716960	16718576	1617	7.01211	9.26211	-2.25	1.59411e-43	4.01149e-42	135.23	122.93	628.11	599.91	Intergenic	Intergenic	-17163	FtPinG0001621900.01.T01	FtPinG0001621900	FtPinG0001621900.01.T01
189	Ft1:16746729-16748345	Ft1	16746729	16748345	1617	6.7654	5.56435	1.20106	0.000123437	0.000238941	111.51	106.07	44.94	49.7	promoter-TSS (FtPinG0001622200.01.T01)	promoter-TSS (FtPinG0001622200.01.T01)	81	FtPinG0001622200.01.T01	FtPinG0001622200	FtPinG0001622200.01.T01
190	Ft1:16754719-16756335	Ft1	16754719	16756335	1617	9.48969	6.64573	2.84396	7.09842e-69	5.69611e-67	696.33	741.52	100.86	99.4	exon (FtPinG0001622600.01.T01, exon 1 of 1)	exon (FtPinG0001622600.01.T01, exon 1 of 1)	208	FtPinG0001622600.01.T01	FtPinG0001622600	FtPinG0001622600.01.T01
191	Ft1:16788199-16789815	Ft1	16788199	16789815	1617	8.4957	6.59636	1.89934	3.91692e-22	3.13654e-21	339.27	382.66	95.86	97.66	exon (FtPinG0001623200.01.T01, exon 1 of 1)	exon (FtPinG0001623200.01.T01, exon 1 of 1)	242	FtPinG0001623200.01.T01	FtPinG0001623200	FtPinG0001623200.01.T01
192	Ft1:1682418-1684034	Ft1	1682418	1684034	1617	8.69528	6.82509	1.87019	1.5063e-20	1.09328e-19	393.83	435.2	89.87	136.9	exon (FtPinG0000156900.01.T01, exon 3 of 7)	exon (FtPinG0000156900.01.T01, exon 3 of 7)	1236	FtPinG0000156900.01.T01	FtPinG0000156900	FtPinG0000156900.01.T01
193	Ft1:16846667-16848283	Ft1	16846667	16848283	1617	8.79315	7.50443	1.28872	2.69154e-14	1.22854e-13	428.23	458.99	202.71	160.44	Intergenic	Intergenic	-1621	FtPinG0001624900.01.T01	FtPinG0001624900	FtPinG0001624900.01.T01
194	Ft1:16931895-16933511	Ft1	16931895	16933511	1617	7.25401	5.75638	1.49764	8.08108e-08	2.16054e-07	156.58	148.7	54.92	53.19	promoter-TSS (FtPinG0008838600.01.T01)	promoter-TSS (FtPinG0008838600.01.T01)	-427	FtPinG0008838600.01.T01	FtPinG0008838600	FtPinG0008838600.01.T01
195	Ft1:16961570-16963186	Ft1	16961570	16963186	1617	8.72675	8.01857	0.708186	1.39368e-05	3.01405e-05	378.41	468.9	273.61	245.02	TTS (FtPinG0008837900.01.T01)	TTS (FtPinG0008837900.01.T01)	165	FtPinG0008838200.01.T01	FtPinG0008838200	FtPinG0008838200.01.T01
196	Ft1:16964294-16965910	Ft1	16964294	16965910	1617	9.25448	8.0774	1.17707	6.55216e-15	3.14586e-14	556.35	665.19	292.58	247.64	intron (FtPinG0009857000.01.T02, intron 1 of 1)	intron (FtPinG0008837900.01.T01, intron 1 of 3)	227	FtPinG0008837900.01.T01	FtPinG0008837900	FtPinG0008837900.01.T02
197	Ft1:16979568-16981184	Ft1	16979568	16981184	1617	7.3771	6.31717	1.05992	4.83917e-05	9.81607e-05	147.09	185.38	74.89	84.58	promoter-TSS (FtPinG0006440300.01.T01)	promoter-TSS (FtPinG0006440300.01.T01)	-338	FtPinG0006440300.01.T01	FtPinG0006440300	FtPinG0006440300.01.T01
198	Ft1:16990259-16991875	Ft1	16990259	16991875	1617	7.54028	4.58542	2.95486	1.77664e-19	1.20561e-18	160.14	212.15	27.96	20.06	TTS (FtPinG0006440600.01.T01)	TTS (FtPinG0006440600.01.T01)	3502	FtPinG0006440600.01.T02	FtPinG0006440600	FtPinG0006440600.01.T02
199	Ft1:17071918-17073534	Ft1	17071918	17073534	1617	8.51062	6.83641	1.67421	5.77039e-19	3.81424e-18	348.76	380.67	110.84	117.71	intron (FtPinG0006443000.01.T01, intron 1 of 4)	intron (FtPinG0006443000.01.T01, intron 1 of 4)	253	FtPinG0006443000.01.T01	FtPinG0006443000	FtPinG0006443000.01.T01
200	Ft1:17114651-17116267	Ft1	17114651	17116267	1617	9.17518	8.24357	0.931613	3.39953e-10	1.11315e-09	520.76	635.45	317.55	288.62	intron (FtPinG0006444300.01.T01, intron 1 of 2)	intron (FtPinG0006444300.01.T01, intron 1 of 2)	201	FtPinG0006444300.01.T01	FtPinG0006444300	FtPinG0006444300.01.T01
201	Ft1:17148631-17150247	Ft1	17148631	17150247	1617	8.68275	7.45498	1.22777	2.77726e-13	1.17037e-12	404.51	417.35	188.73	162.18	TTS (FtPinG0006445700.01.T01)	TTS (FtPinG0006445700.01.T01)	104	FtPinG0006445900.01.T01	FtPinG0006445900	FtPinG0006445900.01.T01
202	Ft1:17188116-17189732	Ft1	17188116	17189732	1617	8.30223	7.22212	1.08011	2.66661e-08	7.41803e-08	336.89	294.43	133.81	164.8	exon (FtPinG0006447100.01.T01, exon 1 of 1)	exon (FtPinG0006447100.01.T01, exon 1 of 1)	260	FtPinG0006447100.01.T01	FtPinG0006447100	FtPinG0006447100.01.T01
203	Ft1:17242026-17243642	Ft1	17242026	17243642	1617	6.53969	7.45278	-0.913087	0.000262234	0.000489291	106.76	79.31	170.76	179.62	exon (FtPinG0007985000.01.T01, exon 9 of 9)	exon (FtPinG0007985000.01.T01, exon 9 of 9)	-2310	FtPinG0007984800.01.T01	FtPinG0007984800	FtPinG0007984800.01.T01
204	Ft1:17244580-17246196	Ft1	17244580	17246196	1617	8.76222	6.84199	1.92023	3.20422e-27	3.42031e-26	422.3	446.1	117.83	111.61	exon (FtPinG0007985000.01.T01, exon 1 of 9)	exon (FtPinG0007985000.01.T01, exon 1 of 9)	189	FtPinG0007985000.01.T01	FtPinG0007985000	FtPinG0007985000.01.T02
205	Ft1:1727064-1728680	Ft1	1727064	1728680	1617	8.53437	10.1794	-1.645	4.14973e-35	6.93132e-34	344.01	397.53	1256.21	1062.92	exon (FtPinG0000158700.01.T01, exon 1 of 2)	exon (FtPinG0000158700.01.T01, exon 1 of 2)	111	FtPinG0000158700.01.T01	FtPinG0000158700	FtPinG0000158700.01.T01
206	Ft1:17290249-17291865	Ft1	17290249	17291865	1617	8.58208	10.066	-1.48394	6.60592e-34	1.01749e-32	362.99	403.47	1084.46	1059.43	exon (FtPinG0007986400.01.T01, exon 3 of 3)	exon (FtPinG0007986400.01.T01, exon 3 of 3)	1145	FtPinG0007986400.01.T01	FtPinG0007986400	FtPinG0007986400.01.T01
207	Ft1:17307105-17308721	Ft1	17307105	17308721	1617	7.83528	8.569	-0.733719	6.90971e-06	1.53929e-05	227.76	229	399.43	360.12	TTS (FtPinG0007987400.01.T01)	TTS (FtPinG0007987400.01.T01)	1414	FtPinG0007987400.01.T01	FtPinG0007987400	FtPinG0007987400.01.T01
208	Ft1:17312207-17313823	Ft1	17312207	17313823	1617	7.62121	6.60202	1.01919	1.31832e-05	2.85967e-05	206.41	187.36	101.86	92.43	intron (FtPinG0007987500.01.T01, intron 3 of 6)	intron (FtPinG0007987500.01.T01, intron 3 of 6)	1706	FtPinG0007987500.01.T01	FtPinG0007987500	FtPinG0007987500.01.T01
209	Ft1:17414803-17416419	Ft1	17414803	17416419	1617	5.09384	8.05171	-2.95786	3.60275e-27	3.83147e-26	35.59	32.71	258.63	272.05	Intergenic	Intergenic	10975	FtPinG0007990600.01.T01	FtPinG0007990600	FtPinG0007990600.01.T01
210	Ft1:17446345-17447961	Ft1	17446345	17447961	1617	8.51608	10.0448	-1.52868	6.05469e-35	1.00256e-33	353.5	378.69	1098.44	1014.09	exon (FtPinG0007991200.01.T01, exon 1 of 1)	exon (FtPinG0007991200.01.T01, exon 1 of 1)	226	FtPinG0007991000.01.T01	FtPinG0007991000	FtPinG0007991000.01.T01
211	Ft1:1746081-1747697	Ft1	1746081	1747697	1617	9.6277	12.2276	-2.59995	7.20984e-136	4.59628e-133	766.32	815.87	5100.74	4491.47	exon (FtPinG0000159700.01.T01, exon 1 of 1)	exon (FtPinG0000159700.01.T01, exon 1 of 1)	216	FtPinG0000159700.01.T01	FtPinG0000159700	FtPinG0000159700.01.T01
212	Ft1:17485370-17486986	Ft1	17485370	17486986	1617	8.0436	6.9637	1.0799	2.30459e-07	5.899e-07	237.25	290.46	125.82	123.82	Intergenic	Intergenic	1417	FtPinG0007992900.01.T01	FtPinG0007992900	FtPinG0007992900.01.T01
213	Ft1:17500516-17502132	Ft1	17500516	17502132	1617	8.43182	9.7267	-1.29488	9.6203e-22	7.56635e-21	317.91	372.74	896.72	797.84	exon (FtPinG0007993800.01.T01, exon 1 of 8)	exon (FtPinG0007993800.01.T01, exon 1 of 8)	124	FtPinG0007993800.01.T02	FtPinG0007993800	FtPinG0007993800.01.T02
214	Ft1:17564606-17566222	Ft1	17564606	17566222	1617	8.9405	10.1044	-1.16393	8.3139e-24	7.27704e-23	483.99	498.64	1114.41	1087.33	exon (FtPinG0007996600.01.T01, exon 1 of 4)	exon (FtPinG0007996600.01.T01, exon 1 of 4)	267	FtPinG0007996600.01.T01	FtPinG0007996600	FtPinG0007996600.01.T01
215	Ft1:17589849-17591465	Ft1	17589849	17591465	1617	8.96375	10.6167	-1.65297	1.82095e-38	3.69176e-37	448.4	550.19	1667.63	1472.74	intron (FtPinG0007997200.01.T01, intron 1 of 5)	intron (FtPinG0007997200.01.T01, intron 1 of 5)	378	FtPinG0007997200.01.T01	FtPinG0007997200	FtPinG0007997200.01.T01
216	Ft1:1760739-1762355	Ft1	1760739	1762355	1617	9.27778	6.61304	2.66474	1.04897e-56	5.2108e-55	604.99	636.44	99.86	95.92	exon (FtPinG0000161000.01.T01, exon 1 of 4)	exon (FtPinG0000161000.01.T01, exon 1 of 4)	209	FtPinG0000161000.01.T01	FtPinG0000161000	FtPinG0000161000.01.T01
217	Ft1:17611946-17613562	Ft1	17611946	17613562	1617	7.70247	6.87677	0.825706	0.000178117	0.000338483	200.48	216.11	113.84	121.2	promoter-TSS (FtPinG0007998600.01.T01)	promoter-TSS (FtPinG0007998600.01.T01)	205	FtPinG0007998600.01.T02	FtPinG0007998600	FtPinG0007998600.01.T02
218	Ft1:17620104-17621720	Ft1	17620104	17621720	1617	8.6994	9.23683	-0.537424	4.41943e-05	9.00602e-05	396.21	435.2	611.13	595.55	Intergenic	Intergenic	-1208	FtPinG0007999000.01.T01	FtPinG0007999000	FtPinG0007999000.01.T01
219	Ft1:17634539-17636155	Ft1	17634539	17636155	1617	10.6947	12.5158	-1.82116	4.43624e-82	5.53325e-80	1633.46	1681.3	6197.18	5516.02	promoter-TSS (FtPinG0007999300.01.T01)	promoter-TSS (FtPinG0007999300.01.T01)	37	FtPinG0007999300.01.T01	FtPinG0007999300	FtPinG0007999300.01.T01
220	Ft1:1764765-1766381	Ft1	1764765	1766381	1617	8.30908	7.10578	1.2033	3.44283e-10	1.12586e-09	325.03	309.3	150.79	124.69	Intergenic	Intergenic	-3817	FtPinG0000161000.01.T01	FtPinG0000161000	FtPinG0000161000.01.T01
221	Ft1:17657959-17659575	Ft1	17657959	17659575	1617	7.19116	7.93207	-0.740911	0.00038926	0.000710023	131.67	160.6	255.64	232.81	promoter-TSS (FtPinG0008000100.01.T01)	promoter-TSS (FtPinG0008000100.01.T01)	100	FtPinG0008000100.01.T01	FtPinG0008000100	FtPinG0008000100.01.T01
222	Ft1:17678058-17679674	Ft1	17678058	17679674	1617	10.0125	11.6581	-1.64568	9.23816e-54	3.8689e-52	970.35	1095.42	3382.19	3081.51	exon (FtPinG0008000600.01.T01, exon 1 of 19)	exon (FtPinG0008000600.01.T01, exon 1 of 19)	292	FtPinG0008000600.01.T01	FtPinG0008000600	FtPinG0008000600.01.T01
223	Ft1:17712194-17713810	Ft1	17712194	17713810	1617	9.99779	11.0657	-1.06788	6.95918e-25	6.45567e-24	1000.01	1044.87	2215.85	2070.91	intron (FtPinG0008001100.01.T01, intron 1 of 3)	intron (FtPinG0008001100.01.T01, intron 1 of 3)	407	FtPinG0008001100.01.T01	FtPinG0008001100	FtPinG0008001100.01.T01
224	Ft1:17751953-17753569	Ft1	17751953	17753569	1617	7.04737	8.99283	-1.94545	3.47078e-28	3.93161e-27	119.81	144.73	471.33	547.59	exon (FtPinG0008002200.01.T01, exon 1 of 2)	exon (FtPinG0008002200.01.T01, exon 1 of 2)	330	FtPinG0008002200.01.T01	FtPinG0008002200	FtPinG0008002200.01.T01
225	Ft1:17794240-17795856	Ft1	17794240	17795856	1617	8.6647	10.5023	-1.83763	2.74334e-50	9.74606e-49	372.48	439.16	1505.86	1395.14	intron (FtPinG0008003800.01.T01, intron 1 of 2)	intron (FtPinG0008003800.01.T01, intron 1 of 2)	215	FtPinG0008003800.01.T01	FtPinG0008003800	FtPinG0008003800.01.T01
226	Ft1:17796197-17797813	Ft1	17796197	17797813	1617	8.1768	9.69094	-1.51414	8.75617e-31	1.1403e-29	276.4	302.36	830.82	822.26	exon (FtPinG0008003900.01.T01, exon 1 of 11)	exon (FtPinG0008003900.01.T01, exon 1 of 11)	164	FtPinG0008003900.01.T01	FtPinG0008003900	FtPinG0008003900.01.T01
227	Ft1:17903019-17904635	Ft1	17903019	17904635	1617	8.08606	9.15398	-1.06792	4.2314e-14	1.90264e-13	272.84	270.63	575.18	564.16	Intergenic	Intergenic	3037	FtPinG0008006200.01.T01	FtPinG0008006200	FtPinG0008006200.01.T01
228	Ft1:17971336-17972952	Ft1	17971336	17972952	1617	7.84587	8.32937	-0.483501	0.00385828	0.00618263	230.13	229.99	328.53	314.78	exon (FtPinG0008008100.01.T01, exon 1 of 1)	exon (FtPinG0008008100.01.T01, exon 1 of 1)	188	FtPinG0008008100.01.T01	FtPinG0008008100	FtPinG0008008100.01.T01
229	Ft1:17978612-17980228	Ft1	17978612	17980228	1617	8.20893	9.8673	-1.65837	8.0402e-37	1.48569e-35	295.38	296.41	985.6	882.42	exon (FtPinG0008008300.01.T01, exon 1 of 5)	exon (FtPinG0008008300.01.T01, exon 1 of 5)	108	FtPinG0008008300.01.T01	FtPinG0008008300	FtPinG0008008300.01.T01
230	Ft1:18001259-18002875	Ft1	18001259	18002875	1617	9.84241	11.2778	-1.43538	9.64674e-31	1.25081e-29	797.16	1038.92	2564.35	2401.38	promoter-TSS (FtPinG0008008700.01.T01)	promoter-TSS (FtPinG0008008700.01.T01)	-445	FtPinG0008008700.01.T01	FtPinG0008008700	FtPinG0008008700.01.T01
231	Ft1:18018051-18019667	Ft1	18018051	18019667	1617	9.69791	10.2657	-0.567792	9.34435e-07	2.26312e-06	769.87	891.21	1201.29	1260.86	intron (FtPinG0008009600.01.T01, intron 1 of 5)	intron (FtPinG0008009600.01.T01, intron 1 of 5)	393	FtPinG0008009600.01.T01	FtPinG0008009600	FtPinG0008009600.01.T01
232	Ft1:18035852-18037468	Ft1	18035852	18037468	1617	9.32096	11.0567	-1.73574	9.80836e-48	3.13512e-46	587.19	691.95	2260.78	1999.41	exon (FtPinG0008009800.01.T01, exon 3 of 11)	exon (FtPinG0008009800.01.T01, exon 3 of 11)	508	FtPinG0008009800.01.T01	FtPinG0008009800	FtPinG0008009800.01.T01
233	Ft1:18043772-18045388	Ft1	18043772	18045388	1617	6.75751	7.97326	-1.21574	2.67663e-08	7.44408e-08	110.32	106.07	229.67	272.92	exon (FtPinG0008010200.01.T01, exon 1 of 1)	exon (FtPinG0008010200.01.T01, exon 1 of 1)	355	FtPinG0008010200.01.T01	FtPinG0008010200	FtPinG0008010200.01.T01
234	Ft1:18068249-18069865	Ft1	18068249	18069865	1617	8.45345	10.2336	-1.78013	2.89063e-42	6.93932e-41	345.2	355.89	1310.14	1097.8	exon (FtPinG0008010900.01.T01, exon 1 of 1)	exon (FtPinG0008010900.01.T01, exon 1 of 1)	864	FtPinG0008010900.01.T01	FtPinG0008010900	FtPinG0008010900.01.T01
235	Ft1:18131350-18132966	Ft1	18131350	18132966	1617	8.92932	10.5575	-1.62814	6.34591e-37	1.17831e-35	431.79	543.25	1578.75	1435.25	intron (FtPinG0001259200.01.T01, intron 1 of 7)	intron (FtPinG0001259200.01.T01, intron 1 of 7)	326	FtPinG0001259200.01.T01	FtPinG0001259200	FtPinG0001259200.01.T01
236	Ft1:18142830-18144446	Ft1	18142830	18144446	1617	9.13567	11.3879	-2.25222	9.86712e-98	2.13632e-95	559.91	565.06	2775.05	2584.49	exon (FtPinG0001258500.01.T01, exon 2 of 16)	exon (FtPinG0001258500.01.T01, exon 2 of 16)	501	FtPinG0001258500.01.T01	FtPinG0001258500	FtPinG0001258500.01.T01
237	Ft1:18150919-18152535	Ft1	18150919	18152535	1617	9.69072	11.3295	-1.63876	2.18751e-54	9.50819e-53	816.14	836.69	2693.17	2453.7	TTS (FtPinG0001258400.01.T01)	TTS (FtPinG0001258400.01.T01)	237	FtPinG0001258200.01.T01	FtPinG0001258200	FtPinG0001258200.01.T01
238	Ft1:18156605-18158221	Ft1	18156605	18158221	1617	8.62348	10.5968	-1.97336	1.37731e-14	6.45087e-14	323.85	464.94	1610.71	1486.69	exon (FtPinG0001257900.01.T01, exon 1 of 1)	exon (FtPinG0001257900.01.T01, exon 1 of 1)	158	FtPinG0001257900.01.T01	FtPinG0001257900	FtPinG0001257900.01.T01
239	Ft1:18271233-18272849	Ft1	18271233	18272849	1617	8.79648	10.1483	-1.35186	3.33031e-26	3.3405e-25	404.51	484.76	1190.31	1079.49	intron (FtPinG0008882200.01.T01, intron 1 of 5)	intron (FtPinG0008882200.01.T01, intron 1 of 5)	408	FtPinG0008882200.01.T01	FtPinG0008882200	FtPinG0008882200.01.T01
240	Ft1:18279505-18281121	Ft1	18279505	18281121	1617	9.22545	10.6613	-1.43585	7.46512e-34	1.14522e-32	607.36	589.84	1743.52	1495.41	exon (FtPinG0008882700.01.T01, exon 1 of 7)	exon (FtPinG0008882700.01.T01, exon 1 of 7)	160	FtPinG0008882700.01.T01	FtPinG0008882700	FtPinG0008882700.01.T01
241	Ft1:18285925-18287541	Ft1	18285925	18287541	1617	9.02819	9.59111	-0.562926	6.65316e-06	1.48618e-05	514.83	529.37	818.84	723.73	intron (FtPinG0008882900.01.T01, intron 1 of 6)	intron (FtPinG0008882900.01.T01, intron 1 of 6)	302	FtPinG0008882900.01.T01	FtPinG0008882900	FtPinG0008882900.01.T01
242	Ft1:18318957-18320573	Ft1	18318957	18320573	1617	9.56665	11.0088	-1.44211	8.12967e-41	1.86203e-39	741.4	775.22	2145.95	1974.99	intron (FtPinG0008883900.01.T01, intron 1 of 10)	intron (FtPinG0008883900.01.T01, intron 1 of 10)	305	FtPinG0008883900.01.T01	FtPinG0008883900	FtPinG0008883900.01.T01
243	Ft1:1834269-1835885	Ft1	1834269	1835885	1617	7.54987	6.50236	1.04751	1.24777e-05	2.71435e-05	193.36	181.41	95.86	85.45	Intergenic	Intergenic	7659	FtPinG0000161300.01.T01	FtPinG0000161300	FtPinG0000161300.01.T01
244	Ft1:18356209-18357825	Ft1	18356209	18357825	1617	9.29242	10.0191	-0.726642	7.00854e-09	2.05108e-08	615.66	638.42	1134.39	940.85	promoter-TSS (FtPinG0008884900.01.T01)	promoter-TSS (FtPinG0008884900.01.T01)	-19	FtPinG0008884900.01.T01	FtPinG0008884900	FtPinG0008884900.01.T01
245	Ft1:18368017-18369633	Ft1	18368017	18369633	1617	9.59771	10.7535	-1.15574	3.02895e-22	2.44597e-21	707	842.63	1812.42	1640.16	intron (FtPinG0008885700.01.T01, intron 1 of 7)	intron (FtPinG0008885700.01.T01, intron 1 of 7)	385	FtPinG0008885700.01.T01	FtPinG0008885700	FtPinG0008885700.01.T01
246	Ft1:18467327-18468943	Ft1	18467327	18468943	1617	8.22096	10.0804	-1.85942	2.04623e-50	7.38382e-49	295.38	301.37	1102.43	1062.92	exon (FtPinG0005406100.01.T01, exon 1 of 1)	exon (FtPinG0005406100.01.T01, exon 1 of 1)	471	FtPinG0005406100.01.T01	FtPinG0005406100	FtPinG0005406100.01.T01
247	Ft1:18479290-18480906	Ft1	18479290	18480906	1617	7.76363	10.5018	-2.73817	3.92184e-99	9.1843e-97	201.66	232.96	1469.91	1430.02	exon (FtPinG0005406300.01.T01, exon 2 of 3)	exon (FtPinG0005406300.01.T01, exon 2 of 3)	447	FtPinG0005406300.01.T01	FtPinG0005406300	FtPinG0005406300.01.T01
248	Ft1:18491514-18493130	Ft1	18491514	18493130	1617	8.98327	10.4619	-1.47866	2.86701e-37	5.42888e-36	476.87	535.32	1430.96	1389.91	exon (FtPinG0005407000.01.T01, exon 2 of 8)	exon (FtPinG0005407000.01.T01, exon 2 of 8)	308	FtPinG0005407000.01.T01	FtPinG0005407000	FtPinG0005407000.01.T01
249	Ft1:18518551-18520167	Ft1	18518551	18520167	1617	9.0766	10.0063	-0.929705	2.73002e-14	1.24561e-13	532.62	547.22	1100.43	956.54	intron (FtPinG0005408000.01.T01, intron 1 of 9)	intron (FtPinG0005408000.01.T01, intron 1 of 9)	417	FtPinG0005408000.01.T01	FtPinG0005408000	FtPinG0005408000.01.T01
250	Ft1:18564662-18566278	Ft1	18564662	18566278	1617	5.30723	9.38278	-4.07554	1.39571e-78	1.61775e-76	41.52	37.67	689.02	646.12	Intergenic	Intergenic	-4353	FtPinG0005409500.01.T01	FtPinG0005409500	FtPinG0005409500.01.T01
251	Ft1:18620400-18622016	Ft1	18620400	18622016	1617	8.25817	6.75045	1.50772	1.19139e-11	4.4315e-11	251.48	360.85	102.85	112.48	promoter-TSS (FtPinG0005410800.01.T01)	promoter-TSS (FtPinG0005410800.01.T01)	-63	FtPinG0005410800.01.T01	FtPinG0005410800	FtPinG0005410800.01.T01
252	Ft1:18639681-18641297	Ft1	18639681	18641297	1617	8.62718	10.1634	-1.5362	2.6714e-37	5.07522e-36	378.41	412.4	1123.4	1170.17	TTS (FtPinG0005411400.01.T01)	TTS (FtPinG0005411400.01.T01)	1069	FtPinG0005411400.01.T01	FtPinG0005411400	FtPinG0005411400.01.T01
253	Ft1:18654289-18655905	Ft1	18654289	18655905	1617	8.72235	10.1943	-1.472	8.76463e-31	1.1403e-29	380.79	463.94	1213.27	1130.06	TTS (FtPinG0005412400.01.T01)	TTS (FtPinG0005412400.01.T01)	1502	FtPinG0005412400.01.T01	FtPinG0005412400	FtPinG0005412400.01.T01
254	Ft1:18658697-18660313	Ft1	18658697	18660313	1617	7.78138	6.09565	1.68573	3.9204e-11	1.3984e-10	192.17	247.83	60.91	75.86	Intergenic	Intergenic	-2906	FtPinG0005412400.01.T01	FtPinG0005412400	FtPinG0005412400.01.T01
255	Ft1:18671610-18673226	Ft1	18671610	18673226	1617	9.33989	10.2217	-0.881848	1.26568e-14	5.95967e-14	641.76	654.28	1251.22	1137.04	intron (FtPinG0005413700.01.T01, intron 1 of 2)	intron (FtPinG0005413700.01.T01, intron 1 of 2)	106	FtPinG0005413700.01.T01	FtPinG0005413700	FtPinG0005413700.01.T01
256	Ft1:1868008-1869624	Ft1	1868008	1869624	1617	7.20058	8.71265	-1.51207	2.3964e-18	1.50926e-17	155.4	138.79	421.4	417.67	Intergenic	Intergenic	-4440	FtPinG0000162600.01.T01	FtPinG0000162600	FtPinG0000162600.01.T01
257	Ft1:18691334-18692950	Ft1	18691334	18692950	1617	9.14218	10.1098	-0.967634	6.62224e-14	2.93285e-13	512.46	617.6	1179.32	1030.66	intron (FtPinG0005413900.01.T01, intron 1 of 3)	intron (FtPinG0005413900.01.T01, intron 1 of 3)	258	FtPinG0005413900.01.T01	FtPinG0005413900	FtPinG0005413900.01.T01
258	Ft1:18699109-18700725	Ft1	18699109	18700725	1617	7.67824	8.69636	-1.01812	8.32593e-10	2.63559e-09	200.48	209.17	443.37	386.28	promoter-TSS (FtPinG0005414400.01.T01)	promoter-TSS (FtPinG0005414400.01.T01)	67	FtPinG0005414400.01.T01	FtPinG0005414400	FtPinG0005414400.01.T01
259	Ft1:18708407-18710023	Ft1	18708407	18710023	1617	7.05893	8.37882	-1.31989	2.0793e-12	8.22192e-12	138.79	127.88	333.53	332.22	intron (FtPinG0005414600.01.T01, intron 2 of 3)	intron (FtPinG0005414600.01.T01, intron 2 of 3)	569	FtPinG0005414600.01.T01	FtPinG0005414600	FtPinG0005414600.01.T01
260	Ft1:18743081-18744697	Ft1	18743081	18744697	1617	6.21225	7.05381	-0.841561	0.00207008	0.00344912	75.92	72.37	135.81	129.92	intron (FtPinG0005416000.01.T01, intron 3 of 3)	intron (FtPinG0005416000.01.T01, intron 3 of 3)	911	FtPinG0005416000.01.T01	FtPinG0005416000	FtPinG0005416000.01.T01
261	Ft1:18792802-18794418	Ft1	18792802	18794418	1617	6.63772	7.34452	-0.706802	0.004467	0.00709367	107.95	91.2	149.79	175.26	exon (FtPinG0005417800.01.T01, exon 2 of 3)	exon (FtPinG0005417800.01.T01, exon 2 of 3)	265	FtPinG0005417800.01.T01	FtPinG0005417800	FtPinG0005417800.01.T01
262	Ft1:18803016-18804632	Ft1	18803016	18804632	1617	6.74412	8.40024	-1.65612	7.63269e-17	4.2787e-16	116.25	98.14	329.53	346.17	exon (FtPinG0005418200.01.T01, exon 2 of 4)	exon (FtPinG0005418200.01.T01, exon 2 of 4)	519	FtPinG0005418200.01.T01	FtPinG0005418200	FtPinG0005418200.01.T01
263	Ft1:18828401-18830017	Ft1	18828401	18830017	1617	8.29557	10.0806	-1.78506	1.55859e-47	4.89994e-46	313.17	315.24	1098.44	1067.28	exon (FtPinG0005419100.01.T01, exon 4 of 4)	exon (FtPinG0005419100.01.T01, exon 4 of 4)	1472	FtPinG0005419100.01.T01	FtPinG0005419100	FtPinG0005419100.01.T01
264	Ft1:18943439-18945055	Ft1	18943439	18945055	1617	5.50526	7.69694	-2.19168	2.55031e-14	1.16733e-13	58.13	32.71	212.7	202.29	Intergenic	Intergenic	7184	FtPinG0006191800.01.T01	FtPinG0006191800	FtPinG0006191800.01.T01
265	Ft1:1898956-1900572	Ft1	1898956	1900572	1617	6.64513	7.76419	-1.11906	8.52975e-07	2.07239e-06	96.09	104.09	210.7	224.09	exon (FtPinG0000163400.01.T01, exon 1 of 2)	exon (FtPinG0000163400.01.T01, exon 1 of 2)	179	FtPinG0000163400.01.T01	FtPinG0000163400	FtPinG0000163400.01.T01
266	Ft1:19044209-19045825	Ft1	19044209	19045825	1617	8.24232	10.8964	-2.65411	1.20159e-15	6.10636e-15	373.67	231.97	1953.22	1859.02	Intergenic	Intergenic	-1319	FtPinG0006189700.01.T01	FtPinG0006189700	FtPinG0006189700.01.T01
267	Ft1:19053084-19054700	Ft1	19053084	19054700	1617	9.33646	9.80763	-0.471175	0.000137198	0.000264375	610.92	682.04	952.64	839.7	intron (FtPinG0006189300.01.T01, intron 1 of 9)	intron (FtPinG0006189300.01.T01, intron 1 of 9)	234	FtPinG0006189300.01.T01	FtPinG0006189300	FtPinG0006189300.01.T01
268	Ft1:19085059-19086675	Ft1	19085059	19086675	1617	8.00793	6.35943	1.64851	4.19192e-13	1.7441e-12	237.25	277.57	77.89	86.32	Intergenic	Intergenic	-3443	FtPinG0006188000.01.T01	FtPinG0006188000	FtPinG0006188000.01.T01
269	Ft1:1910776-1912392	Ft1	1910776	1912392	1617	7.72336	8.88733	-1.16396	1.43269e-13	6.18048e-13	225.39	197.28	482.31	464.76	intron (FtPinG0000164400.01.T01, intron 1 of 9)	intron (FtPinG0000164400.01.T01, intron 1 of 9)	253	FtPinG0000164400.01.T01	FtPinG0000164400	FtPinG0000164400.01.T01
270	Ft1:19225214-19226830	Ft1	19225214	19226830	1617	8.38644	7.45081	0.935632	1.86332e-07	4.81567e-07	308.42	360.85	180.74	169.16	promoter-TSS (FtPinG0006184500.01.T01)	promoter-TSS (FtPinG0006184500.01.T01)	-528	FtPinG0006184500.01.T02	FtPinG0006184500	FtPinG0006184500.01.T01
271	Ft1:19265420-19267036	Ft1	19265420	19267036	1617	5.17069	8.28453	-3.11383	1.30717e-30	1.68159e-29	46.26	25.77	324.54	299.08	Intergenic	Intergenic	-2087	FtPinG0006183300.01.T01	FtPinG0006183300	FtPinG0006183300.01.T01
272	Ft1:19269698-19271314	Ft1	19269698	19271314	1617	8.1513	7.526	0.625295	0.000665591	0.00118413	287.07	281.54	197.72	170.9	Intergenic	Intergenic	-6365	FtPinG0006183300.01.T01	FtPinG0006183300	FtPinG0006183300.01.T01
273	Ft1:19292081-19293697	Ft1	19292081	19293697	1617	9.20901	9.57889	-0.369884	0.00238478	0.00393859	567.03	616.61	791.87	737.68	intron (FtPinG0006182600.01.T01, intron 1 of 1)	intron (FtPinG0006182600.01.T01, intron 1 of 1)	349	FtPinG0006182600.01.T01	FtPinG0006182600	FtPinG0006182600.01.T01
274	Ft1:19378966-19380582	Ft1	19378966	19380582	1617	4.54598	6.42608	-1.88009	1.55296e-06	3.68187e-06	24.91	21.81	97.86	74.12	Intergenic	Intergenic	-8946	FtPinG0006180800.01.T01	FtPinG0006180800	FtPinG0006180800.01.T01
275	Ft1:19455234-19456850	Ft1	19455234	19456850	1617	8.47614	8.92668	-0.450531	0.00142439	0.00242686	340.45	371.75	496.29	476.96	Intergenic	Intergenic	-13030	FtPinG0008549400.01.T01	FtPinG0008549400	FtPinG0008549400.01.T01
276	Ft1:19469024-19470640	Ft1	19469024	19470640	1617	7.98331	8.96224	-0.978923	1.39536e-10	4.71489e-10	232.5	273.61	495.3	502.25	exon (FtPinG0008549400.01.T01, exon 3 of 3)	exon (FtPinG0008549400.01.T01, exon 3 of 3)	760	FtPinG0008549400.01.T01	FtPinG0008549400	FtPinG0008549400.01.T01
277	Ft1:19600144-19601760	Ft1	19600144	19601760	1617	7.20361	7.99895	-0.79534	5.86783e-05	0.000117942	147.09	147.71	259.63	252	Intergenic	Intergenic	-1030	FtPinG0008022200.01.T01	FtPinG0008022200	FtPinG0008022200.01.T01
278	Ft1:19613271-19614887	Ft1	19613271	19614887	1617	7.92098	9.70657	-1.78559	7.25377e-39	1.49438e-37	228.95	255.76	862.77	808.31	exon (FtPinG0008021700.01.T01, exon 3 of 8)	exon (FtPinG0008021700.01.T01, exon 3 of 8)	633	FtPinG0008021700.01.T01	FtPinG0008021700	FtPinG0008021700.01.T01
279	Ft1:19649392-19651008	Ft1	19649392	19651008	1617	5.32137	8.26622	-2.94485	2.60226e-30	3.28503e-29	46.26	33.71	317.55	298.21	Intergenic	Intergenic	-4781	FtPinG0008020300.01.T01	FtPinG0008020300	FtPinG0008020300.01.T01
280	Ft1:19666557-19668173	Ft1	19666557	19668173	1617	7.83483	6.33639	1.49844	2.07664e-10	6.92312e-10	208.78	247.83	84.88	76.73	exon (FtPinG0008020200.01.T01, exon 11 of 11)	exon (FtPinG0008020200.01.T01, exon 11 of 11)	-4901	FtPinG0008020000.01.T01	FtPinG0008020000	FtPinG0008020000.01.T01
281	Ft1:19701891-19703507	Ft1	19701891	19703507	1617	8.9565	10.3966	-1.44012	8.07825e-33	1.17488e-31	466.19	527.39	1415.99	1280.04	exon (FtPinG0008019100.01.T01, exon 1 of 6)	exon (FtPinG0008019100.01.T01, exon 1 of 6)	103	FtPinG0008019100.01.T01	FtPinG0008019100	FtPinG0008019100.01.T01
282	Ft1:19708108-19709724	Ft1	19708108	19709724	1617	8.12878	5.63117	2.49762	4.04941e-23	3.42424e-22	245.55	314.25	45.93	53.19	exon (FtPinG0008018900.01.T01, exon 1 of 1)	exon (FtPinG0008018900.01.T01, exon 1 of 1)	134	FtPinG0008018900.01.T01	FtPinG0008018900	FtPinG0008018900.01.T01
283	Ft1:19717709-19719325	Ft1	19717709	19719325	1617	8.91567	9.59215	-0.67648	1.44819e-07	3.78973e-07	454.33	511.53	813.84	729.83	exon (FtPinG0008018500.01.T01, exon 1 of 1)	exon (FtPinG0008018500.01.T01, exon 1 of 1)	104	FtPinG0008018500.01.T01	FtPinG0008018500	FtPinG0008018500.01.T01
284	Ft1:19775521-19777137	Ft1	19775521	19777137	1617	8.95907	9.57912	-0.62005	6.89055e-07	1.68807e-06	470.94	524.42	786.88	742.91	exon (FtPinG0008016400.01.T01, exon 1 of 7)	exon (FtPinG0008016400.01.T01, exon 1 of 7)	239	FtPinG0008016400.01.T01	FtPinG0008016400	FtPinG0008016400.01.T01
285	Ft1:19841712-19843328	Ft1	19841712	19843328	1617	9.0483	9.76729	-0.718992	2.18311e-09	6.66787e-09	519.58	539.29	906.71	836.21	intron (FtPinG0008014900.01.T01, intron 1 of 21)	intron (FtPinG0008014900.01.T01, intron 1 of 21)	228	FtPinG0008014900.01.T01	FtPinG0008014900	FtPinG0008014900.01.T01
286	Ft1:19857015-19858631	Ft1	19857015	19858631	1617	9.46533	8.38105	1.08428	1.52873e-15	7.70746e-15	658.37	755.4	348.5	318.27	promoter-TSS (FtPinG0008014500.01.T02)	promoter-TSS (FtPinG0008014500.01.T02)	11	FtPinG0008014500.01.T02	FtPinG0008014500	FtPinG0008014500.01.T02
287	Ft1:19878185-19879801	Ft1	19878185	19879801	1617	7.71122	8.38177	-0.670553	7.31835e-05	0.000145291	215.9	203.22	330.53	336.58	exon (FtPinG0008014400.01.T01, exon 5 of 10)	exon (FtPinG0008014400.01.T01, exon 5 of 10)	1605	FtPinG0008014400.01.T01	FtPinG0008014400	FtPinG0008014400.01.T01
288	Ft1:19910803-19912419	Ft1	19910803	19912419	1617	9.19389	8.08071	1.11319	5.58988e-15	2.7008e-14	582.45	588.85	288.59	252.87	promoter-TSS (FtPinG0008013600.01.T01)	promoter-TSS (FtPinG0008013600.01.T01)	-307	FtPinG0008013600.01.T01	FtPinG0008013600	FtPinG0008013600.01.T01
289	Ft1:19913806-19915422	Ft1	19913806	19915422	1617	5.37743	6.9462	-1.56877	8.51192e-07	2.06893e-06	47.45	35.69	115.84	130.79	Intergenic	Intergenic	2696	FtPinG0008013600.01.T01	FtPinG0008013600	FtPinG0008013600.01.T01
290	Ft1:20014482-20016098	Ft1	20014482	20016098	1617	9.81475	7.89154	1.92322	4.16519e-44	1.0838e-42	856.47	944.74	217.69	257.23	exon (FtPinG0006313000.01.T01, exon 1 of 1)	exon (FtPinG0006313000.01.T01, exon 1 of 1)	335	FtPinG0006313000.01.T01	FtPinG0006313000	FtPinG0006313000.01.T01
291	Ft1:20016753-20018369	Ft1	20016753	20018369	1617	8.36267	7.76885	0.59382	0.000432021	0.000783909	320.29	338.04	228.67	207.53	intron (FtPinG0006313200.01.T01, intron 1 of 1)	intron (FtPinG0006313200.01.T01, intron 1 of 1)	216	FtPinG0006313200.01.T01	FtPinG0006313200	FtPinG0006313200.01.T01
292	Ft1:20030525-20032141	Ft1	20030525	20032141	1617	7.24763	5.46586	1.78177	2.99886e-09	9.0249e-09	142.35	161.59	36.95	51.45	exon (FtPinG0006313500.01.T01, exon 1 of 2)	exon (FtPinG0006313500.01.T01, exon 1 of 2)	225	FtPinG0006313500.01.T01	FtPinG0006313500	FtPinG0006313500.01.T01
293	Ft1:20154377-20155993	Ft1	20154377	20155993	1617	7.37864	8.1434	-0.764759	4.94745e-05	0.000100198	161.33	171.5	292.58	272.92	exon (FtPinG0005759000.01.T01, exon 2 of 3)	exon (FtPinG0005759000.01.T01, exon 2 of 3)	645	FtPinG0005759000.01.T01	FtPinG0005759000	FtPinG0005759000.01.T01
294	Ft1:20272960-20274576	Ft1	20272960	20274576	1617	8.73332	7.72411	1.0092	9.54622e-10	3.00035e-09	414	437.18	233.67	189.22	promoter-TSS (FtPinG0005756500.01.T01)	promoter-TSS (FtPinG0005756500.01.T01)	-378	FtPinG0005756500.01.T01	FtPinG0005756500	FtPinG0005756500.01.T01
295	Ft1:20328912-20330528	Ft1	20328912	20330528	1617	8.68632	7.40647	1.27984	6.54906e-14	2.90268e-13	386.72	437.18	179.74	159.57	Intergenic	Intergenic	-1055	FtPinG0005755300.01.T01	FtPinG0005755300	FtPinG0005755300.01.T01
296	Ft1:20367307-20368923	Ft1	20367307	20368923	1617	6.80294	4.66834	2.13461	1.72233e-08	4.87511e-08	116.25	107.06	15.98	34.88	Intergenic	Intergenic	10579	FtPinG0005753800.01.T01	FtPinG0005753800	FtPinG0005753800.01.T01
297	Ft1:2037387-2039003	Ft1	2037387	2039003	1617	4.42459	6.83241	-2.40782	1.32679e-10	4.49777e-10	26.1	16.85	105.85	122.07	Intergenic	Intergenic	3712	FtPinG0000169100.01.T01	FtPinG0000169100	FtPinG0000169100.01.T01
298	Ft1:20378099-20379715	Ft1	20378099	20379715	1617	8.99973	8.46951	0.530222	0.00016074	0.000307211	505.34	518.47	378.46	330.47	Intergenic	Intergenic	6432	FtPinG0005753100.01.T01	FtPinG0005753100	FtPinG0005753100.01.T01
299	Ft1:20410500-20412116	Ft1	20410500	20412116	1617	8.406	6.2266	2.1794	1.72204e-23	1.47797e-22	303.68	374.72	80.88	68.88	Intergenic	Intergenic	-19315	FtPinG0005752800.01.T02	FtPinG0005752800	FtPinG0005752800.01.T02
300	Ft1:20430109-20431725	Ft1	20430109	20431725	1617	8.99315	8.20328	0.789865	1.69256e-07	4.40911e-07	470.94	548.21	316.55	272.92	intron (FtPinG0005752800.01.T02, intron 1 of 5)	intron (FtPinG0005752800.01.T01, intron 1 of 5)	294	FtPinG0005752800.01.T01	FtPinG0005752800	FtPinG0005752800.01.T02
301	Ft1:20433949-20435565	Ft1	20433949	20435565	1617	9.33772	8.02516	1.31256	1.52212e-20	1.10337e-19	629.9	664.19	278.6	242.41	Intergenic	Intergenic	4134	FtPinG0005752800.01.T01	FtPinG0005752800	FtPinG0005752800.01.T02
302	Ft1:20436667-20438283	Ft1	20436667	20438283	1617	6.95137	4.55077	2.4006	1.82361e-11	6.69628e-11	112.69	134.82	18.97	27.9	Intergenic	Intergenic	6852	FtPinG0005752800.01.T01	FtPinG0005752800	FtPinG0005752800.01.T02
303	Ft1:20443449-20445065	Ft1	20443449	20445065	1617	8.66467	7.2726	1.39207	9.83035e-16	5.02017e-15	378.41	433.21	155.78	153.47	Intergenic	Intergenic	-13240	FtPinG0005752600.01.T01	FtPinG0005752600	FtPinG0005752600.01.T01
304	Ft1:204940-206556	Ft1	204940	206556	1617	8.77199	9.30605	-0.534063	6.3663e-05	0.000127382	440.1	434.2	680.03	585.96	Intergenic	Intergenic	-6524	FtPinG0005976300.01.T01	FtPinG0005976300	FtPinG0005976300.01.T01
305	Ft1:20507424-20509040	Ft1	20507424	20509040	1617	7.08739	8.55882	-1.47143	1.4552e-14	6.80178e-14	153.03	118.96	405.42	348.78	Intergenic	Intergenic	2962	FtPinG0005751800.01.T01	FtPinG0005751800	FtPinG0005751800.01.T01
306	Ft1:20526199-20527815	Ft1	20526199	20527815	1617	7.34926	5.00773	2.34153	2.46199e-14	1.1278e-13	150.65	175.47	32.95	31.39	exon (FtPinG0005751200.01.T01, exon 1 of 1)	exon (FtPinG0005751200.01.T01, exon 1 of 1)	192	FtPinG0005751200.01.T01	FtPinG0005751200	FtPinG0005751200.01.T01
307	Ft1:20645563-20647179	Ft1	20645563	20647179	1617	5.248	7.71289	-2.46489	1.6206e-17	9.56109e-17	46.26	29.74	214.69	204.91	Intergenic	Intergenic	-6746	FtPinG0004833800.01.T01	FtPinG0004833800	FtPinG0004833800.01.T01
308	Ft1:20678545-20680161	Ft1	20678545	20680161	1617	7.46724	6.41648	1.05076	9.80908e-05	0.00019195	138.79	215.12	88.87	81.96	exon (FtPinG0004833600.01.T01, exon 1 of 2)	exon (FtPinG0004833600.01.T01, exon 1 of 2)	228	FtPinG0004833600.01.T01	FtPinG0004833600	FtPinG0004833600.01.T01
309	Ft1:20710772-20712388	Ft1	20710772	20712388	1617	8.33451	7.71936	0.615154	0.000352905	0.000647415	333.34	312.27	222.68	198.81	Intergenic	Intergenic	-5619	FtPinG0004832200.01.T01	FtPinG0004832200	FtPinG0004832200.01.T01
310	Ft1:2079992-2081608	Ft1	2079992	2081608	1617	8.69488	6.77057	1.92431	2.57458e-25	2.45785e-24	404.51	424.29	119.83	98.53	exon (FtPinG0000170500.01.T01, exon 1 of 3)	exon (FtPinG0000170500.01.T01, exon 1 of 3)	140	FtPinG0000170500.01.T01	FtPinG0000170500	FtPinG0000170500.01.T01
311	Ft1:20857203-20858819	Ft1	20857203	20858819	1617	9.45405	7.75633	1.69772	4.89027e-34	7.62444e-33	693.95	708.8	212.7	219.73	exon (FtPinG0004828900.01.T01, exon 1 of 3)	exon (FtPinG0004828900.01.T01, exon 1 of 3)	181	FtPinG0004828900.01.T01	FtPinG0004828900	FtPinG0004828900.01.T01
312	Ft1:20860969-20862585	Ft1	20860969	20862585	1617	7.37688	6.3026	1.07428	2.22325e-05	4.68535e-05	164.89	167.54	82.88	74.99	Intergenic	Intergenic	-1390	FtPinG0004828600.01.T01	FtPinG0004828600	FtPinG0004828600.01.T01
313	Ft1:20873723-20875339	Ft1	20873723	20875339	1617	8.38595	6.56627	1.81968	1.46211e-19	9.95711e-19	319.1	349.94	91.87	97.66	exon (FtPinG0004828300.01.T01, exon 1 of 6)	exon (FtPinG0004828300.01.T01, exon 1 of 6)	189	FtPinG0004828300.01.T01	FtPinG0004828300	FtPinG0004828300.01.T01
314	Ft1:20906366-20907982	Ft1	20906366	20907982	1617	9.15597	8.71871	0.437261	0.00125689	0.00215717	602.61	538.29	442.37	400.23	Intergenic	Intergenic	-1672	FtPinG0004827700.01.T01	FtPinG0004827700	FtPinG0004827700.01.T01
315	Ft1:21061523-21063139	Ft1	21061523	21063139	1617	7.92455	6.94776	0.976789	3.75372e-06	8.57193e-06	224.2	261.71	124.82	122.07	Intergenic	Intergenic	-16000	FtPinG0004823500.01.T01	FtPinG0004823500	FtPinG0004823500.01.T01
316	Ft1:21248058-21249674	Ft1	21248058	21249674	1617	9.24969	8.58076	0.668927	3.93745e-07	9.8265e-07	586.01	631.48	393.44	372.33	Intergenic	Intergenic	-5815	FtPinG0008701500.01.T01	FtPinG0008701500	FtPinG0008701500.01.T01
317	Ft1:21267923-21269539	Ft1	21267923	21269539	1617	7.61321	5.58118	2.03203	2.23974e-13	9.51889e-13	205.22	186.37	39.94	55.81	Intergenic	Intergenic	-7820	FtPinG0008700600.01.T01	FtPinG0008700600	FtPinG0008700600.01.T01
318	Ft1:21274314-21275930	Ft1	21274314	21275930	1617	4.37743	6.57407	-2.19664	2.24927e-08	6.29982e-08	23.72	17.84	106.85	83.71	Intergenic	Intergenic	-1429	FtPinG0008700600.01.T01	FtPinG0008700600	FtPinG0008700600.01.T01
319	Ft1:21307085-21308701	Ft1	21307085	21308701	1617	8.01388	6.88983	1.12405	5.09201e-08	1.38659e-07	256.23	260.72	123.82	113.35	Intergenic	Intergenic	-3885	FtPinG0008700300.01.T01	FtPinG0008700300	FtPinG0008700300.01.T01
320	Ft1:21324735-21326351	Ft1	21324735	21326351	1617	8.48258	6.73796	1.74462	1.59356e-19	1.08394e-18	335.71	379.68	108.85	104.64	exon (FtPinG0008700200.01.T01, exon 3 of 11)	exon (FtPinG0008700200.01.T01, exon 3 of 11)	2678	FtPinG0008700200.01.T01	FtPinG0008700200	FtPinG0008700200.01.T01
321	Ft1:21329876-21331492	Ft1	21329876	21331492	1617	8.71881	6.56263	2.15618	2.08923e-30	2.65786e-29	410.44	432.22	101.86	87.2	exon (FtPinG0008699900.01.T01, exon 1 of 4)	exon (FtPinG0008699900.01.T01, exon 1 of 4)	134	FtPinG0008699900.01.T01	FtPinG0008699900	FtPinG0008699900.01.T01
322	Ft1:21354297-21355913	Ft1	21354297	21355913	1617	8.81012	7.45139	1.35873	2.381e-16	1.27375e-15	431.79	465.93	188.73	161.31	promoter-TSS (FtPinG0008699300.01.T01)	promoter-TSS (FtPinG0008699300.01.T01)	35	FtPinG0008699300.01.T01	FtPinG0008699300	FtPinG0008699300.01.T01
323	Ft1:2141311-2142927	Ft1	2141311	2142927	1617	7.63919	8.62912	-0.98993	7.91207e-09	2.3061e-08	212.34	186.37	427.39	364.48	Intergenic	Intergenic	-33461	FtPinG0000171000.01.T01	FtPinG0000171000	FtPinG0000171000.01.T01
324	Ft1:21472636-21474252	Ft1	21472636	21474252	1617	8.88245	7.70785	1.1746	5.55967e-13	2.29652e-12	447.21	496.66	230.67	187.47	TTS (FtPinG0008696100.01.T01)	TTS (FtPinG0008696100.01.T01)	267	FtPinG0008696300.01.T01	FtPinG0008696300	FtPinG0008696300.01.T01
325	Ft1:21477564-21479180	Ft1	21477564	21479180	1617	9.54426	8.06972	1.47454	1.13774e-26	1.17196e-25	725.98	767.29	290.59	246.76	exon (FtPinG0008695900.01.T01, exon 1 of 1)	exon (FtPinG0008695900.01.T01, exon 1 of 1)	138	FtPinG0008695900.01.T01	FtPinG0008695900	FtPinG0008695900.01.T01
326	Ft1:21481507-21483123	Ft1	21481507	21483123	1617	8.30461	7.1374	1.16721	5.96514e-10	1.91041e-09	319.1	313.26	150.79	130.79	Intergenic	Intergenic	-3805	FtPinG0008695900.01.T01	FtPinG0008695900	FtPinG0008695900.01.T01
327	Ft1:21510044-21511660	Ft1	21510044	21511660	1617	5.3567	6.87823	-1.52153	2.48667e-06	5.77506e-06	46.26	35.69	108.85	126.43	Intergenic	Intergenic	10071	FtPinG0008695100.01.T01	FtPinG0008695100	FtPinG0008695100.01.T01
328	Ft1:21520032-21521648	Ft1	21520032	21521648	1617	9.58688	8.08273	1.50416	1.76922e-27	1.91346e-26	739.03	799.02	294.58	247.64	promoter-TSS (FtPinG0008695100.01.T01)	promoter-TSS (FtPinG0008695100.01.T01)	83	FtPinG0008695100.01.T01	FtPinG0008695100	FtPinG0008695100.01.T01
329	Ft1:21531480-21533096	Ft1	21531480	21533096	1617	7.99438	5.21094	2.78344	9.56938e-26	9.32162e-25	256.23	253.78	40.94	33.13	TTS (FtPinG0008695000.01.T01)	TTS (FtPinG0008695000.01.T01)	2357	FtPinG0008694700.01.T01	FtPinG0008694700	FtPinG0008694700.01.T01
330	Ft1:21582119-21583735	Ft1	21582119	21583735	1617	7.89743	6.68471	1.21272	2.117e-07	5.44799e-07	199.29	277.57	102.85	102.89	Intergenic	Intergenic	2968	FtPinG0008693300.01.T01	FtPinG0008693300	FtPinG0008693300.01.T01
331	Ft1:21589051-21590667	Ft1	21589051	21590667	1617	9.24807	7.76512	1.48295	7.71068e-24	6.75936e-23	577.7	638.42	226.68	208.4	exon (FtPinG0008693000.01.T01, exon 1 of 4)	exon (FtPinG0008693000.01.T01, exon 1 of 4)	258	FtPinG0008693000.01.T01	FtPinG0008693000	FtPinG0008693000.01.T01
332	Ft1:21602938-21604554	Ft1	21602938	21604554	1617	9.25382	8.04062	1.2132	1.42291e-17	8.4382e-17	613.29	607.69	281.6	245.02	exon (FtPinG0008692500.01.T01, exon 3 of 11)	exon (FtPinG0008692500.01.T01, exon 3 of 11)	604	FtPinG0008692500.01.T01	FtPinG0008692500	FtPinG0008692500.01.T01
333	Ft1:21648595-21650211	Ft1	21648595	21650211	1617	7.85086	7.02777	0.823089	8.26454e-05	0.000163032	227.76	233.95	125.82	135.15	Intergenic	Intergenic	-13067	FtPinG0005692600.01.T01	FtPinG0005692600	FtPinG0005692600.01.T01
334	Ft1:21660056-21661672	Ft1	21660056	21661672	1617	8.34313	7.02442	1.31871	9.93157e-12	3.70979e-11	296.56	352.92	134.81	125.56	Intergenic	Intergenic	-1606	FtPinG0005692600.01.T01	FtPinG0005692600	FtPinG0005692600.01.T01
335	Ft1:21661957-21663573	Ft1	21661957	21663573	1617	9.10234	7.48593	1.61641	9.02367e-25	8.32368e-24	530.25	569.03	193.72	164.8	exon (FtPinG0005692600.01.T01, exon 1 of 1)	exon (FtPinG0005692600.01.T01, exon 1 of 1)	295	FtPinG0005692600.01.T01	FtPinG0005692600	FtPinG0005692600.01.T01
336	Ft1:21727792-21729408	Ft1	21727792	21729408	1617	9.07387	7.69797	1.3759	5.70221e-16	2.98644e-15	483.99	593.81	235.66	179.62	exon (FtPinG0008385800.01.T01, exon 2 of 6)	exon (FtPinG0008385800.01.T01, exon 2 of 6)	295	FtPinG0008385800.01.T01	FtPinG0008385800	FtPinG0008385800.01.T01
337	Ft1:21732588-21734204	Ft1	21732588	21734204	1617	9.60065	7.24029	2.36036	1.09858e-53	4.53462e-52	714.12	838.67	156.78	145.62	intron (FtPinG0008385500.01.T01, intron 1 of 9)	intron (FtPinG0008385500.01.T01, intron 1 of 9)	310	FtPinG0008385500.01.T01	FtPinG0008385500	FtPinG0008385500.01.T01
338	Ft1:21748483-21750099	Ft1	21748483	21750099	1617	4.23344	6.05579	-1.82235	1.72831e-05	3.69594e-05	17.79	19.83	65.91	67.14	Intergenic	Intergenic	-10459	FtPinG0008385100.01.T01	FtPinG0008385100	FtPinG0008385100.01.T01
339	Ft1:21796426-21798042	Ft1	21796426	21798042	1617	8.73587	7.59306	1.14282	2.24357e-12	8.83494e-12	441.28	411.4	184.74	201.42	exon (FtPinG0008383400.01.T01, exon 1 of 1)	exon (FtPinG0008383400.01.T01, exon 1 of 1)	118	FtPinG0008383400.01.T01	FtPinG0008383400	FtPinG0008383400.01.T01
340	Ft1:21848121-21849737	Ft1	21848121	21849737	1617	10.1464	7.06135	3.08503	8.66895e-103	2.3134e-100	1149.47	1117.23	146.79	120.33	exon (FtPinG0008618100.01.T01, exon 1 of 1)	exon (FtPinG0008618100.01.T01, exon 1 of 1)	309	FtPinG0008618100.01.T01	FtPinG0008618100	FtPinG0008618100.01.T01
341	Ft1:21856141-21857757	Ft1	21856141	21857757	1617	8.1569	6.04354	2.11335	1.16598e-20	8.50582e-20	276.4	294.43	63.91	68.01	promoter-TSS (FtPinG0008617700.01.T01)	promoter-TSS (FtPinG0008617700.01.T01)	-759	FtPinG0008617700.01.T01	FtPinG0008617700	FtPinG0008617700.01.T01
342	Ft1:21858288-21859904	Ft1	21858288	21859904	1617	9.02205	8.29082	0.731227	8.19294e-07	1.99436e-06	469.75	570.02	318.55	307.8	Intergenic	Intergenic	-2906	FtPinG0008617700.01.T01	FtPinG0008617700	FtPinG0008617700.01.T01
343	Ft1:21874629-21876245	Ft1	21874629	21876245	1617	8.64117	6.28162	2.35955	2.62642e-30	3.31189e-29	389.09	409.42	64.91	90.68	exon (FtPinG0008616500.01.T01, exon 2 of 3)	exon (FtPinG0008616500.01.T01, exon 2 of 3)	447	FtPinG0008616500.01.T01	FtPinG0008616500	FtPinG0008616500.01.T01
344	Ft1:21943964-21945580	Ft1	21943964	21945580	1617	7.38743	4.69013	2.6973	2.30414e-16	1.23379e-15	143.54	191.33	28.96	22.67	exon (FtPinG0008613600.01.T01, exon 1 of 4)	exon (FtPinG0008613600.01.T01, exon 1 of 4)	148	FtPinG0008613600.01.T01	FtPinG0008613600	FtPinG0008613600.01.T01
345	Ft1:21946616-21948232	Ft1	21946616	21948232	1617	7.56982	5.44995	2.11988	9.16686e-14	4.01334e-13	170.82	209.17	49.93	37.49	exon (FtPinG0008613600.01.T01, exon 2 of 4)	exon (FtPinG0008613600.01.T01, exon 2 of 4)	2800	FtPinG0008613600.01.T01	FtPinG0008613600	FtPinG0008613600.01.T01
346	Ft1:21979285-21980901	Ft1	21979285	21980901	1617	7.67618	4.26339	3.41279	1.69155e-25	1.63251e-24	196.92	212.15	20.97	17.44	exon (FtPinG0008612400.01.T01, exon 2 of 6)	exon (FtPinG0008612400.01.T01, exon 2 of 6)	418	FtPinG0008612400.01.T01	FtPinG0008612400	FtPinG0008612400.01.T01
347	Ft1:22000944-22002560	Ft1	22000944	22002560	1617	8.02406	7.05854	0.96552	5.60231e-06	1.25904e-05	224.2	296.41	135.81	130.79	exon (FtPinG0008610700.01.T01, exon 24 of 27)	exon (FtPinG0008610700.01.T01, exon 24 of 27)	-5329	FtPinG0008610900.01.T01	FtPinG0008610900	FtPinG0008610900.01.T01
348	Ft1:22064280-22065896	Ft1	22064280	22065896	1617	9.01954	7.84473	1.17481	2.6522e-14	1.21154e-13	476.87	561.1	235.66	224.09	Intergenic	Intergenic	-1090	FtPinG0008608800.01.T01	FtPinG0008608800	FtPinG0008608800.01.T01
349	Ft1:22072712-22074328	Ft1	22072712	22074328	1617	9.06698	7.74123	1.32575	2.21651e-16	1.18964e-15	476.87	595.79	204.71	223.22	intron (FtPinG0008608500.01.T02, intron 1 of 7)	intron (FtPinG0008608500.01.T01, intron 1 of 8)	246	FtPinG0008608500.01.T01	FtPinG0008608500	FtPinG0008608500.01.T02
350	Ft1:22119481-22121097	Ft1	22119481	22121097	1617	9.12349	7.88331	1.24018	1.65028e-17	9.73124e-17	538.56	576.96	237.66	234.56	intron (FtPinG0008606300.01.T01, intron 1 of 3)	intron (FtPinG0008606300.01.T01, intron 1 of 3)	287	FtPinG0008606300.01.T01	FtPinG0008606300	FtPinG0008606300.01.T01
351	Ft1:22146231-22147847	Ft1	22146231	22147847	1617	9.39893	8.11155	1.28738	1.12505e-20	8.22288e-20	639.39	710.79	284.6	268.56	promoter-TSS (FtPinG0008605300.01.T01)	promoter-TSS (FtPinG0008605300.01.T01)	-371	FtPinG0008605300.01.T01	FtPinG0008605300	FtPinG0008605300.01.T01
352	Ft1:22149060-22150676	Ft1	22149060	22150676	1617	8.37815	7.5222	0.855946	4.04446e-06	9.21385e-06	333.34	332.1	210.7	156.95	intron (FtPinG0008605000.01.T01, intron 1 of 4)	intron (FtPinG0008605000.01.T01, intron 1 of 4)	257	FtPinG0008605000.01.T01	FtPinG0008605000	FtPinG0008605000.01.T01
353	Ft1:22166851-22168467	Ft1	22166851	22168467	1617	9.20098	7.90798	1.293	1.94104e-18	1.23262e-17	575.33	601.74	260.63	219.73	intron (FtPinG0008604400.01.T01, intron 1 of 1)	intron (FtPinG0008604400.01.T01, intron 1 of 1)	459	FtPinG0008604400.01.T01	FtPinG0008604400	FtPinG0008604400.01.T01
354	Ft1:22171541-22173157	Ft1	22171541	22173157	1617	7.03838	5.88073	1.15765	5.93057e-05	0.000119141	139.98	122.93	62.91	54.93	exon (FtPinG0008604200.01.T01, exon 2 of 2)	exon (FtPinG0008604200.01.T01, exon 2 of 2)	502	FtPinG0008604200.01.T01	FtPinG0008604200	FtPinG0008604200.01.T01
355	Ft1:22214238-22215854	Ft1	22214238	22215854	1617	9.0284	7.49394	1.53445	2.44953e-19	1.64955e-18	461.45	582.9	195.72	164.8	exon (FtPinG0008603100.01.T01, exon 1 of 7)	exon (FtPinG0008603100.01.T01, exon 1 of 7)	270	FtPinG0008603100.01.T01	FtPinG0008603100	FtPinG0008603100.01.T01
356	Ft1:22257742-22259358	Ft1	22257742	22259358	1617	8.7839	7.57023	1.21367	1.13764e-12	4.59501e-12	399.77	481.79	205.71	174.39	exon (FtPinG0008602500.01.T01, exon 1 of 2)	exon (FtPinG0008602500.01.T01, exon 1 of 2)	253	FtPinG0008602500.01.T01	FtPinG0008602500	FtPinG0008602500.01.T01
357	Ft1:22294012-22295628	Ft1	22294012	22295628	1617	7.06094	5.77298	1.28796	1.20874e-05	2.63342e-05	147.09	119.95	57.92	51.45	Intergenic	Intergenic	-36017	FtPinG0008602500.01.T01	FtPinG0008602500	FtPinG0008602500.01.T01
358	Ft1:22336862-22338478	Ft1	22336862	22338478	1617	8.27551	7.42217	0.85334	2.35375e-06	5.47301e-06	296.56	323.17	167.76	175.26	promoter-TSS (FtPinG0008601500.01.T01)	promoter-TSS (FtPinG0008601500.01.T01)	-211	FtPinG0008601500.01.T01	FtPinG0008601500	FtPinG0008601500.01.T01
359	Ft1:22354735-22356351	Ft1	22354735	22356351	1617	7.1115	4.42276	2.68873	8.74204e-15	4.1659e-14	144.72	131.85	21.97	20.93	Intergenic	Intergenic	2268	FtPinG0008601100.01.T01	FtPinG0008601100	FtPinG0008601100.01.T01
360	Ft1:2238357-2239973	Ft1	2238357	2239973	1617	7.61632	6.78029	0.836029	0.000228424	0.000428645	186.24	206.2	110.84	109	Intergenic	Intergenic	-2208	FtPinG0000173700.01.T01	FtPinG0000173700	FtPinG0000173700.01.T01
361	Ft1:22464055-22465671	Ft1	22464055	22465671	1617	7.54837	5.91544	1.63293	3.41451e-10	1.11755e-09	190.99	183.4	64.91	55.81	Intergenic	Intergenic	-3344	FtPinG0001007100.01.T01	FtPinG0001007100	FtPinG0001007100.01.T01
362	Ft1:22539454-22541070	Ft1	22539454	22541070	1617	7.83887	5.72104	2.11783	1.19728e-16	6.57675e-16	246.74	211.15	54.92	50.57	exon (FtPinG0001007600.01.T01, exon 1 of 1)	exon (FtPinG0001007600.01.T01, exon 1 of 1)	273	FtPinG0001007600.01.T01	FtPinG0001007600	FtPinG0001007600.01.T02
363	Ft1:22599318-22600934	Ft1	22599318	22600934	1617	7.97014	6.91089	1.05925	3.15782e-07	7.97447e-07	246.74	254.77	123.82	116.84	intron (FtPinG0001009500.01.T01, intron 2 of 2)	intron (FtPinG0001009500.01.T01, intron 2 of 2)	6960	FtPinG0001009500.01.T01	FtPinG0001009500	FtPinG0001009500.01.T01
364	Ft1:2266926-2268542	Ft1	2266926	2268542	1617	7.96865	7.40048	0.568173	0.00500854	0.00789691	219.46	281.54	161.77	176.14	promoter-TSS (FtPinG0000174400.01.T01)	promoter-TSS (FtPinG0000174400.01.T01)	-119	FtPinG0000174400.01.T01	FtPinG0000174400	FtPinG0000174400.01.T01
365	Ft1:22695575-22697191	Ft1	22695575	22697191	1617	7.73376	5.66695	2.06681	8.16961e-15	3.89635e-14	195.73	229.99	44.94	56.68	intron (FtPinG0001010700.01.T01, intron 1 of 1)	intron (FtPinG0001010700.01.T01, intron 1 of 1)	131	FtPinG0001010700.01.T01	FtPinG0001010700	FtPinG0001010700.01.T01
366	Ft1:22702060-22703676	Ft1	22702060	22703676	1617	5.26335	6.82312	-1.55977	2.00273e-06	4.69389e-06	39.15	37.67	121.83	104.64	Intergenic	Intergenic	-4894	FtPinG0001011300.01.T01	FtPinG0001011300	FtPinG0001011300.01.T01
367	Ft1:22729264-22730880	Ft1	22729264	22730880	1617	7.04168	4.02434	3.01734	6.50843e-16	3.38397e-15	137.6	125.9	15.98	16.57	intron (FtPinG0001012000.01.T01, intron 7 of 8)	intron (FtPinG0001012000.01.T01, intron 7 of 8)	5223	FtPinG0001012000.01.T01	FtPinG0001012000	FtPinG0001012000.01.T01
368	Ft1:22734230-22735846	Ft1	22734230	22735846	1617	8.99181	7.82106	1.17075	2.85399e-13	1.20094e-12	453.15	565.06	231.67	220.61	intron (FtPinG0001012000.01.T01, intron 1 of 8)	intron (FtPinG0001012000.01.T01, intron 1 of 8)	257	FtPinG0001012000.01.T01	FtPinG0001012000	FtPinG0001012000.01.T01
369	Ft1:22741948-22743564	Ft1	22741948	22743564	1617	7.24191	5.28851	1.95339	2.05304e-10	6.84645e-10	147.09	155.64	31.95	46.21	Intergenic	Intergenic	-7461	FtPinG0001012000.01.T01	FtPinG0001012000	FtPinG0001012000.01.T01
370	Ft1:22808514-22810130	Ft1	22808514	22810130	1617	8.98803	7.60202	1.38601	7.62378e-19	4.99027e-18	485.17	530.36	203.71	184.86	intron (FtPinG0001013000.01.T01, intron 1 of 1)	intron (FtPinG0001013000.01.T01, intron 1 of 1)	328	FtPinG0001013000.01.T01	FtPinG0001013000	FtPinG0001013000.01.T01
371	Ft1:22842363-22843979	Ft1	22842363	22843979	1617	7.13521	4.69326	2.44195	2.34044e-13	9.92848e-13	136.42	144.73	22.97	28.77	Intergenic	Intergenic	-4043	FtPinG0001014100.01.T01	FtPinG0001014100	FtPinG0001014100.01.T01
372	Ft1:22848981-22850597	Ft1	22848981	22850597	1617	8.35524	5.64927	2.70597	8.62826e-32	1.19576e-30	323.85	331.11	48.93	51.45	Intergenic	Intergenic	2575	FtPinG0001014100.01.T01	FtPinG0001014100	FtPinG0001014100.01.T01
373	Ft1:22867251-22868867	Ft1	22867251	22868867	1617	9.2725	8.09487	1.17763	3.20254e-17	1.84669e-16	595.5	641.39	282.6	264.2	intron (FtPinG0001014900.01.T01, intron 1 of 8)	intron (FtPinG0001014900.01.T01, intron 1 of 8)	209	FtPinG0001014900.01.T01	FtPinG0001014900	FtPinG0001014900.01.T01
374	Ft1:22915777-22917393	Ft1	22915777	22917393	1617	8.96135	7.63995	1.32141	3.46744e-17	1.98845e-16	474.5	522.43	209.7	189.22	intron (FtPinG0001015500.01.T01, intron 1 of 5)	intron (FtPinG0001015500.01.T01, intron 1 of 5)	319	FtPinG0001015500.01.T01	FtPinG0001015500	FtPinG0001015500.01.T01
375	Ft1:22972106-22973722	Ft1	22972106	22973722	1617	9.48808	7.42855	2.05953	2.18004e-45	6.05713e-44	704.63	731.6	179.74	164.8	promoter-TSS (FtPinG0001016900.01.T01)	promoter-TSS (FtPinG0001016900.01.T01)	-88	FtPinG0001016900.01.T01	FtPinG0001016900	FtPinG0001016900.01.T01
376	Ft1:22989491-22991107	Ft1	22989491	22991107	1617	7.72769	6.63577	1.09192	1.8519e-06	4.36177e-06	196.92	227.02	96.86	102.02	Intergenic	Intergenic	-2671	FtPinG0001017900.01.T01	FtPinG0001017900	FtPinG0001017900.01.T01
377	Ft1:22992512-22994128	Ft1	22992512	22994128	1617	8.71756	7.60613	1.11143	2.03112e-11	7.4321e-11	387.9	454.03	198.72	190.96	intron (FtPinG0001017900.01.T01, intron 2 of 5)	intron (FtPinG0001017900.01.T01, intron 2 of 5)	350	FtPinG0001017900.01.T01	FtPinG0001017900	FtPinG0001017900.01.T01
378	Ft1:23000741-23002357	Ft1	23000741	23002357	1617	7.55531	5.7861	1.76921	2.02109e-11	7.39776e-11	183.87	192.32	58.92	51.45	exon (FtPinG0001018100.01.T01, exon 1 of 3)	exon (FtPinG0001018100.01.T01, exon 1 of 3)	135	FtPinG0001018100.01.T01	FtPinG0001018100	FtPinG0001018100.01.T01
379	Ft1:23070918-23072534	Ft1	23070918	23072534	1617	9.16994	8.14874	1.02121	1.74827e-12	6.94887e-12	531.44	620.58	281.6	286	Intergenic	Intergenic	9619	FtPinG0001019400.01.T01	FtPinG0001019400	FtPinG0001019400.01.T01
380	Ft1:23083311-23084927	Ft1	23083311	23084927	1617	7.61691	6.69953	0.917385	5.9991e-05	0.000120391	199.29	193.31	105.85	102.02	Intergenic	Intergenic	-2774	FtPinG0001019400.01.T01	FtPinG0001019400	FtPinG0001019400.01.T01
381	Ft1:23187148-23188764	Ft1	23187148	23188764	1617	7.76098	7.11276	0.648224	0.00223943	0.0037135	202.85	230.98	133.81	143	Intergenic	Intergenic	2018	FtPinG0001022600.01.T01	FtPinG0001022600	FtPinG0001022600.01.T01
382	Ft1:23353532-23355148	Ft1	23353532	23355148	1617	7.93585	4.80672	3.12914	1.47421e-24	1.34686e-23	205.22	284.51	21.97	34.01	exon (FtPinG0001025900.01.T01, exon 12 of 12)	exon (FtPinG0001025900.01.T01, exon 12 of 12)	4556	FtPinG0001025900.01.T01	FtPinG0001025900	FtPinG0001025900.01.T01
383	Ft1:23358425-23360041	Ft1	23358425	23360041	1617	5.0159	8.28842	-3.27252	7.67193e-13	3.13516e-12	43.89	20.82	296.58	328.73	Intergenic	Intergenic	-1692	FtPinG0001026100.01.T01	FtPinG0001026100	FtPinG0001026100.01.T01
384	Ft1:23394419-23396035	Ft1	23394419	23396035	1617	7.32709	5.40372	1.92337	2.85603e-11	1.03027e-10	156.58	164.56	41.94	42.73	exon (FtPinG0001027100.01.T01, exon 2 of 3)	exon (FtPinG0001027100.01.T01, exon 2 of 3)	657	FtPinG0001027100.01.T01	FtPinG0001027100	FtPinG0001027100.01.T01
385	Ft1:23658699-23660315	Ft1	23658699	23660315	1617	9.35112	8.5392	0.811918	5.04246e-10	1.6258e-09	637.01	669.15	359.49	384.53	promoter-TSS (FtPinG0001032600.01.T01)	promoter-TSS (FtPinG0001032600.01.T01)	-154	FtPinG0001032600.01.T01	FtPinG0001032600	FtPinG0001032600.01.T01
386	Ft1:2367103-2368719	Ft1	2367103	2368719	1617	7.36035	7.98696	-0.626614	0.00126059	0.0021632	172.01	156.63	260.63	246.76	promoter-TSS (FtPinG0000177700.01.T01)	promoter-TSS (FtPinG0000177700.01.T01)	-959	FtPinG0000177700.01.T01	FtPinG0000177700	FtPinG0000177700.01.T01
387	Ft1:23689099-23690715	Ft1	23689099	23690715	1617	7.47225	6.70557	0.766678	0.00144861	0.00246556	194.54	160.6	105.85	102.89	promoter-TSS (FtPinG0001033200.01.T01)	promoter-TSS (FtPinG0001033200.01.T01)	-167	FtPinG0001033200.01.T01	FtPinG0001033200	FtPinG0001033200.01.T01
388	Ft1:23698184-23699800	Ft1	23698184	23699800	1617	8.9101	9.75724	-0.84714	6.44205e-11	2.25649e-10	437.72	524.42	900.72	830.11	intron (FtPinG0001033300.01.T01, intron 1 of 12)	intron (FtPinG0001033300.01.T01, intron 1 of 12)	398	FtPinG0001033300.01.T01	FtPinG0001033300	FtPinG0001033300.01.T01
389	Ft1:23738386-23740002	Ft1	23738386	23740002	1617	8.81767	8.10637	0.711305	1.88782e-06	4.4409e-06	448.4	454.03	289.59	261.59	Intergenic	Intergenic	-6699	FtPinG0001034100.01.T01	FtPinG0001034100	FtPinG0001034100.01.T01
390	Ft1:23745128-23746744	Ft1	23745128	23746744	1617	7.27224	8.50789	-1.23565	0.000185998	0.000352898	186.24	122.93	405.42	322.63	promoter-TSS (FtPinG0001034100.01.T01)	promoter-TSS (FtPinG0001034100.01.T01)	43	FtPinG0001034100.01.T01	FtPinG0001034100	FtPinG0001034100.01.T01
391	Ft1:23796795-23798411	Ft1	23796795	23798411	1617	7.68867	5.85292	1.83576	5.1296e-13	2.12345e-12	200.48	212.15	58.92	56.68	Intergenic	Intergenic	-3031	FtPinG0001035600.01.T01	FtPinG0001035600	FtPinG0001035600.01.T01
392	Ft1:23812924-23814540	Ft1	23812924	23814540	1617	7.58388	9.80474	-2.22086	4.81025e-58	2.48638e-56	187.43	196.28	903.71	885.04	exon (FtPinG0001037200.01.T01, exon 2 of 2)	exon (FtPinG0001037200.01.T01, exon 2 of 2)	340	FtPinG0001037200.01.T01	FtPinG0001037200	FtPinG0001037200.01.T01
393	Ft1:23941774-23943390	Ft1	23941774	23943390	1617	7.10973	8.2134	-1.10368	1.70706e-07	4.44285e-07	124.56	151.67	335.52	258.1	Intergenic	Intergenic	-2244	FtPinG0001040500.01.T01	FtPinG0001040500	FtPinG0001040500.01.T01
394	Ft1:23951257-23952873	Ft1	23951257	23952873	1617	8.06064	8.93518	-0.874534	3.72766e-09	1.11422e-08	263.35	270.63	507.28	471.73	TTS (FtPinG0001040700.01.T01)	TTS (FtPinG0001040700.01.T01)	871	FtPinG0001040700.01.T01	FtPinG0001040700	FtPinG0001040700.01.T01
395	Ft1:23957866-23959482	Ft1	23957866	23959482	1617	7.61548	6.70372	0.911764	8.05894e-05	0.00015925	196.92	195.29	96.86	111.61	exon (FtPinG0001041000.01.T01, exon 2 of 2)	exon (FtPinG0001041000.01.T01, exon 2 of 2)	1783	FtPinG0001041000.01.T01	FtPinG0001041000	FtPinG0001041000.01.T01
396	Ft1:23959852-23961468	Ft1	23959852	23961468	1617	9.0209	8.57498	0.445921	0.0023154	0.00383117	482.8	556.14	417.41	345.3	promoter-TSS (FtPinG0001041000.01.T01)	promoter-TSS (FtPinG0001041000.01.T01)	-203	FtPinG0001041000.01.T01	FtPinG0001041000	FtPinG0001041000.01.T01
397	Ft1:23963479-23965095	Ft1	23963479	23965095	1617	8.29598	7.12909	1.16689	8.89117e-10	2.80292e-09	320.29	308.3	151.78	128.18	Intergenic	Intergenic	-3830	FtPinG0001041000.01.T01	FtPinG0001041000	FtPinG0001041000.01.T01
398	Ft1:24017924-24019540	Ft1	24017924	24019540	1617	6.96259	5.62563	1.33696	1.25687e-05	2.73309e-05	130.49	118.96	42.94	55.81	Intergenic	Intergenic	-10798	FtPinG0001880900.01.T01	FtPinG0001880900	FtPinG0001880900.01.T01
399	Ft1:24157309-24158925	Ft1	24157309	24158925	1617	7.5414	6.82474	0.716661	0.00218984	0.00363652	198.1	174.47	123.82	102.89	exon (FtPinG0001878000.01.T01, exon 1 of 1)	exon (FtPinG0001878000.01.T01, exon 1 of 1)	771	FtPinG0001878000.01.T01	FtPinG0001878000	FtPinG0001878000.01.T01
400	Ft1:24164604-24166220	Ft1	24164604	24166220	1617	9.16815	8.65792	0.510233	0.000223972	0.000420841	546.86	603.72	436.38	371.46	exon (FtPinG0001877600.01.T01, exon 1 of 1)	exon (FtPinG0001877600.01.T01, exon 1 of 1)	452	FtPinG0001877600.01.T01	FtPinG0001877600	FtPinG0001877600.01.T01
401	Ft1:24271962-24273578	Ft1	24271962	24273578	1617	8.04179	6.38235	1.65944	6.82053e-05	0.000135949	190.99	336.06	84.88	81.96	Intergenic	Intergenic	-1706	FtPinG0009768000.01.T01	FtPinG0009768000	FtPinG0009768000.01.T01
402	Ft1:24335653-24337269	Ft1	24335653	24337269	1617	7.34197	6.21913	1.12284	1.96007e-05	4.15767e-05	170.82	153.66	67.9	81.09	exon (FtPinG0009767000.01.T01, exon 1 of 1)	exon (FtPinG0009767000.01.T01, exon 1 of 1)	805	FtPinG0009767000.01.T01	FtPinG0009767000	FtPinG0009767000.01.T01
403	Ft1:24367489-24369105	Ft1	24367489	24369105	1617	7.89889	7.07669	0.822205	6.36224e-05	0.000127345	238.44	238.91	141.8	128.18	Intergenic	Intergenic	-4607	FtPinG0009766600.01.T01	FtPinG0009766600	FtPinG0009766600.01.T01
404	Ft1:24434076-24435692	Ft1	24434076	24435692	1617	9.43441	9.03632	0.398098	0.00139317	0.00237755	669.04	714.75	552.21	497.89	exon (FtPinG0009765800.01.T01, exon 1 of 8)	exon (FtPinG0009765800.01.T01, exon 1 of 8)	251	FtPinG0009765800.01.T01	FtPinG0009765800	FtPinG0009765800.01.T01
405	Ft1:24482491-24484107	Ft1	24482491	24484107	1617	7.65085	5.14594	2.50491	9.22533e-18	5.54535e-17	189.8	212.15	28.96	41.85	Intergenic	Intergenic	-2008	FtPinG0005496200.01.T01	FtPinG0005496200	FtPinG0005496200.01.T01
406	Ft1:24487542-24489158	Ft1	24487542	24489158	1617	7.5233	6.60931	0.913997	0.000211543	0.000398445	157.77	210.16	95.86	99.4	TTS (FtPinG0005496200.01.T01)	TTS (FtPinG0005496200.01.T01)	3043	FtPinG0005496200.01.T01	FtPinG0005496200	FtPinG0005496200.01.T01
407	Ft1:24499394-24501010	Ft1	24499394	24501010	1617	8.8035	7.88413	0.919372	6.59865e-09	1.93607e-08	412.81	480.8	246.65	225.84	intron (FtPinG0005495300.01.T01, intron 1 of 2)	intron (FtPinG0005495300.01.T01, intron 1 of 2)	475	FtPinG0005495300.01.T01	FtPinG0005495300	FtPinG0005495300.01.T01
408	Ft1:24513098-24514714	Ft1	24513098	24514714	1617	7.72142	7.1032	0.618219	0.00462087	0.00732685	215.9	206.2	153.78	121.2	exon (FtPinG0005495200.01.T01, exon 1 of 1)	exon (FtPinG0005495200.01.T01, exon 1 of 1)	191	FtPinG0005495200.01.T01	FtPinG0005495200	FtPinG0005495200.01.T01
409	Ft1:24539623-24541239	Ft1	24539623	24541239	1617	8.83926	8.20844	0.630828	7.33463e-05	0.000145513	404.51	511.53	312.56	279.03	exon (FtPinG0005494500.01.T01, exon 1 of 2)	exon (FtPinG0005494500.01.T01, exon 1 of 2)	262	FtPinG0005494500.01.T01	FtPinG0005494500	FtPinG0005494500.01.T01
410	Ft1:24678426-24680042	Ft1	24678426	24680042	1617	8.07506	9.80377	-1.72871	2.36828e-39	4.99559e-38	259.79	279.56	866.77	920.79	promoter-TSS (FtPinG0005490700.01.T01)	promoter-TSS (FtPinG0005490700.01.T01)	2	FtPinG0005490700.01.T01	FtPinG0005490700	FtPinG0005490700.01.T01
411	Ft1:24780776-24782392	Ft1	24780776	24782392	1617	7.39997	6.67044	0.729532	0.00367998	0.00591591	161.33	176.46	86.88	116.84	TTS (FtPinG0005488700.01.T01)	TTS (FtPinG0005488700.01.T01)	1975	FtPinG0005488700.01.T01	FtPinG0005488700	FtPinG0005488700.01.T01
412	Ft1:24782729-24784345	Ft1	24782729	24784345	1617	9.07745	8.55634	0.521113	0.000114501	0.000222242	518.39	562.09	381.46	371.46	promoter-TSS (FtPinG0005488700.01.T01)	promoter-TSS (FtPinG0005488700.01.T01)	22	FtPinG0005488700.01.T01	FtPinG0005488700	FtPinG0005488700.01.T01
413	Ft1:24854524-24856140	Ft1	24854524	24856140	1617	7.54491	9.47633	-1.93142	7.25792e-10	2.31089e-09	227.76	145.73	754.93	669.67	exon (FtPinG0005487000.01.T01, exon 1 of 1)	exon (FtPinG0005487000.01.T01, exon 1 of 1)	145	FtPinG0005487000.01.T01	FtPinG0005487000	FtPinG0005487000.01.T01
414	Ft1:24893862-24895478	Ft1	24893862	24895478	1617	8.65403	7.84553	0.808502	3.79296e-07	9.48033e-07	384.34	421.32	237.66	222.35	exon (FtPinG0005486600.01.T01, exon 1 of 1)	exon (FtPinG0005486600.01.T01, exon 1 of 1)	323	FtPinG0005486600.01.T01	FtPinG0005486600	FtPinG0005486600.01.T01
415	Ft1:2492682-2494298	Ft1	2492682	2494298	1617	9.27663	7.68885	1.58777	7.09346e-24	6.23736e-23	604.99	635.45	235.66	177.01	Intergenic	Intergenic	-3482	FtPinG0000181800.01.T01	FtPinG0000181800	FtPinG0000181800.01.T01
416	Ft1:24946723-24948339	Ft1	24946723	24948339	1617	8.7978	9.38051	-0.582712	3.06731e-05	6.35676e-05	397.39	492.69	700	633.04	promoter-TSS (FtPinG0005485800.01.T01)	promoter-TSS (FtPinG0005485800.01.T01)	497	FtPinG0005485800.01.T02	FtPinG0005485800	FtPinG0005485800.01.T02
417	Ft1:24972207-24973823	Ft1	24972207	24973823	1617	8.89678	9.66794	-0.771158	2.13386e-10	7.1077e-10	480.43	472.87	837.81	789.12	Intergenic	Intergenic	-9244	FtPinG0005485200.01.T01	FtPinG0005485200	FtPinG0005485200.01.T01
418	Ft1:25014571-25016187	Ft1	25014571	25016187	1617	8.83721	7.07864	1.75857	3.10041e-25	2.9427e-24	444.84	469.89	137.8	132.54	exon (FtPinG0005484600.01.T01, exon 1 of 3)	exon (FtPinG0005484600.01.T01, exon 1 of 3)	247	FtPinG0005484600.01.T01	FtPinG0005484600	FtPinG0005484600.01.T01
419	Ft1:25036266-25037882	Ft1	25036266	25037882	1617	8.00893	6.722	1.28693	3.00255e-09	9.03363e-09	251.48	263.69	117.83	93.3	exon (FtPinG0005483900.01.T01, exon 1 of 1)	exon (FtPinG0005483900.01.T01, exon 1 of 1)	258	FtPinG0005483900.01.T01	FtPinG0005483900	FtPinG0005483900.01.T01
420	Ft1:25041356-25042972	Ft1	25041356	25042972	1617	7.45726	8.22019	-0.762925	4.46346e-05	9.0893e-05	160.14	191.33	302.57	293.85	intron (FtPinG0005483800.01.T01, intron 1 of 3)	intron (FtPinG0005483800.01.T01, intron 1 of 3)	264	FtPinG0005483800.01.T01	FtPinG0005483800	FtPinG0005483800.01.T01
421	Ft1:25050716-25052332	Ft1	25050716	25052332	1617	5.73284	8.85975	-3.12691	2.10565e-17	1.23277e-16	37.96	68.4	485.31	443.83	Intergenic	Intergenic	9624	FtPinG0005483800.01.T01	FtPinG0005483800	FtPinG0005483800.01.T01
422	Ft1:25076202-25077818	Ft1	25076202	25077818	1617	5.79515	6.73206	-0.936904	0.00228817	0.00378885	60.5	50.56	108.85	103.76	Intergenic	Intergenic	-19897	FtPinG0005483600.01.T01	FtPinG0005483600	FtPinG0005483600.01.T01
423	Ft1:25283687-25285303	Ft1	25283687	25285303	1617	9.13948	10.2537	-1.11424	3.56772e-21	2.70585e-20	559.91	568.03	1295.16	1146.63	intron (FtPinG0005478500.01.T01, intron 1 of 11)	intron (FtPinG0005478500.01.T01, intron 1 of 11)	434	FtPinG0005478500.01.T01	FtPinG0005478500	FtPinG0005478500.01.T01
424	Ft1:25301343-25302959	Ft1	25301343	25302959	1617	7.10641	7.93422	-0.827818	4.78676e-05	9.72007e-05	138.79	136.8	247.65	241.53	Intergenic	Intergenic	-9665	FtPinG0005478300.01.T01	FtPinG0005478300	FtPinG0005478300.01.T01
425	Ft1:25304964-25306580	Ft1	25304964	25306580	1617	7.39573	8.06885	-0.673119	0.000463323	0.000837528	161.33	175.47	253.64	283.39	Intergenic	Intergenic	-7789	FtPinG0005477800.01.T01	FtPinG0005477800	FtPinG0005477800.01.T01
426	Ft1:25429458-25431074	Ft1	25429458	25431074	1617	9.25553	8.23046	1.02507	1.27766e-13	5.53668e-13	591.94	630.49	315.55	285.13	TTS (FtPinG0005474500.01.T01)	TTS (FtPinG0005474500.01.T01)	684	FtPinG0005474500.01.T01	FtPinG0005474500	FtPinG0005474500.01.T01
427	Ft1:25437547-25439163	Ft1	25437547	25439163	1617	8.88237	9.27881	-0.396432	0.00313929	0.00509452	465.01	478.81	672.04	570.26	intron (FtPinG0005474100.01.T01, intron 1 of 2)	intron (FtPinG0005474100.01.T01, intron 1 of 2)	169	FtPinG0005474100.01.T01	FtPinG0005474100	FtPinG0005474100.01.T01
428	Ft1:25449709-25451325	Ft1	25449709	25451325	1617	5.29296	6.70051	-1.40755	2.83938e-05	5.90359e-05	36.77	41.64	113.84	94.17	Intergenic	Intergenic	-3841	FtPinG0005473800.01.T01	FtPinG0005473800	FtPinG0005473800.01.T01
429	Ft1:25477508-25479124	Ft1	25477508	25479124	1617	8.53279	5.99792	2.53487	7.63075e-33	1.11262e-31	351.13	389.59	65.91	61.91	Intergenic	Intergenic	-4801	FtPinG0005473300.01.T01	FtPinG0005473300	FtPinG0005473300.01.T01
430	Ft1:25561963-25563579	Ft1	25561963	25563579	1617	7.61183	6.2701	1.34173	6.42737e-08	1.73702e-07	196.92	194.3	68.9	85.45	Intergenic	Intergenic	9341	FtPinG0003409800.01.T01	FtPinG0003409800	FtPinG0003409800.01.T01
431	Ft1:25570949-25572565	Ft1	25570949	25572565	1617	8.44849	9.94769	-1.4992	5.90847e-34	9.14976e-33	354.69	343.99	1011.56	963.52	exon (FtPinG0003409800.01.T01, exon 1 of 1)	exon (FtPinG0003409800.01.T01, exon 1 of 1)	355	FtPinG0003409800.01.T01	FtPinG0003409800	FtPinG0003409800.01.T01
432	Ft1:25584003-25585619	Ft1	25584003	25585619	1617	7.41014	5.84499	1.56514	8.51423e-09	2.47406e-08	157.77	182.41	53.92	61.04	TTS (FtPinG0003410000.01.T01)	TTS (FtPinG0003410000.01.T01)	3186	FtPinG0003410000.01.T01	FtPinG0003410000	FtPinG0003410000.01.T01
433	Ft1:25606990-25608606	Ft1	25606990	25608606	1617	7.42775	8.10559	-0.677848	0.00051597	0.000929037	153.03	191.33	266.62	284.26	Intergenic	Intergenic	5463	FtPinG0003410800.01.T01	FtPinG0003410800	FtPinG0003410800.01.T01
434	Ft1:25613917-25615533	Ft1	25613917	25615533	1617	6.66375	8.91186	-2.24811	1.09211e-32	1.57437e-31	87.78	114.99	507.28	456.04	exon (FtPinG0003410900.01.T01, exon 2 of 8)	exon (FtPinG0003410900.01.T01, exon 2 of 8)	922	FtPinG0003410900.01.T01	FtPinG0003410900	FtPinG0003410900.01.T01
435	Ft1:25616210-25617826	Ft1	25616210	25617826	1617	7.88572	5.46012	2.4256	1.32561e-20	9.66412e-20	230.13	242.88	47.93	40.11	TTS (FtPinG0003410900.01.T01)	TTS (FtPinG0003410900.01.T01)	3215	FtPinG0003410900.01.T01	FtPinG0003410900	FtPinG0003410900.01.T01
436	Ft1:25650642-25652258	Ft1	25650642	25652258	1617	7.68452	5.6018	2.08272	5.45311e-15	2.63805e-14	199.29	212.15	43.94	53.19	Intergenic	Intergenic	12170	FtPinG0003411300.01.T01	FtPinG0003411300	FtPinG0003411300.01.T01
437	Ft1:25815401-25817017	Ft1	25815401	25817017	1617	9.00809	7.84151	1.16658	5.98909e-15	2.88275e-14	505.34	524.42	220.69	238.05	TTS (FtPinG0003413100.01.T01)	TTS (FtPinG0003413100.01.T01)	255	FtPinG0003413100.01.T01	FtPinG0003413100	FtPinG0003413100.01.T01
438	Ft1:25842778-25844394	Ft1	25842778	25844394	1617	6.93383	8.6607	-1.72687	1.58933e-21	1.23477e-20	118.62	125.9	407.42	401.97	exon (FtPinG0003414000.01.T01, exon 1 of 1)	exon (FtPinG0003414000.01.T01, exon 1 of 1)	412	FtPinG0003414000.01.T01	FtPinG0003414000	FtPinG0003414000.01.T01
439	Ft1:25869527-25871143	Ft1	25869527	25871143	1617	7.40586	8.36273	-0.956872	1.04274e-07	2.76465e-07	163.7	175.47	316.55	341.81	exon (FtPinG0003414800.01.T01, exon 2 of 2)	exon (FtPinG0003414800.01.T01, exon 2 of 2)	867	FtPinG0003414800.01.T01	FtPinG0003414800	FtPinG0003414800.01.T01
440	Ft1:25969871-25971487	Ft1	25969871	25971487	1617	8.72389	9.61108	-0.88719	9.84836e-13	3.99328e-12	410.44	435.2	795.87	768.2	promoter-TSS (FtPinG0003417200.01.T01)	promoter-TSS (FtPinG0003417200.01.T01)	-974	FtPinG0003417200.01.T01	FtPinG0003417200	FtPinG0003417200.01.T01
441	Ft1:25975257-25976873	Ft1	25975257	25976873	1617	8.06661	8.62809	-0.561489	0.000336592	0.000619073	252.67	283.52	395.44	395.87	exon (FtPinG0003417400.01.T01, exon 3 of 3)	exon (FtPinG0003417400.01.T01, exon 3 of 3)	780	FtPinG0003417400.01.T01	FtPinG0003417400	FtPinG0003417400.01.T01
442	Ft1:25987448-25989064	Ft1	25987448	25989064	1617	8.91064	10.0482	-1.13753	3.06735e-20	2.17674e-19	451.96	510.54	1110.42	1007.11	exon (FtPinG0003417600.01.T01, exon 3 of 3)	exon (FtPinG0003417600.01.T01, exon 3 of 3)	634	FtPinG0003417600.01.T01	FtPinG0003417600	FtPinG0003417600.01.T01
443	Ft1:26039821-26041437	Ft1	26039821	26041437	1617	7.34911	5.435	1.9141	8.29825e-11	2.87855e-10	162.52	163.57	35.95	50.57	Intergenic	Intergenic	-8136	FtPinG0006045800.01.T01	FtPinG0006045800	FtPinG0006045800.01.T01
444	Ft1:26120748-26122364	Ft1	26120748	26122364	1617	9.47758	9.07724	0.400341	0.00211271	0.00351608	671.42	754.41	584.17	496.15	exon (FtPinG0006046800.01.T01, exon 1 of 5)	exon (FtPinG0006046800.01.T01, exon 1 of 5)	106	FtPinG0006046800.01.T01	FtPinG0006046800	FtPinG0006046800.01.T01
445	Ft1:26165077-26166693	Ft1	26165077	26166693	1617	6.45458	7.46564	-1.01106	3.91636e-05	8.01789e-05	90.15	85.25	181.74	171.78	promoter-TSS (FtPinG0006047200.01.T01)	promoter-TSS (FtPinG0006047200.01.T01)	-90	FtPinG0006047200.01.T01	FtPinG0006047200	FtPinG0006047200.01.T01
446	Ft1:26232837-26234453	Ft1	26232837	26234453	1617	8.86639	7.04761	1.81878	5.37728e-25	5.02069e-24	425.86	507.56	126.82	137.77	promoter-TSS (FtPinG0006050200.01.T01)	promoter-TSS (FtPinG0006050200.01.T01)	-696	FtPinG0006050200.01.T01	FtPinG0006050200	FtPinG0006050200.01.T01
447	Ft1:26299195-26300811	Ft1	26299195	26300811	1617	8.70764	9.46699	-0.759347	2.61823e-08	7.2976e-08	395.02	441.14	764.91	650.48	promoter-TSS (FtPinG0006052500.01.T01)	promoter-TSS (FtPinG0006052500.01.T01)	14	FtPinG0006052500.01.T01	FtPinG0006052500	FtPinG0006052500.01.T01
448	Ft1:2631152-2632768	Ft1	2631152	2632768	1617	8.56605	9.279	-0.712946	3.40089e-07	8.56379e-07	341.64	416.36	632.1	610.37	promoter-TSS (FtPinG0000186700.01.T01)	promoter-TSS (FtPinG0000186700.01.T01)	93	FtPinG0000186700.01.T01	FtPinG0000186700	FtPinG0000186700.01.T01
449	Ft1:26508494-26510110	Ft1	26508494	26510110	1617	9.40254	11.3907	-1.98817	3.42683e-69	2.78886e-67	635.83	717.73	2836.96	2533.05	exon (FtPinG0001701200.01.T01, exon 2 of 3)	exon (FtPinG0001701200.01.T01, exon 2 of 3)	331	FtPinG0001701200.01.T01	FtPinG0001701200	FtPinG0001701200.01.T01
450	Ft1:26526957-26528573	Ft1	26526957	26528573	1617	8.98072	10.4617	-1.48103	6.16916e-34	9.52774e-33	478.06	532.35	1503.86	1316.66	exon (FtPinG0001701800.01.T01, exon 1 of 10)	exon (FtPinG0001701800.01.T01, exon 1 of 10)	162	FtPinG0001701800.01.T01	FtPinG0001701800	FtPinG0001701800.01.T01
451	Ft1:26537470-26539086	Ft1	26537470	26539086	1617	8.82906	10.5845	-1.75543	2.6733e-50	9.52676e-49	443.66	465.93	1615.7	1455.3	Intergenic	Intergenic	-4453	FtPinG0001702000.01.T01	FtPinG0001702000	FtPinG0001702000.01.T01
452	Ft1:26591400-26593016	Ft1	26591400	26593016	1617	10.0664	11.8315	-1.76507	2.14255e-67	1.59648e-65	1033.22	1111.29	3811.58	3477.38	exon (FtPinG0001703800.01.T01, exon 1 of 5)	exon (FtPinG0001703800.01.T01, exon 1 of 5)	185	FtPinG0001703800.01.T01	FtPinG0001703800	FtPinG0001703800.01.T01
453	Ft1:26643387-26645003	Ft1	26643387	26645003	1617	9.23999	10.9048	-1.66486	1.33799e-43	3.37439e-42	596.68	612.64	2088.03	1746.54	Intergenic	Intergenic	5109	FtPinG0001704100.01.T01	FtPinG0001704100	FtPinG0001704100.01.T01
454	Ft1:2665737-2667353	Ft1	2665737	2667353	1617	8.30428	5.16868	3.13559	2.14003e-34	3.40123e-33	300.12	332.1	30.96	40.98	Intergenic	Intergenic	-8974	FtPinG0000190700.01.T01	FtPinG0000190700	FtPinG0000190700.01.T01
455	Ft1:26676611-26678227	Ft1	26676611	26678227	1617	5.92546	7.53893	-1.61347	9.84038e-10	3.08942e-09	64.06	57.5	175.75	196.19	Intergenic	Intergenic	-1588	FtPinG0001705500.01.T01	FtPinG0001705500	FtPinG0001705500.01.T01
456	Ft1:26709231-26710847	Ft1	26709231	26710847	1617	10.4384	13.8248	-3.38648	0	0	1317.92	1457.26	15131.5	13890.3	exon (FtPinG0001706100.01.T01, exon 1 of 6)	exon (FtPinG0001706100.01.T01, exon 1 of 6)	134	FtPinG0001706100.01.T02	FtPinG0001706100	FtPinG0001706100.01.T01
457	Ft1:26720853-26722469	Ft1	26720853	26722469	1617	8.39462	12.3181	-3.92348	7.8157e-247	4.48426e-243	295.38	377.7	5181.63	5031.21	intron (FtPinG0001706400.01.T01, intron 1 of 4)	intron (FtPinG0001706400.01.T01, intron 1 of 4)	319	FtPinG0001706400.01.T01	FtPinG0001706400	FtPinG0001706400.01.T01
458	Ft1:26730178-26731794	Ft1	26730178	26731794	1617	9.37536	12.2397	-2.86434	3.48302e-169	4.44086e-166	663.11	665.19	5102.74	4569.95	exon (FtPinG0001706600.01.T01, exon 2 of 2)	exon (FtPinG0001706600.01.T01, exon 2 of 2)	277	FtPinG0001706600.01.T01	FtPinG0001706600	FtPinG0001706600.01.T01
459	Ft1:26735732-26737348	Ft1	26735732	26737348	1617	8.48964	11.471	-2.98136	6.76086e-129	3.69433e-126	357.06	361.84	3087.61	2589.72	Intergenic	Intergenic	-5277	FtPinG0001706600.01.T01	FtPinG0001706600	FtPinG0001706600.01.T01
460	Ft1:26780859-26782475	Ft1	26780859	26782475	1617	9.05777	11.1697	-2.11194	1.86931e-77	2.08255e-75	507.71	558.12	2412.57	2194.72	intron (FtPinG0001707800.01.T01, intron 1 of 10)	intron (FtPinG0001707800.01.T01, intron 1 of 10)	2064	FtPinG0001707800.01.T01	FtPinG0001707800	FtPinG0001707800.01.T01
461	Ft1:26789405-26791021	Ft1	26789405	26791021	1617	7.68731	10.0226	-2.33531	6.87867e-66	4.90266e-64	198.1	214.13	1085.46	994.91	intron (FtPinG0001708000.01.T01, intron 1 of 14)	intron (FtPinG0001708000.01.T01, intron 1 of 14)	276	FtPinG0001708000.01.T01	FtPinG0001708000	FtPinG0001708000.01.T01
462	Ft1:26805456-26807072	Ft1	26805456	26807072	1617	9.7956	12.803	-3.00736	1.23816e-188	2.36799e-185	844.61	932.85	7633.14	6659.16	promoter-TSS (FtPinG0001708500.01.T01)	promoter-TSS (FtPinG0001708500.01.T01)	181	FtPinG0001708300.01.T01	FtPinG0001708300	FtPinG0001708300.01.T01
463	Ft1:26817565-26819181	Ft1	26817565	26819181	1617	8.85959	10.1619	-1.30227	4.49807e-25	4.2273e-24	435.35	493.68	1221.26	1069.9	exon (FtPinG0001708900.01.T01, exon 1 of 1)	exon (FtPinG0001708900.01.T01, exon 1 of 1)	500	FtPinG0001708900.01.T01	FtPinG0001708900	FtPinG0001708900.01.T01
464	Ft1:26838275-26839891	Ft1	26838275	26839891	1617	10.1114	11.8656	-1.75423	1.23675e-66	9.03934e-65	1072.37	1140.03	3922.42	3541.03	exon (FtPinG0001709600.01.T01, exon 1 of 2)	exon (FtPinG0001709600.01.T01, exon 1 of 2)	351	FtPinG0001709600.01.T01	FtPinG0001709600	FtPinG0001709600.01.T01
465	Ft1:26866119-26867735	Ft1	26866119	26867735	1617	9.34272	11.3924	-2.04973	7.48113e-66	5.29914e-64	584.82	713.76	2832.97	2543.51	intron (FtPinG0000038900.01.T01, intron 1 of 2)	intron (FtPinG0000038900.01.T01, intron 1 of 2)	329	FtPinG0000038900.01.T01	FtPinG0000038900	FtPinG0000038900.01.T01
466	Ft1:26912947-26914563	Ft1	26912947	26914563	1617	9.07958	10.382	-1.30246	1.82074e-29	2.18546e-28	516.02	566.05	1374.05	1294.86	TTS (FtPinG0000037500.01.T01)	TTS (FtPinG0000037500.01.T01)	2400	FtPinG0000037500.01.T01	FtPinG0000037500	FtPinG0000037500.01.T01
467	Ft1:26925588-26927204	Ft1	26925588	26927204	1617	8.54618	11.204	-2.65778	1.11566e-117	4.12973e-115	362.99	384.64	2453.51	2264.48	promoter-TSS (FtPinG0000037000.01.T01)	promoter-TSS (FtPinG0000037000.01.T01)	-655	FtPinG0000037000.01.T01	FtPinG0000037000	FtPinG0000037000.01.T01
468	Ft1:26928850-26930466	Ft1	26928850	26930466	1617	8.60934	9.95593	-1.34659	4.07058e-26	4.05116e-25	379.6	401.49	1059.49	926.89	Intergenic	Intergenic	2607	FtPinG0000037000.01.T01	FtPinG0000037000	FtPinG0000037000.01.T01
469	Ft1:26934325-26935941	Ft1	26934325	26935941	1617	8.90375	10.3491	-1.44539	5.36561e-36	9.41443e-35	460.26	497.65	1319.12	1289.63	Intergenic	Intergenic	-5996	FtPinG0000036600.01.T01	FtPinG0000036600	FtPinG0000036600.01.T01
470	Ft1:26956296-26957912	Ft1	26956296	26957912	1617	8.22524	11.5439	-3.31868	1.06421e-172	1.52648e-169	300.12	298.39	3146.52	2825.15	exon (FtPinG0000035900.01.T01, exon 1 of 2)	exon (FtPinG0000035900.01.T01, exon 1 of 2)	250	FtPinG0000035900.01.T01	FtPinG0000035900	FtPinG0000035900.01.T01
471	Ft1:2695941-2697557	Ft1	2695941	2697557	1617	8.83567	7.04069	1.79498	4.32317e-24	3.85158e-23	438.91	474.85	116.83	146.49	exon (FtPinG0000193000.01.T01, exon 1 of 1)	exon (FtPinG0000193000.01.T01, exon 1 of 1)	190	FtPinG0000193000.01.T01	FtPinG0000193000	FtPinG0000193000.01.T01
472	Ft1:26979072-26980688	Ft1	26979072	26980688	1617	7.73623	9.4305	-1.69427	9.53855e-32	1.31873e-30	218.27	208.18	719.98	660.07	TTS (FtPinG0000035200.01.T01)	TTS (FtPinG0000035200.01.T01)	1402	FtPinG0000035200.01.T01	FtPinG0000035200	FtPinG0000035200.01.T01
473	Ft1:26983567-26985183	Ft1	26983567	26985183	1617	8.96672	11.0053	-2.03859	3.62006e-72	3.24533e-70	491.11	509.55	2157.93	1953.19	exon (FtPinG0000034700.01.T01, exon 2 of 6)	exon (FtPinG0000034700.01.T01, exon 2 of 6)	413	FtPinG0000034700.01.T01	FtPinG0000034700	FtPinG0000034700.01.T01
474	Ft1:2699625-2701241	Ft1	2699625	2701241	1617	8.06679	4.336	3.73078	1.28927e-31	1.76543e-30	228.95	307.31	15.98	24.41	Intergenic	Intergenic	-3494	FtPinG0000193000.01.T01	FtPinG0000193000	FtPinG0000193000.01.T01
475	Ft1:27000767-27002383	Ft1	27000767	27002383	1617	10.499	12.0661	-1.56712	8.18041e-53	3.27074e-51	1354.69	1539.54	4485.62	4090.37	exon (FtPinG0000034500.01.T01, exon 2 of 3)	exon (FtPinG0000034500.01.T01, exon 2 of 3)	512	FtPinG0000034500.01.T01	FtPinG0000034500	FtPinG0000034500.01.T01
476	Ft1:27023252-27024868	Ft1	27023252	27024868	1617	7.54543	8.17555	-0.630123	0.000715572	0.00126931	180.31	193.31	310.56	267.69	Intergenic	Intergenic	-4478	FtPinG0000034100.01.T01	FtPinG0000034100	FtPinG0000034100.01.T01
477	Ft1:27068545-27070161	Ft1	27068545	27070161	1617	8.39778	9.57946	-1.18168	4.70656e-20	3.30323e-19	334.52	340.03	782.89	747.27	exon (FtPinG0000033700.01.T01, exon 2 of 2)	exon (FtPinG0000033700.01.T01, exon 2 of 2)	254	FtPinG0000033700.01.T01	FtPinG0000033700	FtPinG0000033700.01.T01
478	Ft1:27075592-27077208	Ft1	27075592	27077208	1617	8.2225	9.47177	-1.24927	2.1239e-19	1.43702e-18	281.14	316.24	746.94	673.15	exon (FtPinG0000033100.01.T01, exon 1 of 1)	exon (FtPinG0000033100.01.T01, exon 1 of 1)	660	FtPinG0000033100.01.T01	FtPinG0000033100	FtPinG0000033100.01.T01
479	Ft1:27126551-27128167	Ft1	27126551	27128167	1617	8.13713	10.341	-2.20388	2.76219e-64	1.86448e-62	289.44	273.61	1389.02	1205.05	intron (FtPinG0000031900.01.T01, intron 1 of 5)	intron (FtPinG0000031900.01.T01, intron 1 of 5)	206	FtPinG0000031900.01.T01	FtPinG0000031900	FtPinG0000031900.01.T01
480	Ft1:27179924-27181540	Ft1	27179924	27181540	1617	8.85841	10.4412	-1.58284	2.20785e-36	3.95861e-35	424.68	503.6	1471.91	1308.81	Intergenic	Intergenic	-1076	FtPinG0000030700.01.T01	FtPinG0000030700	FtPinG0000030700.01.T01
481	Ft1:27187058-27188674	Ft1	27187058	27188674	1617	9.17125	9.69495	-0.523702	0.000123594	0.000239204	513.64	639.41	887.74	769.94	intron (FtPinG0000030500.01.T01, intron 1 of 2)	intron (FtPinG0000030500.01.T01, intron 1 of 2)	250	FtPinG0000030500.01.T01	FtPinG0000030500	FtPinG0000030500.01.T01
482	Ft1:27224268-27225884	Ft1	27224268	27225884	1617	8.92706	8.49678	0.430276	0.0018426	0.0030912	482.8	490.71	354.5	367.97	intron (FtPinG0000029800.01.T01, intron 1 of 1)	intron (FtPinG0000029800.01.T01, intron 1 of 1)	176	FtPinG0000029800.01.T01	FtPinG0000029800	FtPinG0000029800.01.T01
483	Ft1:27319000-27320616	Ft1	27319000	27320616	1617	7.75904	10.423	-2.66397	2.69114e-86	4.34941e-84	199.29	233.95	1450.94	1294.86	Intergenic	Intergenic	5920	FtPinG0000027100.01.T01	FtPinG0000027100	FtPinG0000027100.01.T01
484	Ft1:27322063-27323679	Ft1	27322063	27323679	1617	9.15884	10.1407	-0.981837	6.46827e-18	3.95015e-17	568.21	574.97	1157.35	1100.41	Intergenic	Intergenic	2857	FtPinG0000027100.01.T01	FtPinG0000027100	FtPinG0000027100.01.T01
485	Ft1:27334350-27335966	Ft1	27334350	27335966	1617	8.37622	10.6528	-2.27663	1.70575e-63	1.09963e-61	297.75	366.79	1745.52	1474.49	Intergenic	Intergenic	5901	FtPinG0000027000.01.T01	FtPinG0000027000	FtPinG0000027000.01.T01
486	Ft1:27366991-27368607	Ft1	27366991	27368607	1617	9.0586	9.70529	-0.646683	1.66822e-07	4.34669e-07	499.41	567.04	809.85	859.75	exon (FtPinG0000025500.01.T01, exon 3 of 3)	exon (FtPinG0000025500.01.T01, exon 3 of 3)	1029	FtPinG0000025500.01.T01	FtPinG0000025500	FtPinG0000025500.01.T01
487	Ft1:2741370-2742986	Ft1	2741370	2742986	1617	7.95566	6.7513	1.20437	2.65669e-08	7.39401e-08	264.53	231.97	103.85	111.61	promoter-TSS (FtPinG0000195100.01.T01)	promoter-TSS (FtPinG0000195100.01.T01)	-132	FtPinG0000195100.01.T01	FtPinG0000195100	FtPinG0000195100.01.T01
488	Ft1:27485562-27487178	Ft1	27485562	27487178	1617	8.47183	9.62894	-1.15711	1.31557e-17	7.81778e-17	321.47	388.6	818.84	764.71	promoter-TSS (FtPinG0000021600.01.T01)	promoter-TSS (FtPinG0000021600.01.T01)	20	FtPinG0000021600.01.T01	FtPinG0000021600	FtPinG0000021600.01.T01
489	Ft1:27504815-27506431	Ft1	27504815	27506431	1617	8.94282	8.53361	0.409209	0.00554876	0.00869598	487.55	496.66	412.41	328.73	exon (FtPinG0000021200.01.T01, exon 1 of 1)	exon (FtPinG0000021200.01.T01, exon 1 of 1)	231	FtPinG0000021200.01.T01	FtPinG0000021200	FtPinG0000021200.01.T01
490	Ft1:27508867-27510483	Ft1	27508867	27510483	1617	9.26328	7.32523	1.93804	7.12373e-35	1.16945e-33	577.7	651.31	170.76	149.98	exon (FtPinG0000020900.01.T01, exon 1 of 2)	exon (FtPinG0000020900.01.T01, exon 1 of 2)	163	FtPinG0000020900.01.T01	FtPinG0000020900	FtPinG0000020900.01.T01
491	Ft1:27559776-27561392	Ft1	27559776	27561392	1617	9.58831	8.44957	1.13875	1.25522e-18	8.06926e-18	760.38	779.19	370.47	328.73	exon (FtPinG0000018500.01.T01, exon 1 of 4)	exon (FtPinG0000018500.01.T01, exon 1 of 4)	374	FtPinG0000018500.01.T01	FtPinG0000018500	FtPinG0000018500.01.T01
492	Ft1:27653216-27654832	Ft1	27653216	27654832	1617	8.43165	7.61258	0.819072	1.25495e-06	2.99698e-06	347.57	343	198.72	192.7	exon (FtPinG0006543100.01.T01, exon 1 of 8)	exon (FtPinG0006543100.01.T01, exon 1 of 8)	122	FtPinG0006543100.01.T01	FtPinG0006543100	FtPinG0006543100.01.T01
493	Ft1:27740606-27742222	Ft1	27740606	27742222	1617	6.97988	5.73272	1.24716	2.97239e-05	6.17008e-05	118.62	133.83	47.93	58.42	promoter-TSS (FtPinG0006544400.01.T01)	promoter-TSS (FtPinG0006544400.01.T01)	-21	FtPinG0006544400.01.T01	FtPinG0006544400	FtPinG0006544400.01.T01
494	Ft1:27748261-27749877	Ft1	27748261	27749877	1617	8.91778	8.04331	0.87447	1.22248e-08	3.50788e-08	444.84	522.43	275.61	252	exon (FtPinG0006545300.01.T01, exon 1 of 2)	exon (FtPinG0006545300.01.T01, exon 1 of 2)	344	FtPinG0006545300.01.T01	FtPinG0006545300	FtPinG0006545300.01.T02
495	Ft1:27775740-27777356	Ft1	27775740	27777356	1617	8.686	7.037	1.64901	9.18966e-18	5.5268e-17	379.6	444.12	152.78	109.87	exon (FtPinG0006545900.01.T01, exon 1 of 3)	exon (FtPinG0006545900.01.T01, exon 1 of 3)	205	FtPinG0006545900.01.T01	FtPinG0006545900	FtPinG0006545900.01.T01
496	Ft1:27803682-27805298	Ft1	27803682	27805298	1617	9.46394	7.00923	2.45472	3.61055e-55	1.65064e-53	716.49	695.92	140.8	116.84	exon (FtPinG0006546400.01.T01, exon 2 of 4)	exon (FtPinG0006546400.01.T01, exon 2 of 4)	450	FtPinG0006546400.01.T01	FtPinG0006546400	FtPinG0006546400.01.T01
497	Ft1:2780407-2782023	Ft1	2780407	2782023	1617	6.94424	5.22998	1.71426	6.71028e-08	1.81092e-07	123.37	122.93	34.95	40.11	Intergenic	Intergenic	3744	FtPinG0000196900.01.T01	FtPinG0000196900	FtPinG0000196900.01.T01
498	Ft1:27812261-27813877	Ft1	27812261	27813877	1617	7.9037	5.25412	2.64959	1.83869e-22	1.50384e-21	236.06	242.88	44.94	31.39	intron (FtPinG0006546600.01.T01, intron 4 of 5)	intron (FtPinG0006546600.01.T01, intron 4 of 5)	2571	FtPinG0006546600.01.T01	FtPinG0006546600	FtPinG0006546600.01.T01
499	Ft1:2782256-2783872	Ft1	2782256	2783872	1617	7.28035	5.91829	1.36206	1.65463e-06	3.91322e-06	130.49	180.42	59.91	61.04	Intergenic	Intergenic	-3418	FtPinG0000197100.01.T01	FtPinG0000197100	FtPinG0000197100.01.T01
500	Ft1:27828599-27830215	Ft1	27828599	27830215	1617	9.01484	7.9785	1.03634	1.76221e-11	6.47912e-11	480.43	554.16	271.61	232.81	exon (FtPinG0006546800.01.T01, exon 2 of 5)	exon (FtPinG0006546800.01.T01, exon 2 of 5)	305	FtPinG0006546800.01.T01	FtPinG0006546800	FtPinG0006546800.01.T01
501	Ft1:27833091-27834707	Ft1	27833091	27834707	1617	5.07275	7.79334	-2.72059	2.30841e-21	1.76829e-20	35.59	31.72	225.68	217.99	Intergenic	Intergenic	-4187	FtPinG0006546800.01.T01	FtPinG0006546800	FtPinG0006546800.01.T01
502	Ft1:27861388-27863004	Ft1	27861388	27863004	1617	9.64497	7.83969	1.80527	2.09374e-38	4.20765e-37	761.57	839.66	243.65	214.5	intron (FtPinG0006546900.01.T01, intron 1 of 18)	intron (FtPinG0006546900.01.T01, intron 1 of 18)	342	FtPinG0006546900.01.T01	FtPinG0006546900	FtPinG0006546900.01.T01
503	Ft1:27902645-27904261	Ft1	27902645	27904261	1617	8.93221	7.89248	1.03973	4.3588e-11	1.549e-10	443.66	533.34	247.65	227.58	exon (FtPinG0006547600.01.T01, exon 1 of 8)	exon (FtPinG0006547600.01.T01, exon 1 of 8)	282	FtPinG0006547600.01.T01	FtPinG0006547600	FtPinG0006547600.01.T01
504	Ft1:27914838-27916454	Ft1	27914838	27916454	1617	8.90844	7.59316	1.31528	3.25722e-17	1.87607e-16	479.24	481.79	198.72	187.47	TTS (FtPinG0006548000.01.T01)	TTS (FtPinG0006548000.01.T01)	2914	FtPinG0006548000.01.T01	FtPinG0006548000	FtPinG0006548000.01.T01
505	Ft1:27973354-27974970	Ft1	27973354	27974970	1617	6.61912	3.86008	2.75904	6.71006e-11	2.34678e-10	98.46	98.14	8.99	20.06	Intergenic	Intergenic	4321	FtPinG0006548500.01.T01	FtPinG0006548500	FtPinG0006548500.01.T01
506	Ft1:27980248-27981864	Ft1	27980248	27981864	1617	9.10732	8.7174	0.389921	0.00384874	0.00616993	517.2	585.88	436.38	405.46	exon (FtPinG0006548700.01.T01, exon 1 of 2)	exon (FtPinG0006548700.01.T01, exon 1 of 2)	204	FtPinG0006548700.01.T01	FtPinG0006548700	FtPinG0006548700.01.T01
507	Ft1:2798600-2800216	Ft1	2798600	2800216	1617	7.51761	6.72699	0.790623	0.000658642	0.00117231	179.12	187.36	109.84	102.02	exon (FtPinG0000197800.01.T01, exon 5 of 7)	exon (FtPinG0000197800.01.T01, exon 5 of 7)	2637	FtPinG0000197800.01.T01	FtPinG0000197800	FtPinG0000197800.01.T02
508	Ft1:28108692-28110308	Ft1	28108692	28110308	1617	8.82558	7.66731	1.15827	2.9969e-12	1.16732e-11	448.4	458.99	228.67	177.88	intron (FtPinG0006551200.01.T01, intron 1 of 1)	intron (FtPinG0006551200.01.T01, intron 1 of 1)	311	FtPinG0006551200.01.T01	FtPinG0006551200	FtPinG0006551200.01.T01
509	Ft1:28115829-28117445	Ft1	28115829	28117445	1617	6.95817	5.98372	0.974453	0.000627019	0.00111916	119.81	128.87	62.91	63.65	Intergenic	Intergenic	-6826	FtPinG0006551200.01.T01	FtPinG0006551200	FtPinG0006551200.01.T01
510	Ft1:28122015-28123631	Ft1	28122015	28123631	1617	8.39339	6.49068	1.90271	5.53104e-17	3.13116e-16	358.25	314.25	111.84	68.01	Intergenic	Intergenic	10305	FtPinG0006552000.01.T01	FtPinG0006552000	FtPinG0006552000.01.T01
511	Ft1:28131914-28133530	Ft1	28131914	28133530	1617	8.66288	5.84199	2.82088	2.08513e-40	4.67322e-39	384.34	426.27	58.92	55.81	exon (FtPinG0006552000.01.T01, exon 2 of 9)	exon (FtPinG0006552000.01.T01, exon 2 of 9)	406	FtPinG0006552000.01.T01	FtPinG0006552000	FtPinG0006552000.01.T01
512	Ft1:28157586-28159202	Ft1	28157586	28159202	1617	7.82637	4.49248	3.33389	3.64637e-27	3.87426e-26	240.81	213.14	24.96	20.06	Intergenic	Intergenic	-6324	FtPinG0006552300.01.T01	FtPinG0006552300	FtPinG0006552300.01.T01
513	Ft1:28164225-28165841	Ft1	28164225	28165841	1617	9.20214	8.04335	1.15878	6.7175e-16	3.48951e-15	593.12	584.89	282.6	245.02	exon (FtPinG0006552300.01.T01, exon 2 of 6)	exon (FtPinG0006552300.01.T01, exon 2 of 6)	315	FtPinG0006552300.01.T01	FtPinG0006552300	FtPinG0006552300.01.T01
514	Ft1:28171963-28173579	Ft1	28171963	28173579	1617	8.66369	7.28657	1.37712	2.10711e-14	9.71046e-14	362.99	448.08	165.76	146.49	exon (FtPinG0006552500.01.T01, exon 1 of 15)	exon (FtPinG0006552500.01.T01, exon 1 of 15)	139	FtPinG0006552500.01.T01	FtPinG0006552500	FtPinG0006552500.01.T01
515	Ft1:28176919-28178535	Ft1	28176919	28178535	1617	7.26335	4.81971	2.44364	1.93895e-14	8.98604e-14	156.58	150.68	25.96	30.52	promoter-TSS (FtPinG0006552700.01.T01)	promoter-TSS (FtPinG0006552700.01.T01)	-36	FtPinG0006552700.01.T01	FtPinG0006552700	FtPinG0006552700.01.T01
516	Ft1:28179668-28181284	Ft1	28179668	28181284	1617	7.65865	4.88193	2.77672	2.22806e-20	1.59994e-19	190.99	213.14	24.96	34.01	intron (FtPinG0006552900.01.T01, intron 1 of 13)	intron (FtPinG0006552900.01.T01, intron 1 of 13)	1380	FtPinG0006552900.01.T01	FtPinG0006552900	FtPinG0006552900.01.T01
517	Ft1:28213038-28214654	Ft1	28213038	28214654	1617	8.669	7.20724	1.46177	3.19554e-15	1.57174e-14	357.06	457.01	157.78	137.77	intron (FtPinG0006553300.01.T01, intron 1 of 3)	intron (FtPinG0006553300.01.T01, intron 1 of 3)	284	FtPinG0006553300.01.T01	FtPinG0006553300	FtPinG0006553300.01.T01
518	Ft1:28258791-28260407	Ft1	28258791	28260407	1617	9.42507	7.96057	1.46449	5.4912e-25	5.12288e-24	674.97	699.88	270.62	227.58	exon (FtPinG0006555200.01.T01, exon 1 of 2)	exon (FtPinG0006555200.01.T01, exon 1 of 2)	163	FtPinG0006555200.01.T01	FtPinG0006555200	FtPinG0006555200.01.T01
519	Ft1:28261367-28262983	Ft1	28261367	28262983	1617	7.75644	5.17628	2.58016	7.8313e-20	5.4135e-19	194.54	237.92	33.95	38.37	intron (FtPinG0006555400.01.T01, intron 26 of 26)	intron (FtPinG0006555400.01.T01, intron 26 of 26)	-2413	FtPinG0006555200.01.T01	FtPinG0006555200	FtPinG0006555200.01.T01
520	Ft1:2826494-2828110	Ft1	2826494	2828110	1617	5.78499	6.65734	-0.872347	0.00482146	0.0076186	55.75	54.52	99.86	102.02	exon (FtPinG0000198500.01.T01, exon 1 of 13)	exon (FtPinG0000198500.01.T01, exon 1 of 13)	178	FtPinG0000198500.01.T01	FtPinG0000198500	FtPinG0000198500.01.T01
521	Ft1:28268188-28269804	Ft1	28268188	28269804	1617	9.45757	7.60723	1.85034	5.72146e-33	8.41715e-32	672.6	733.59	221.68	168.29	intron (FtPinG0006555400.01.T01, intron 1 of 26)	intron (FtPinG0006555400.01.T01, intron 1 of 26)	251	FtPinG0006555400.01.T01	FtPinG0006555400	FtPinG0006555400.01.T01
522	Ft1:28283749-28285365	Ft1	28283749	28285365	1617	8.86681	7.91699	0.949818	2.97293e-09	8.9492e-09	469.75	463.94	270.62	212.76	intron (FtPinG0006555700.01.T01, intron 1 of 9)	intron (FtPinG0006555700.01.T01, intron 1 of 9)	314	FtPinG0006555700.01.T01	FtPinG0006555700	FtPinG0006555700.01.T01
523	Ft1:28293510-28295126	Ft1	28293510	28295126	1617	8.73706	4.90311	3.83395	3.62138e-53	1.47884e-51	403.32	450.07	24.96	34.88	Intergenic	Intergenic	-2201	FtPinG0006556000.01.T01	FtPinG0006556000	FtPinG0006556000.01.T01
524	Ft1:28307030-28308646	Ft1	28307030	28308646	1617	7.89235	6.66126	1.23109	3.72812e-07	9.33454e-07	231.32	243.87	124.82	77.6	exon (FtPinG0006556600.01.T01, exon 2 of 3)	exon (FtPinG0006556600.01.T01, exon 2 of 3)	608	FtPinG0006556600.01.T01	FtPinG0006556600	FtPinG0006556600.01.T01
525	Ft1:28340352-28341968	Ft1	28340352	28341968	1617	9.73611	7.58156	2.15456	1.54793e-47	4.87982e-46	781.74	923.92	208.7	174.39	intron (FtPinG0006558500.01.T01, intron 1 of 3)	intron (FtPinG0006558500.01.T01, intron 1 of 3)	543	FtPinG0006558500.01.T01	FtPinG0006558500	FtPinG0006558500.01.T01
526	Ft1:28344871-28346487	Ft1	28344871	28346487	1617	9.30179	7.86576	1.43603	6.99934e-23	5.84127e-22	599.05	663.2	247.65	218.86	TTS (FtPinG0006559200.01.T01)	TTS (FtPinG0006559200.01.T01)	348	FtPinG0006559000.01.T01	FtPinG0006559000	FtPinG0006559000.01.T01
527	Ft1:28386124-28387740	Ft1	28386124	28387740	1617	8.23722	7.12575	1.11147	5.29093e-09	1.56236e-08	288.26	315.24	139.8	139.51	Intergenic	Intergenic	18661	FtPinG0006559700.01.T01	FtPinG0006559700	FtPinG0006559700.01.T01
528	Ft1:28406380-28407996	Ft1	28406380	28407996	1617	7.37194	5.02434	2.3476	3.37831e-14	1.53347e-13	145.91	185.38	31.95	33.13	exon (FtPinG0006560600.01.T01, exon 1 of 4)	exon (FtPinG0006560600.01.T01, exon 1 of 4)	196	FtPinG0006560600.01.T01	FtPinG0006560600	FtPinG0006560600.01.T01
529	Ft1:28415647-28417263	Ft1	28415647	28417263	1617	8.31053	5.70206	2.60846	1.37806e-29	1.6628e-28	310.8	324.17	50.93	53.19	Intergenic	Intergenic	3645	FtPinG0006560900.01.T01	FtPinG0006560900	FtPinG0006560900.01.T01
530	Ft1:28460507-28462123	Ft1	28460507	28462123	1617	8.92095	6.11042	2.81054	6.84432e-46	1.9783e-44	463.82	505.58	78.89	59.29	exon (FtPinG0006561700.01.T01, exon 1 of 4)	exon (FtPinG0006561700.01.T01, exon 1 of 4)	156	FtPinG0006561700.01.T02	FtPinG0006561700	FtPinG0006561700.01.T01
531	Ft1:28493984-28495600	Ft1	28493984	28495600	1617	9.56346	7.97991	1.58355	8.16425e-31	1.0646e-29	733.1	780.18	268.62	236.3	promoter-TSS (FtPinG0006562800.01.T01)	promoter-TSS (FtPinG0006562800.01.T01)	-58	FtPinG0006563000.01.T01	FtPinG0006563000	FtPinG0006563000.01.T01
532	Ft1:28592868-28594484	Ft1	28592868	28594484	1617	9.19975	7.02224	2.17751	7.25383e-42	1.70919e-40	581.26	594.8	124.82	135.15	exon (FtPinG0006565500.01.T01, exon 1 of 10)	exon (FtPinG0006565500.01.T01, exon 1 of 10)	121	FtPinG0006565500.01.T01	FtPinG0006565500	FtPinG0006565500.01.T01
533	Ft1:28633153-28634769	Ft1	28633153	28634769	1617	9.56588	7.30722	2.25866	1.40285e-51	5.34806e-50	748.52	767.29	173.75	143	intron (FtPinG0006565900.01.T01, intron 2 of 6)	intron (FtPinG0006565900.01.T01, intron 2 of 6)	1496	FtPinG0006565900.01.T01	FtPinG0006565900	FtPinG0006565900.01.T01
534	Ft1:28638293-28639909	Ft1	28638293	28639909	1617	6.97877	4.57779	2.40097	4.57555e-12	1.7519e-11	117.44	134.82	25.96	21.8	Intergenic	Intergenic	-1954	FtPinG0006566300.01.T01	FtPinG0006566300	FtPinG0006566300.01.T01
535	Ft1:28642679-28644295	Ft1	28642679	28644295	1617	7.6701	6.89436	0.775739	0.000815672	0.00143446	174.38	232.96	122.83	115.1	promoter-TSS (FtPinG0006566600.01.T01)	promoter-TSS (FtPinG0006566600.01.T01)	-766	FtPinG0006566600.01.T01	FtPinG0006566600	FtPinG0006566600.01.T01
536	Ft1:28660508-28662124	Ft1	28660508	28662124	1617	8.12327	6.23861	1.88466	1.70081e-16	9.24091e-16	298.93	258.74	83.88	67.14	Intergenic	Intergenic	-4088	FtPinG0006566700.01.T01	FtPinG0006566700	FtPinG0006566700.01.T01
537	Ft1:28664858-28666474	Ft1	28664858	28666474	1617	8.49407	6.33299	2.16108	1.39799e-26	1.42977e-25	346.38	374.72	81.88	79.35	intron (FtPinG0006566700.01.T01, intron 1 of 5)	intron (FtPinG0006566700.01.T01, intron 1 of 5)	262	FtPinG0006566700.01.T01	FtPinG0006566700	FtPinG0006566700.01.T01
538	Ft1:28686606-28688222	Ft1	28686606	28688222	1617	8.24148	5.05975	3.18173	4.70796e-34	7.35018e-33	287.07	318.22	30.96	35.75	exon (FtPinG0006567100.01.T01, exon 1 of 5)	exon (FtPinG0006567100.01.T01, exon 1 of 5)	108	FtPinG0006567100.01.T01	FtPinG0006567100	FtPinG0006567100.01.T01
539	Ft1:28690894-28692510	Ft1	28690894	28692510	1617	9.1052	7.72272	1.38248	2.22973e-20	1.60014e-19	531.44	570.02	216.69	205.78	intron (FtPinG0006567400.01.T01, intron 1 of 4)	intron (FtPinG0006567400.01.T01, intron 1 of 4)	306	FtPinG0006567400.01.T01	FtPinG0006567400	FtPinG0006567400.01.T01
540	Ft1:28778233-28779849	Ft1	28778233	28779849	1617	8.36627	5.86376	2.50251	4.88179e-28	5.47591e-27	300.12	359.85	58.92	57.55	TTS (FtPinG0002535600.01.T01)	TTS (FtPinG0002535600.01.T01)	812	FtPinG0002535300.01.T01	FtPinG0002535300	FtPinG0002535300.01.T01
541	Ft1:28781832-28783448	Ft1	28781832	28783448	1617	8.03696	5.66355	2.37341	3.61401e-22	2.90005e-21	252.67	272.62	49.93	51.45	promoter-TSS (FtPinG0002535600.01.T01)	promoter-TSS (FtPinG0002535600.01.T01)	28	FtPinG0002535600.01.T01	FtPinG0002535600	FtPinG0002535600.01.T01
542	Ft1:28796155-28797771	Ft1	28796155	28797771	1617	9.36705	7.9279	1.43914	2.04238e-24	1.85121e-23	628.71	691.95	237.66	249.38	intron (FtPinG0002536200.01.T01, intron 1 of 2)	intron (FtPinG0002536200.01.T01, intron 1 of 2)	267	FtPinG0002536200.01.T01	FtPinG0002536200	FtPinG0002536200.01.T01
543	Ft1:28862419-28864035	Ft1	28862419	28864035	1617	8.70655	7.09995	1.60659	8.63572e-19	5.63039e-18	409.26	426.27	155.78	118.59	Intergenic	Intergenic	11003	FtPinG0002537800.01.T01	FtPinG0002537800	FtPinG0002537800.01.T01
544	Ft1:28873147-28874763	Ft1	28873147	28874763	1617	8.84209	7.87422	0.967874	3.69842e-10	1.20738e-09	469.75	448.08	248.65	220.61	exon (FtPinG0002537800.01.T01, exon 1 of 1)	exon (FtPinG0002537800.01.T01, exon 1 of 1)	275	FtPinG0002537800.01.T01	FtPinG0002537800	FtPinG0002537800.01.T01
545	Ft1:28883832-28885448	Ft1	28883832	28885448	1617	8.7573	7.27142	1.48588	8.90764e-19	5.80109e-18	416.37	449.07	153.78	155.21	exon (FtPinG0002537900.01.T01, exon 1 of 7)	exon (FtPinG0002537900.01.T01, exon 1 of 7)	156	FtPinG0002537900.01.T02	FtPinG0002537900	FtPinG0002537900.01.T01
546	Ft1:28897928-28899544	Ft1	28897928	28899544	1617	9.17118	7.87349	1.2977	3.4497e-17	1.98025e-16	531.44	621.57	253.64	215.37	Intergenic	Intergenic	6676	FtPinG0002538800.01.T01	FtPinG0002538800	FtPinG0002538800.01.T01
547	Ft1:28912714-28914330	Ft1	28912714	28914330	1617	8.78025	7.42223	1.35802	2.00163e-16	1.07834e-15	416.37	462.95	174.75	168.29	Intergenic	Intergenic	-8110	FtPinG0002538800.01.T01	FtPinG0002538800	FtPinG0002538800.01.T01
548	Ft1:2892450-2894066	Ft1	2892450	2894066	1617	8.30731	6.19621	2.1111	8.11635e-23	6.72456e-22	320.29	313.26	76.89	69.76	promoter-TSS (FtPinG0000200500.01.T01)	promoter-TSS (FtPinG0000200500.01.T01)	-10	FtPinG0000200500.01.T01	FtPinG0000200500	FtPinG0000200500.01.T01
549	Ft1:28938072-28939688	Ft1	28938072	28939688	1617	9.02225	6.86141	2.16085	2.33104e-36	4.17296e-35	488.73	551.18	114.84	117.71	exon (FtPinG0002539500.01.T01, exon 1 of 1)	exon (FtPinG0002539500.01.T01, exon 1 of 1)	481	FtPinG0002539500.01.T01	FtPinG0002539500	FtPinG0002539500.01.T01
550	Ft1:28984728-28986344	Ft1	28984728	28986344	1617	7.35012	6.01323	1.33689	5.56621e-07	1.37271e-06	151.84	174.47	62.91	66.27	Intergenic	Intergenic	6063	FtPinG0002541200.01.T01	FtPinG0002541200	FtPinG0002541200.01.T01
551	Ft1:29000250-29001866	Ft1	29000250	29001866	1617	8.61336	7.53264	1.08072	1.0201e-10	3.5121e-10	380.79	402.48	176.75	193.58	TTS (FtPinG0002541800.01.T01)	TTS (FtPinG0002541800.01.T01)	-1051	FtPinG0002541600.01.T01	FtPinG0002541600	FtPinG0002541600.01.T01
552	Ft1:29106794-29108410	Ft1	29106794	29108410	1617	7.97233	7.38618	0.586155	0.00251043	0.0041342	257.42	244.86	176.75	157.82	TTS (FtPinG0002542800.01.T01)	TTS (FtPinG0002542800.01.T01)	2356	FtPinG0002542800.01.T01	FtPinG0002542800	FtPinG0002542800.01.T01
553	Ft1:29117490-29119106	Ft1	29117490	29119106	1617	7.38428	5.97084	1.41345	3.11387e-06	7.16783e-06	121	213.14	60.91	64.53	exon (FtPinG0002543000.01.T02, exon 4 of 9)	exon (FtPinG0002543000.01.T02, exon 4 of 9)	609	FtPinG0002543000.01.T03	FtPinG0002543000	FtPinG0002543000.01.T02
554	Ft1:29134960-29136576	Ft1	29134960	29136576	1617	9.22495	10.0025	-0.777537	3.79964e-10	1.23866e-09	544.49	652.3	1057.5	994.04	intron (FtPinG0002543900.01.T01, intron 1 of 8)	intron (FtPinG0002543900.01.T01, intron 1 of 8)	340	FtPinG0002543900.01.T01	FtPinG0002543900	FtPinG0002543900.01.T01
555	Ft1:29140405-29142021	Ft1	29140405	29142021	1617	9.32951	8.8601	0.469413	0.000172622	0.000328498	633.46	653.29	473.33	456.04	exon (FtPinG0002544100.01.T01, exon 1 of 1)	exon (FtPinG0002544100.01.T01, exon 1 of 1)	411	FtPinG0002544100.01.T01	FtPinG0002544100	FtPinG0002544100.01.T01
556	Ft1:29152286-29153902	Ft1	29152286	29153902	1617	8.11404	8.78366	-0.669622	2.05357e-05	4.34693e-05	295.38	258.74	473.33	408.08	exon (FtPinG0002544400.01.T01, exon 1 of 6)	exon (FtPinG0002544400.01.T01, exon 1 of 6)	239	FtPinG0002544400.01.T01	FtPinG0002544400	FtPinG0002544400.01.T01
557	Ft1:2915676-2917292	Ft1	2915676	2917292	1617	8.2825	6.51106	1.77144	1.03743e-16	5.73712e-16	284.7	338.04	83.88	98.53	Intergenic	Intergenic	3528	FtPinG0000202400.01.T01	FtPinG0000202400	FtPinG0000202400.01.T01
558	Ft1:2919026-2920642	Ft1	2919026	2920642	1617	8.87208	9.42585	-0.553774	2.72512e-05	5.67574e-05	454.33	482.78	739.95	635.66	exon (FtPinG0000202400.01.T01, exon 1 of 1)	exon (FtPinG0000202400.01.T01, exon 1 of 1)	178	FtPinG0000202400.01.T01	FtPinG0000202400	FtPinG0000202400.01.T01
559	Ft1:29268447-29270063	Ft1	29268447	29270063	1617	5.00756	7.98031	-2.97276	4.80805e-25	4.51124e-24	35.59	28.75	276.61	228.45	Intergenic	Intergenic	-7624	FtPinG0002546500.01.T01	FtPinG0002546500	FtPinG0002546500.01.T01
560	Ft1:29344569-29346185	Ft1	29344569	29346185	1617	9.10362	9.79062	-0.687	1.3309e-07	3.49155e-07	536.18	564.07	972.62	798.72	promoter-TSS (FtPinG0002548200.01.T02)	promoter-TSS (FtPinG0002548200.01.T02)	335	FtPinG0002548200.01.T01	FtPinG0002548200	FtPinG0002548200.01.T01
561	Ft1:29348056-29349672	Ft1	29348056	29349672	1617	8.71106	10.2664	-1.55531	8.45152e-38	1.64934e-36	395.02	443.13	1272.19	1191.1	exon (FtPinG0002548500.01.T01, exon 1 of 12)	exon (FtPinG0002548500.01.T01, exon 1 of 12)	105	FtPinG0002548500.01.T01	FtPinG0002548500	FtPinG0002548500.01.T01
562	Ft1:29367385-29369001	Ft1	29367385	29369001	1617	7.42309	5.34502	2.07807	4.36795e-12	1.67633e-11	194.54	148.7	35.95	45.34	Intergenic	Intergenic	12780	FtPinG0002549000.01.T01	FtPinG0002549000	FtPinG0002549000.01.T01
563	Ft1:29375575-29377191	Ft1	29375575	29377191	1617	8.16733	9.83313	-1.66579	2.00095e-34	3.18459e-33	283.51	291.45	984.6	839.7	Intergenic	Intergenic	4590	FtPinG0002549000.01.T01	FtPinG0002549000	FtPinG0002549000.01.T01
564	Ft1:29379347-29380963	Ft1	29379347	29380963	1617	7.35083	8.62136	-1.27053	4.56494e-13	1.89586e-12	164.89	161.59	421.4	366.22	exon (FtPinG0002549000.01.T01, exon 2 of 2)	exon (FtPinG0002549000.01.T01, exon 2 of 2)	818	FtPinG0002549000.01.T01	FtPinG0002549000	FtPinG0002549000.01.T01
565	Ft1:2939744-2941360	Ft1	2939744	2941360	1617	8.07184	7.30773	0.764109	6.90606e-05	0.000137534	264.53	273.61	167.76	149.11	promoter-TSS (FtPinG0000204200.01.T01)	promoter-TSS (FtPinG0000204200.01.T01)	-360	FtPinG0000204200.01.T01	FtPinG0000204200	FtPinG0000204200.01.T01
566	Ft1:29446549-29448165	Ft1	29446549	29448165	1617	8.44896	9.20838	-0.759422	1.6227e-08	4.60221e-08	344.01	354.9	604.14	578.98	Intergenic	Intergenic	9421	FtPinG0002549300.01.T01	FtPinG0002549300	FtPinG0002549300.01.T01
567	Ft1:29493591-29495207	Ft1	29493591	29495207	1617	9.33232	8.45934	0.872976	1.23681e-09	3.85141e-09	588.38	700.87	380.46	323.5	Intergenic	Intergenic	-11314	FtPinG0002551600.01.T01	FtPinG0002551600	FtPinG0002551600.01.T01
568	Ft1:29529609-29531225	Ft1	29529609	29531225	1617	7.2699	8.84022	-1.57032	5.50772e-21	4.13079e-20	153.03	155.64	469.33	447.32	exon (FtPinG0002552800.01.T01, exon 1 of 3)	exon (FtPinG0002552800.01.T01, exon 1 of 3)	152	FtPinG0002552800.01.T01	FtPinG0002552800	FtPinG0002552800.01.T01
569	Ft1:29563485-29565101	Ft1	29563485	29565101	1617	6.44949	7.4566	-1.00711	0.000120062	0.000232603	98.46	76.33	198.72	152.59	intron (FtPinG0002554700.01.T01, intron 1 of 1)	intron (FtPinG0002554700.01.T01, intron 1 of 1)	341	FtPinG0002554700.01.T01	FtPinG0002554700	FtPinG0002554700.01.T01
570	Ft1:29576133-29577749	Ft1	29576133	29577749	1617	9.46603	8.62792	0.838119	4.01151e-11	1.42912e-10	692.77	721.69	408.42	382.79	exon (FtPinG0002555400.01.T01, exon 3 of 3)	exon (FtPinG0002555400.01.T01, exon 3 of 3)	470	FtPinG0002555400.01.T01	FtPinG0002555400	FtPinG0002555400.01.T01
571	Ft1:29621590-29623206	Ft1	29621590	29623206	1617	8.99508	8.53634	0.458739	0.000960091	0.00167229	479.24	541.27	368.48	374.07	exon (FtPinG0002555800.01.T01, exon 1 of 7)	exon (FtPinG0002555800.01.T01, exon 1 of 7)	218	FtPinG0002555800.01.T01	FtPinG0002555800	FtPinG0002555800.01.T01
572	Ft1:2962269-2963885	Ft1	2962269	2963885	1617	8.29158	8.80489	-0.513312	0.000606898	0.00108442	296.56	330.11	466.34	428.13	promoter-TSS (FtPinG0000204500.01.T01)	promoter-TSS (FtPinG0000204500.01.T01)	-289	FtPinG0000204500.01.T01	FtPinG0000204500	FtPinG0000204500.01.T01
573	Ft1:2964705-2966321	Ft1	2964705	2966321	1617	8.53838	8.95894	-0.420565	0.00385631	0.00618033	386.72	356.88	539.23	456.04	promoter-TSS (FtPinG0000204700.01.T01)	promoter-TSS (FtPinG0000204700.01.T01)	-128	FtPinG0000204700.01.T01	FtPinG0000204700	FtPinG0000204700.01.T01
574	Ft1:29672029-29673645	Ft1	29672029	29673645	1617	7.67681	4.71429	2.96251	1.2301e-22	1.01185e-21	204.03	205.21	28.96	23.54	promoter-TSS (FtPinG0002557800.01.T01)	promoter-TSS (FtPinG0002557800.01.T01)	-553	FtPinG0002557800.01.T01	FtPinG0002557800	FtPinG0002557800.01.T01
575	Ft1:2968688-2970304	Ft1	2968688	2970304	1617	9.17021	8.288	0.882204	1.43981e-09	4.46052e-09	526.69	625.53	329.53	295.59	Intergenic	Intergenic	-2286	FtPinG0000205900.01.T01	FtPinG0000205900	FtPinG0000205900.01.T01
576	Ft1:29740237-29741853	Ft1	29740237	29741853	1617	4.47025	6.95302	-2.48277	3.56729e-11	1.27721e-10	28.47	15.86	138.8	109	Intergenic	Intergenic	-15695	FtPinG0002559400.01.T01	FtPinG0002559400	FtPinG0002559400.01.T01
577	Ft1:29748496-29750112	Ft1	29748496	29750112	1617	8.13801	6.52962	1.60839	5.7164e-12	2.1742e-11	237.25	326.15	81.88	102.89	Intergenic	Intergenic	-23954	FtPinG0002559400.01.T01	FtPinG0002559400	FtPinG0002559400.01.T01
578	Ft1:29754823-29756439	Ft1	29754823	29756439	1617	8.47011	7.91417	0.555933	0.000599739	0.0010724	340.45	368.78	235.66	246.76	Intergenic	Intergenic	27148	FtPinG0002560000.01.T01	FtPinG0002560000	FtPinG0002560000.01.T01
579	Ft1:29814774-29816390	Ft1	29814774	29816390	1617	8.55275	7.82218	0.730572	9.67788e-06	2.12842e-05	347.57	403.47	220.69	231.94	Intergenic	Intergenic	16611	FtPinG0002561000.01.T01	FtPinG0002561000	FtPinG0002561000.01.T01
580	Ft1:29866399-29868015	Ft1	29866399	29868015	1617	7.80352	6.95285	0.850669	8.49597e-05	0.00016731	239.62	207.19	124.82	122.95	TTS (FtPinG0002561500.01.T01)	TTS (FtPinG0002561500.01.T01)	970	FtPinG0002561500.01.T01	FtPinG0002561500	FtPinG0002561500.01.T01
581	Ft1:29907961-29909577	Ft1	29907961	29909577	1617	4.36325	7.38351	-3.02026	2.19302e-17	1.28327e-16	27.28	13.88	178.75	155.21	Intergenic	Intergenic	-2346	FtPinG0002562300.01.T01	FtPinG0002562300	FtPinG0002562300.01.T01
582	Ft1:29915999-29917615	Ft1	29915999	29917615	1617	6.60594	7.45232	-0.846374	0.000427017	0.000775319	99.64	95.17	176.75	173.52	Intergenic	Intergenic	5692	FtPinG0002562300.01.T01	FtPinG0002562300	FtPinG0002562300.01.T01
583	Ft1:29926848-29928464	Ft1	29926848	29928464	1617	8.70798	6.33865	2.36933	1.27379e-33	1.92072e-32	396.21	440.15	86.88	74.99	exon (FtPinG0002562700.01.T01, exon 3 of 5)	exon (FtPinG0002562700.01.T01, exon 3 of 5)	592	FtPinG0002562700.01.T01	FtPinG0002562700	FtPinG0002562700.01.T01
584	Ft1:29941591-29943207	Ft1	29941591	29943207	1617	7.03955	5.51816	1.52138	4.05999e-07	1.01213e-06	135.23	127.88	48.93	42.73	Intergenic	Intergenic	-5343	FtPinG0002562900.01.T01	FtPinG0002562900	FtPinG0002562900.01.T01
585	Ft1:30006525-30008141	Ft1	30006525	30008141	1617	9.50255	9.04245	0.460101	0.000166027	0.000316894	702.26	748.46	546.22	508.35	TTS (FtPinG0002565000.01.T01)	TTS (FtPinG0002565000.01.T01)	286	FtPinG0002564800.01.T01	FtPinG0002564800	FtPinG0002564800.01.T01
586	Ft1:30014901-30016517	Ft1	30014901	30016517	1617	9.132	8.68784	0.444158	0.00126929	0.00217584	518.39	603.72	432.38	392.38	intron (FtPinG0002565200.01.T02, intron 1 of 1)	intron (FtPinG0002565200.01.T01, intron 1 of 1)	347	FtPinG0002565200.01.T01	FtPinG0002565200	FtPinG0002565200.01.T01
587	Ft1:30022981-30024597	Ft1	30022981	30024597	1617	8.01002	4.08896	3.92107	8.67841e-34	1.32075e-32	253.86	261.71	13.98	20.06	Intergenic	Intergenic	4207	FtPinG0002565400.01.T01	FtPinG0002565400	FtPinG0002565400.01.T01
588	Ft1:30063390-30065006	Ft1	30063390	30065006	1617	9.23867	8.09566	1.14302	5.93238e-14	2.63955e-13	565.84	642.38	305.57	241.53	promoter-TSS (FtPinG0002566400.01.T01)	promoter-TSS (FtPinG0002566400.01.T01)	-36	FtPinG0002566400.01.T01	FtPinG0002566400	FtPinG0002566400.01.T01
589	Ft1:30122418-30124034	Ft1	30122418	30124034	1617	9.03621	8.17867	0.857537	1.16698e-08	3.35364e-08	489.92	560.1	313.55	265.95	exon (FtPinG0002567600.01.T01, exon 1 of 1)	exon (FtPinG0002567600.01.T01, exon 1 of 1)	197	FtPinG0002567600.01.T01	FtPinG0002567600	FtPinG0002567600.01.T01
590	Ft1:30134697-30136313	Ft1	30134697	30136313	1617	8.5267	6.69943	1.82727	2.89613e-20	2.0616e-19	332.15	405.46	98.86	109	Intergenic	Intergenic	-1833	FtPinG0002568200.01.T01	FtPinG0002568200	FtPinG0002568200.01.T01
591	Ft1:30139419-30141035	Ft1	30139419	30141035	1617	9.53873	8.29877	1.23996	4.69834e-21	3.54228e-20	715.31	772.25	304.57	325.24	intron (FtPinG0002568600.01.T01, intron 1 of 6)	intron (FtPinG0002568600.01.T01, intron 1 of 6)	338	FtPinG0002568600.01.T01	FtPinG0002568600	FtPinG0002568600.01.T01
592	Ft1:30163140-30164756	Ft1	30163140	30164756	1617	7.85582	6.54513	1.31069	9.61644e-09	2.78307e-08	225.39	237.92	83.88	102.89	exon (FtPinG0006364600.01.T01, exon 1 of 7)	exon (FtPinG0006364600.01.T01, exon 1 of 7)	310	FtPinG0006364600.01.T01	FtPinG0006364600	FtPinG0006364600.01.T01
593	Ft1:30323421-30325037	Ft1	30323421	30325037	1617	8.29314	7.00006	1.29308	4.34652e-11	1.54511e-10	336.89	290.46	134.81	121.2	exon (FtPinG0009276000.01.T01, exon 3 of 3)	exon (FtPinG0009276000.01.T01, exon 3 of 3)	1857	FtPinG0009276000.01.T01	FtPinG0009276000	FtPinG0009276000.01.T01
594	Ft1:30330208-30331824	Ft1	30330208	30331824	1617	7.58094	6.37919	1.20175	7.7044e-07	1.87942e-06	182.68	200.25	88.87	77.6	Intergenic	Intergenic	-4930	FtPinG0009276000.01.T01	FtPinG0009276000	FtPinG0009276000.01.T01
595	Ft1:30449693-30451309	Ft1	30449693	30451309	1617	9.13214	8.59474	0.537407	4.89028e-05	9.91623e-05	549.23	572.99	383.45	389.77	intron (FtPinG0009278300.01.T01, intron 1 of 7)	intron (FtPinG0009278300.01.T01, intron 1 of 7)	351	FtPinG0009278300.01.T01	FtPinG0009278300	FtPinG0009278300.01.T01
596	Ft1:30489425-30491041	Ft1	30489425	30491041	1617	4.79218	6.63944	-1.84725	5.9033e-07	1.45241e-06	35.59	19.83	100.86	98.53	Intergenic	Intergenic	-13546	FtPinG0009279400.01.T01	FtPinG0009279400	FtPinG0009279400.01.T01
597	Ft1:30515907-30517523	Ft1	30515907	30517523	1617	9.04704	8.17147	0.875566	2.57763e-09	7.80843e-09	495.85	562.09	304.57	272.05	exon (FtPinG0009280300.01.T01, exon 2 of 6)	exon (FtPinG0009280300.01.T01, exon 2 of 6)	344	FtPinG0009280300.01.T02	FtPinG0009280300	FtPinG0009280300.01.T02
598	Ft1:30524059-30525675	Ft1	30524059	30525675	1617	9.29682	8.74069	0.556133	2.09339e-05	4.42826e-05	590.75	667.17	434.38	421.16	exon (FtPinG0009280600.01.T01, exon 1 of 2)	exon (FtPinG0009280600.01.T01, exon 1 of 2)	197	FtPinG0009280600.01.T01	FtPinG0009280600	FtPinG0009280600.01.T01
599	Ft1:30601408-30603024	Ft1	30601408	30603024	1617	7.49746	6.81522	0.682236	0.0056436	0.00883979	154.21	207.19	125.82	99.4	TTS (FtPinG0008626900.01.T01)	TTS (FtPinG0008626900.01.T01)	2712	FtPinG0008627100.01.T01	FtPinG0008627100	FtPinG0008627100.01.T01
600	Ft1:3061269-3062885	Ft1	3061269	3062885	1617	8.04413	5.91997	2.12416	3.92736e-18	2.43603e-17	238.44	289.47	67.9	53.19	Intergenic	Intergenic	4802	FtPinG0000210000.01.T01	FtPinG0000210000	FtPinG0000210000.01.T01
601	Ft1:30970731-30972347	Ft1	30970731	30972347	1617	9.00291	8.10586	0.897057	3.91816e-08	1.07562e-07	476.87	549.2	315.55	235.43	exon (FtPinG0008626800.01.T01, exon 1 of 2)	exon (FtPinG0008626800.01.T01, exon 1 of 2)	278	FtPinG0008626800.01.T01	FtPinG0008626800	FtPinG0008626800.01.T01
602	Ft1:31046275-31047891	Ft1	31046275	31047891	1617	8.048	7.28091	0.767084	0.000329098	0.000606358	228.95	300.37	176.75	134.28	exon (FtPinG0008625200.01.T01, exon 1 of 1)	exon (FtPinG0008625200.01.T01, exon 1 of 1)	155	FtPinG0008625200.01.T01	FtPinG0008625200	FtPinG0008625200.01.T01
603	Ft1:31054921-31056537	Ft1	31054921	31056537	1617	8.33168	7.01056	1.32112	2.13519e-11	7.79302e-11	289.44	354.9	135.81	122.07	exon (FtPinG0008624500.01.T01, exon 3 of 4)	exon (FtPinG0008624500.01.T01, exon 3 of 4)	1055	FtPinG0008624500.01.T02	FtPinG0008624500	FtPinG0008624500.01.T02
604	Ft1:3113888-3115504	Ft1	3113888	3115504	1617	8.02148	5.82133	2.20015	1.15263e-19	7.88695e-19	272.84	246.84	52.92	60.17	exon (FtPinG0000212400.01.T01, exon 1 of 1)	exon (FtPinG0000212400.01.T01, exon 1 of 1)	855	FtPinG0000212400.01.T01	FtPinG0000212400	FtPinG0000212400.01.T01
605	Ft1:31144026-31145642	Ft1	31144026	31145642	1617	7.79559	6.57172	1.22387	1.09993e-06	2.64107e-06	194.54	249.82	76.89	113.35	intron (FtPinG0008622300.01.T01, intron 2 of 5)	intron (FtPinG0008622300.01.T01, intron 2 of 5)	237	FtPinG0008622300.01.T01	FtPinG0008622300	FtPinG0008622300.01.T01
606	Ft1:31147501-31149117	Ft1	31147501	31149117	1617	7.81914	5.7778	2.04134	1.76658e-15	8.87934e-15	202.85	248.82	53.92	55.81	exon (FtPinG0008622200.01.T01, exon 1 of 5)	exon (FtPinG0008622200.01.T01, exon 1 of 5)	211	FtPinG0008622200.01.T01	FtPinG0008622200	FtPinG0008622200.01.T01
607	Ft1:31199677-31201293	Ft1	31199677	31201293	1617	8.52081	7.19918	1.32163	1.85457e-13	7.93483e-13	344.01	390.59	144.79	149.11	exon (FtPinG0008621400.01.T01, exon 1 of 5)	exon (FtPinG0008621400.01.T01, exon 1 of 5)	168	FtPinG0008621400.01.T01	FtPinG0008621400	FtPinG0008621400.01.T01
608	Ft1:31242168-31243784	Ft1	31242168	31243784	1617	8.42307	5.13358	3.2895	2.77715e-39	5.81528e-38	322.66	363.82	37.95	32.26	exon (FtPinG0001875100.01.T01, exon 1 of 1)	exon (FtPinG0001875100.01.T01, exon 1 of 1)	205	FtPinG0001875100.01.T01	FtPinG0001875100	FtPinG0001875100.01.T01
609	Ft1:3125799-3127415	Ft1	3125799	3127415	1617	7.82906	6.76134	1.06772	9.2242e-07	2.2359e-06	221.83	232.96	108.85	108.12	Intergenic	Intergenic	-3571	FtPinG0000213100.01.T01	FtPinG0000213100	FtPinG0000213100.01.T01
610	Ft1:31277119-31278735	Ft1	31277119	31278735	1617	5.13843	7.39645	-2.25802	3.16431e-05	6.54477e-05	48.64	21.81	188.73	148.23	promoter-TSS (FtPinG0001874600.01.T01)	promoter-TSS (FtPinG0001874600.01.T01)	1	FtPinG0001874600.01.T01	FtPinG0001874600	FtPinG0001874600.01.T01
611	Ft1:31357242-31358858	Ft1	31357242	31358858	1617	8.48704	7.31501	1.17202	1.04099e-10	3.57538e-10	325.03	392.57	159.77	158.7	Intergenic	Intergenic	8657	FtPinG0001873900.01.T01	FtPinG0001873900	FtPinG0001873900.01.T01
612	Ft1:31374070-31375686	Ft1	31374070	31375686	1617	8.86724	7.34402	1.52322	3.64035e-20	2.57382e-19	441.28	492.69	155.78	169.16	intron (FtPinG0001873800.01.T02, intron 1 of 5)	intron (FtPinG0001873800.01.T01, intron 1 of 5)	330	FtPinG0001873800.01.T01	FtPinG0001873800	FtPinG0001873800.01.T02
613	Ft1:31431743-31433359	Ft1	31431743	31433359	1617	7.58906	6.7312	0.857865	0.000173393	0.000329909	189.8	195.29	107.85	104.64	Intergenic	Intergenic	-9556	FtPinG0001872200.01.T01	FtPinG0001872200	FtPinG0001872200.01.T01
614	Ft1:31448003-31449619	Ft1	31448003	31449619	1617	8.58544	6.87823	1.7072	9.39796e-20	6.45372e-19	361.81	406.45	108.85	126.43	intron (FtPinG0001871700.01.T01, intron 1 of 2)	intron (FtPinG0001871700.01.T01, intron 1 of 2)	270	FtPinG0001871700.01.T01	FtPinG0001871700	FtPinG0001871700.01.T01
615	Ft1:31503412-31505028	Ft1	31503412	31505028	1617	9.22492	8.12677	1.09815	5.98025e-15	2.8797e-14	622.78	573.98	289.59	269.44	exon (FtPinG0001871300.01.T01, exon 1 of 1)	exon (FtPinG0001871300.01.T01, exon 1 of 1)	237	FtPinG0001871300.01.T01	FtPinG0001871300	FtPinG0001871300.01.T01
616	Ft1:31579239-31580855	Ft1	31579239	31580855	1617	9.18163	8.36119	0.820443	1.38103e-09	4.28422e-09	582.45	578.94	338.52	319.14	Intergenic	Intergenic	18535	FtPinG0001871100.01.T01	FtPinG0001871100	FtPinG0001871100.01.T01
617	Ft1:31610356-31611972	Ft1	31610356	31611972	1617	7.83713	6.48116	1.35597	3.40134e-09	1.0204e-08	231.32	226.02	81.88	96.79	Intergenic	Intergenic	11164	FtPinG0001871000.01.T01	FtPinG0001871000	FtPinG0001871000.01.T01
618	Ft1:3163328-3164944	Ft1	3163328	3164944	1617	7.16729	6.38357	0.783718	0.00298005	0.00484845	144.72	142.75	92.87	74.12	exon (FtPinG0000213900.01.T01, exon 1 of 1)	exon (FtPinG0000213900.01.T01, exon 1 of 1)	268	FtPinG0000213900.01.T01	FtPinG0000213900	FtPinG0000213900.01.T01
619	Ft1:31815798-31817414	Ft1	31815798	31817414	1617	8.87844	8.35683	0.52161	0.000269737	0.000502473	461.45	479.81	343.51	312.16	intron (FtPinG0001867400.01.T01, intron 1 of 2)	intron (FtPinG0001867400.01.T01, intron 1 of 2)	298	FtPinG0001867400.01.T01	FtPinG0001867400	FtPinG0001867400.01.T01
620	Ft1:31824345-31825961	Ft1	31824345	31825961	1617	7.30487	6.42371	0.881167	0.000710417	0.00126114	138.79	177.45	81.88	89.81	exon (FtPinG0001867200.01.T01, exon 1 of 2)	exon (FtPinG0001867200.01.T01, exon 1 of 2)	302	FtPinG0001867200.01.T01	FtPinG0001867200	FtPinG0001867200.01.T01
621	Ft1:31860749-31862365	Ft1	31860749	31862365	1617	8.88869	8.04945	0.839239	1.78836e-08	5.05329e-08	472.13	475.84	279.6	250.25	exon (FtPinG0001866100.01.T01, exon 1 of 1)	exon (FtPinG0001866100.01.T01, exon 1 of 1)	234	FtPinG0001866100.01.T01	FtPinG0001866100	FtPinG0001866100.01.T01
622	Ft1:31893821-31895437	Ft1	31893821	31895437	1617	8.876	7.98059	0.895408	2.32372e-09	7.08039e-09	463.82	475.84	263.62	241.53	exon (FtPinG0001865700.01.T01, exon 1 of 1)	exon (FtPinG0001865700.01.T01, exon 1 of 1)	275	FtPinG0001865700.01.T01	FtPinG0001865700	FtPinG0001865700.01.T01
623	Ft1:31916410-31918026	Ft1	31916410	31918026	1617	7.54467	5.31144	2.23324	5.82969e-15	2.81192e-14	179.12	194.3	34.95	44.47	Intergenic	Intergenic	5208	FtPinG0001865600.01.T01	FtPinG0001865600	FtPinG0001865600.01.T01
624	Ft1:31945657-31947273	Ft1	31945657	31947273	1617	9.45252	7.65392	1.7986	2.05869e-33	3.07597e-32	660.74	740.53	219.69	183.11	TTS (FtPinG0001864900.01.T01)	TTS (FtPinG0001864900.01.T01)	252	FtPinG0001865100.01.T01	FtPinG0001865100	FtPinG0001865100.01.T01
625	Ft1:3203305-3204921	Ft1	3203305	3204921	1617	7.72026	4.52368	3.19658	4.3119e-24	3.84453e-23	195.73	226.02	18.97	27.03	TTS (FtPinG0000215700.01.T01)	TTS (FtPinG0000215700.01.T01)	638	FtPinG0000215700.01.T01	FtPinG0000215700	FtPinG0000215700.01.T01
626	Ft1:32099504-32101120	Ft1	32099504	32101120	1617	7.44237	4.82258	2.61979	6.29506e-16	3.27749e-15	174.38	173.48	19.97	36.62	exon (FtPinG0001863300.01.T01, exon 2 of 5)	exon (FtPinG0001863300.01.T01, exon 2 of 5)	382	FtPinG0001863300.01.T01	FtPinG0001863300	FtPinG0001863300.01.T01
627	Ft1:32318850-32320466	Ft1	32318850	32320466	1617	7.36832	6.2374	1.13092	1.27521e-05	2.77087e-05	158.96	171.5	82.88	68.01	exon (FtPinG0001859700.01.T01, exon 1 of 2)	exon (FtPinG0001859700.01.T01, exon 1 of 2)	287	FtPinG0001859700.01.T01	FtPinG0001859700	FtPinG0001859700.01.T01
628	Ft1:3234458-3236074	Ft1	3234458	3236074	1617	7.36747	4.56627	2.8012	7.96782e-18	4.82994e-17	157.77	172.49	22.97	24.41	Intergenic	Intergenic	3789	FtPinG0000217400.01.T01	FtPinG0000217400	FtPinG0000217400.01.T01
629	Ft1:32383067-32384683	Ft1	32383067	32384683	1617	8.59641	5.80545	2.79095	7.69285e-39	1.57635e-37	391.46	382.66	56.92	54.93	exon (FtPinG0001859100.01.T01, exon 2 of 2)	exon (FtPinG0001859100.01.T01, exon 2 of 2)	1086	FtPinG0001859100.01.T02	FtPinG0001859100	FtPinG0001859100.01.T01
630	Ft1:32403944-32405560	Ft1	32403944	32405560	1617	9.03628	8.37213	0.664143	9.15298e-06	2.01749e-05	472.13	577.95	350.5	312.16	exon (FtPinG0001858300.01.T01, exon 2 of 2)	exon (FtPinG0001858300.01.T01, exon 2 of 2)	455	FtPinG0001858300.01.T01	FtPinG0001858300	FtPinG0001858300.01.T01
631	Ft1:3246170-3247786	Ft1	3246170	3247786	1617	8.54354	8.08037	0.463175	0.00355305	0.00573032	354.69	391.58	287.59	253.74	Intergenic	Intergenic	4079	FtPinG0000218200.01.T01	FtPinG0000218200	FtPinG0000218200.01.T01
632	Ft1:32481671-32483287	Ft1	32481671	32483287	1617	7.8132	4.88193	2.93127	6.892e-24	6.06485e-23	227.76	222.06	24.96	34.01	Intergenic	Intergenic	-31431	FtPinG0001857200.01.T01	FtPinG0001857200	FtPinG0001857200.01.T01
633	Ft1:3249794-3251410	Ft1	3249794	3251410	1617	7.71413	5.47616	2.23797	1.05431e-16	5.82484e-16	196.92	223.05	41.94	47.09	intron (FtPinG0000218200.01.T01, intron 1 of 3)	intron (FtPinG0000218200.01.T01, intron 1 of 3)	455	FtPinG0000218200.01.T01	FtPinG0000218200	FtPinG0000218200.01.T01
634	Ft1:32535418-32537034	Ft1	32535418	32537034	1617	9.35581	8.00568	1.35014	6.90684e-22	5.4697e-21	674.97	635.45	271.61	242.41	Intergenic	Intergenic	-4374	FtPinG0001856700.01.T02	FtPinG0001856700	FtPinG0001856700.01.T02
635	Ft1:32695220-32696836	Ft1	32695220	32696836	1617	8.91229	7.60442	1.30787	7.42905e-16	3.84175e-15	482.8	480.8	215.69	173.52	promoter-TSS (FtPinG0001854200.01.T01)	promoter-TSS (FtPinG0001854200.01.T01)	-140	FtPinG0001854200.01.T01	FtPinG0001854200	FtPinG0001854200.01.T01
636	Ft1:32715234-32716850	Ft1	32715234	32716850	1617	8.43209	7.18816	1.24393	4.58972e-12	1.75674e-11	342.83	347.96	147.79	143.87	Intergenic	Intergenic	5181	FtPinG0001853800.01.T01	FtPinG0001853800	FtPinG0001853800.01.T01
637	Ft1:32749361-32750977	Ft1	32749361	32750977	1617	7.23149	5.5104	1.72109	4.93995e-09	1.46286e-08	145.91	154.65	51.93	39.24	Intergenic	Intergenic	9208	FtPinG0001852700.01.T01	FtPinG0001852700	FtPinG0001852700.01.T01
638	Ft1:32785372-32786988	Ft1	32785372	32786988	1617	9.02049	8.47131	0.549176	0.000115227	0.000223576	517.2	521.44	385.45	324.37	exon (FtPinG0001851900.01.T01, exon 2 of 23)	exon (FtPinG0001851900.01.T01, exon 2 of 23)	447	FtPinG0001851900.01.T01	FtPinG0001851900	FtPinG0001851900.01.T01
639	Ft1:32800322-32801938	Ft1	32800322	32801938	1617	7.47969	8.26978	-0.790083	1.63987e-05	3.51664e-05	175.56	181.41	329.53	287.75	intron (FtPinG0001851500.01.T01, intron 1 of 3)	intron (FtPinG0001851300.01.T01, intron 5 of 5)	346	FtPinG0001851500.01.T01	FtPinG0001851500	FtPinG0001851500.01.T01
640	Ft1:32803395-32805011	Ft1	32803395	32805011	1617	8.01071	8.77627	-0.765566	1.79476e-06	4.22979e-06	237.25	278.56	465.34	411.57	intron (FtPinG0001851300.01.T01, intron 5 of 5)	intron (FtPinG0001851300.01.T01, intron 5 of 5)	-2727	FtPinG0001851500.01.T01	FtPinG0001851500	FtPinG0001851500.01.T01
641	Ft1:32895084-32896700	Ft1	32895084	32896700	1617	8.13675	7.61765	0.519107	0.00386058	0.00618545	270.46	292.44	202.71	190.09	intron (FtPinG0001850100.01.T01, intron 1 of 1)	intron (FtPinG0001850100.01.T01, intron 1 of 1)	302	FtPinG0001850100.01.T01	FtPinG0001850100	FtPinG0001850100.01.T01
642	Ft1:32934881-32936497	Ft1	32934881	32936497	1617	8.50069	7.5899	0.910785	5.8036e-08	1.57364e-07	366.55	357.87	198.72	186.6	TTS (FtPinG0009270700.01.T01)	TTS (FtPinG0009270700.01.T01)	549	FtPinG0009271000.01.T01	FtPinG0009271000	FtPinG0009271000.01.T01
643	Ft1:32943848-32945464	Ft1	32943848	32945464	1617	8.24136	6.03553	2.20584	9.30484e-23	7.68151e-22	304.87	300.37	71.9	59.29	Intergenic	Intergenic	-3217	FtPinG0009270700.01.T01	FtPinG0009270700	FtPinG0009270700.01.T01
644	Ft1:32958452-32960068	Ft1	32958452	32960068	1617	7.3811	4.83899	2.54212	4.2142e-16	2.22745e-15	170.82	162.58	31.95	25.29	exon (FtPinG0009270500.01.T01, exon 1 of 3)	exon (FtPinG0009270500.01.T01, exon 1 of 3)	247	FtPinG0009270500.01.T01	FtPinG0009270500	FtPinG0009270500.01.T01
645	Ft1:32961544-32963160	Ft1	32961544	32963160	1617	8.26263	6.5747	1.68793	2.24963e-15	1.12188e-14	281.14	333.09	86.88	103.76	exon (FtPinG0009270300.01.T01, exon 2 of 2)	exon (FtPinG0009270300.01.T01, exon 2 of 2)	-2845	FtPinG0009270500.01.T01	FtPinG0009270500	FtPinG0009270500.01.T01
646	Ft1:33018152-33019768	Ft1	33018152	33019768	1617	8.28012	7.24738	1.03274	2.54168e-08	7.09631e-08	296.56	325.16	154.78	149.11	Intergenic	Intergenic	7075	FtPinG0009270100.01.T01	FtPinG0009270100	FtPinG0009270100.01.T01
647	Ft1:3302732-3304348	Ft1	3302732	3304348	1617	9.25152	7.99446	1.25705	2.34941e-18	1.48129e-17	601.43	617.6	274.61	235.43	Intergenic	Intergenic	-1567	FtPinG0000220700.01.T01	FtPinG0000220700	FtPinG0000220700.01.T01
648	Ft1:33049422-33051038	Ft1	33049422	33051038	1617	8.83693	8.13744	0.699493	6.18779e-06	1.38627e-05	437.72	476.83	308.56	254.61	promoter-TSS (FtPinG0009270000.01.T01)	promoter-TSS (FtPinG0009270000.01.T01)	-37	FtPinG0009270000.01.T01	FtPinG0009270000	FtPinG0009270000.01.T01
649	Ft1:33124919-33126535	Ft1	33124919	33126535	1617	8.91614	7.875	1.04114	1.01825e-09	3.19421e-09	414	552.17	250.64	218.86	intron (FtPinG0005233300.01.T01, intron 1 of 5)	intron (FtPinG0005233300.01.T01, intron 1 of 5)	298	FtPinG0005233300.01.T01	FtPinG0005233300	FtPinG0005233300.01.T01
650	Ft1:33164083-33165699	Ft1	33164083	33165699	1617	7.12079	3.95603	3.16476	1.14749e-16	6.31837e-16	143.54	134.82	10.98	20.06	Intergenic	Intergenic	-5564	FtPinG0005233700.01.T01	FtPinG0005233700	FtPinG0005233700.01.T01
651	Ft1:33170062-33171678	Ft1	33170062	33171678	1617	8.84453	7.95617	0.888361	2.84356e-08	7.88542e-08	412.81	506.57	258.63	238.05	exon (FtPinG0005233700.01.T01, exon 2 of 2)	exon (FtPinG0005233700.01.T01, exon 2 of 2)	415	FtPinG0005233700.01.T01	FtPinG0005233700	FtPinG0005233700.01.T01
652	Ft1:33194346-33195962	Ft1	33194346	33195962	1617	5.52755	6.94563	-1.41808	4.26126e-06	9.68277e-06	48.64	43.62	128.82	117.71	Intergenic	Intergenic	24699	FtPinG0005233700.01.T01	FtPinG0005233700	FtPinG0005233700.01.T01
653	Ft1:33300328-33301944	Ft1	33300328	33301944	1617	8.53668	7.6245	0.912179	7.60829e-08	2.04222e-07	345.2	397.53	203.71	190.96	exon (FtPinG0008427100.01.T01, exon 2 of 3)	exon (FtPinG0008427100.01.T01, exon 2 of 3)	413	FtPinG0008427100.01.T01	FtPinG0008427100	FtPinG0008427100.01.T01
654	Ft1:33303852-33305468	Ft1	33303852	33305468	1617	8.31393	8.84579	-0.531864	0.00152548	0.0025891	271.65	364.81	497.29	422.9	exon (FtPinG0008427400.01.T01, exon 3 of 3)	exon (FtPinG0008427400.01.T01, exon 3 of 3)	675	FtPinG0008427400.01.T02	FtPinG0008427400	FtPinG0008427400.01.T02
655	Ft1:33384578-33386194	Ft1	33384578	33386194	1617	7.50992	6.62584	0.884082	0.000214262	0.000403324	167.26	197.28	99.86	97.66	exon (FtPinG0008428600.01.T01, exon 1 of 4)	exon (FtPinG0008428600.01.T01, exon 1 of 4)	153	FtPinG0008428600.01.T01	FtPinG0008428600	FtPinG0008428600.01.T01
656	Ft1:33388938-33390554	Ft1	33388938	33390554	1617	9.39053	7.58007	1.81046	6.11015e-36	1.06718e-34	676.16	666.18	198.72	183.98	exon (FtPinG0008428800.01.T01, exon 1 of 2)	exon (FtPinG0008428800.01.T01, exon 1 of 2)	208	FtPinG0008428800.01.T01	FtPinG0008428800	FtPinG0008428800.01.T01
657	Ft1:3339711-3341327	Ft1	3339711	3341327	1617	8.64703	7.88645	0.760583	5.5022e-06	1.238e-05	360.62	441.14	252.64	220.61	Intergenic	Intergenic	2898	FtPinG0000224600.01.T01	FtPinG0000224600	FtPinG0000224600.01.T01
658	Ft1:33425466-33427082	Ft1	33425466	33427082	1617	8.8712	8.075	0.796206	1.04451e-07	2.76807e-07	444.84	491.7	278.6	260.72	intron (FtPinG0008429500.01.T01, intron 1 of 2)	intron (FtPinG0008429500.01.T01, intron 1 of 2)	329	FtPinG0008429500.01.T01	FtPinG0008429500	FtPinG0008429500.01.T01
659	Ft1:33446249-33447865	Ft1	33446249	33447865	1617	8.92946	8.29212	0.637343	3.37763e-05	6.96091e-05	468.57	506.57	350.5	276.41	exon (FtPinG0008430700.01.T01, exon 1 of 1)	exon (FtPinG0008430700.01.T01, exon 1 of 1)	156	FtPinG0008430700.01.T01	FtPinG0008430700	FtPinG0008430700.01.T01
660	Ft1:33450849-33452465	Ft1	33450849	33452465	1617	8.78212	7.31285	1.46927	1.65692e-18	1.05805e-17	435.35	445.11	169.76	148.23	exon (FtPinG0008430900.01.T01, exon 1 of 1)	exon (FtPinG0008430900.01.T01, exon 1 of 1)	236	FtPinG0008430900.01.T01	FtPinG0008430900	FtPinG0008430900.01.T01
661	Ft1:33462748-33464364	Ft1	33462748	33464364	1617	8.72476	7.74095	0.983808	9.34125e-09	2.70547e-08	371.3	474.85	224.68	203.17	intron (FtPinG0008431400.01.T01, intron 1 of 11)	intron (FtPinG0008431400.01.T01, intron 1 of 11)	127	FtPinG0008431400.01.T01	FtPinG0008431400	FtPinG0008431400.01.T01
662	Ft1:33482656-33484272	Ft1	33482656	33484272	1617	9.18906	7.0782	2.11087	1.84396e-34	2.95111e-33	564.65	602.73	157.78	112.48	Intergenic	Intergenic	2038	FtPinG0008432300.01.T01	FtPinG0008432300	FtPinG0008432300.01.T01
663	Ft1:33598228-33599844	Ft1	33598228	33599844	1617	8.56087	6.53959	2.02128	3.35342e-25	3.17496e-24	391.46	363.82	98.86	87.2	Intergenic	Intergenic	-4803	FtPinG0008433400.01.T01	FtPinG0008433400	FtPinG0008433400.01.T01
664	Ft1:33603595-33605211	Ft1	33603595	33605211	1617	9.09612	8.11975	0.976376	5.6164e-11	1.97815e-10	519.58	574.97	302.57	253.74	Intergenic	Intergenic	1582	FtPinG0008433800.01.T01	FtPinG0008433800	FtPinG0008433800.01.T01
665	Ft1:3372205-3373821	Ft1	3372205	3373821	1617	8.59574	7.87768	0.718067	8.1395e-06	1.8045e-05	377.23	396.53	250.64	219.73	TTS (FtPinG0000226900.01.T01)	TTS (FtPinG0000226900.01.T01)	237	FtPinG0000227200.01.T01	FtPinG0000227200	FtPinG0000227200.01.T01
666	Ft1:33787905-33789521	Ft1	33787905	33789521	1617	4.89189	7.57965	-2.68776	8.12608e-18	4.91549e-17	35.59	23.79	204.71	177.88	Intergenic	Intergenic	-3476	FtPinG0008438200.01.T01	FtPinG0008438200	FtPinG0008438200.01.T01
667	Ft1:33850297-33851913	Ft1	33850297	33851913	1617	8.64043	5.93911	2.70132	4.44634e-38	8.78988e-37	392.65	405.46	66.9	55.81	Intergenic	Intergenic	2551	FtPinG0008438900.01.T01	FtPinG0008438900	FtPinG0008438900.01.T01
668	Ft1:33854398-33856014	Ft1	33854398	33856014	1617	7.43737	8.88144	-1.44407	7.05553e-19	4.62641e-18	179.12	167.54	486.31	456.91	exon (FtPinG0008439400.01.T01, exon 1 of 3)	exon (FtPinG0008439400.01.T01, exon 1 of 3)	546	FtPinG0008439400.01.T01	FtPinG0008439400	FtPinG0008439400.01.T01
669	Ft1:34007061-34008677	Ft1	34007061	34008677	1617	9.71816	7.93911	1.77905	8.11532e-38	1.59185e-36	810.21	874.36	267.62	223.22	exon (FtPinG0008442400.01.T01, exon 1 of 4)	exon (FtPinG0008442400.01.T01, exon 1 of 4)	141	FtPinG0008442400.01.T01	FtPinG0008442400	FtPinG0008442400.01.T01
670	Ft1:34016876-34018492	Ft1	34016876	34018492	1617	7.42686	5.72084	1.70602	8.33446e-10	2.63756e-09	157.77	186.37	47.93	57.55	Intergenic	Intergenic	-9674	FtPinG0008442400.01.T01	FtPinG0008442400	FtPinG0008442400.01.T01
671	Ft1:34075546-34077162	Ft1	34075546	34077162	1617	8.85461	8.03745	0.817156	4.24496e-08	1.16144e-07	446.03	479.81	265.62	259.84	Intergenic	Intergenic	-1582	FtPinG0008442700.01.T01	FtPinG0008442700	FtPinG0008442700.01.T01
672	Ft1:34082667-34084283	Ft1	34082667	34084283	1617	8.40627	7.47667	0.9296	1.23794e-07	3.25962e-07	328.59	349.94	168.76	187.47	promoter-TSS (FtPinG0008443000.01.T01)	promoter-TSS (FtPinG0008443000.01.T01)	19	FtPinG0008443000.01.T01	FtPinG0008443000	FtPinG0008443000.01.T01
673	Ft1:34109815-34111431	Ft1	34109815	34111431	1617	9.2587	8.50686	0.751837	2.66781e-07	6.77882e-07	553.98	671.13	394.44	333.09	intron (FtPinG0008443100.01.T01, intron 1 of 6)	intron (FtPinG0008443100.01.T01, intron 1 of 6)	302	FtPinG0008443100.01.T01	FtPinG0008443100	FtPinG0008443100.01.T01
674	Ft1:34124325-34125941	Ft1	34124325	34125941	1617	9.19803	8.27444	0.923594	3.99823e-11	1.42484e-10	584.82	589.84	331.53	287.75	exon (FtPinG0008443500.01.T01, exon 1 of 1)	exon (FtPinG0008443500.01.T01, exon 1 of 1)	169	FtPinG0008443500.01.T01	FtPinG0008443500	FtPinG0008443500.01.T01
675	Ft1:34173358-34174974	Ft1	34173358	34174974	1617	7.7661	5.79398	1.97213	1.19773e-14	5.64663e-14	218.27	217.1	49.93	61.04	exon (FtPinG0008444800.01.T01, exon 1 of 1)	exon (FtPinG0008444800.01.T01, exon 1 of 1)	110	FtPinG0008444800.01.T01	FtPinG0008444800	FtPinG0008444800.01.T01
676	Ft1:34245138-34246754	Ft1	34245138	34246754	1617	8.04848	6.84429	1.20419	1.67693e-08	4.74894e-08	236.06	293.43	113.84	115.97	promoter-TSS (FtPinG0002988400.01.T01)	promoter-TSS (FtPinG0002988400.01.T01)	78	FtPinG0002988400.01.T01	FtPinG0002988400	FtPinG0002988400.01.T01
677	Ft1:34363699-34365315	Ft1	34363699	34365315	1617	8.99216	8.31562	0.676545	2.02343e-05	4.28668e-05	436.54	581.91	328.53	308.67	exon (FtPinG0002991900.01.T01, exon 2 of 2)	exon (FtPinG0002991900.01.T01, exon 2 of 2)	278	FtPinG0002991900.01.T02	FtPinG0002991900	FtPinG0002991900.01.T02
678	Ft1:34366115-34367731	Ft1	34366115	34367731	1617	6.87183	4.89734	1.97449	4.12415e-09	1.22953e-08	110.32	123.92	29.96	29.65	Intergenic	Intergenic	2383	FtPinG0009803400.01.T01	FtPinG0009803400	FtPinG0009803400.01.T01
679	Ft1:34492711-34494327	Ft1	34492711	34494327	1617	9.06286	8.0938	0.969066	2.6754e-11	9.68461e-11	506.53	563.08	265.62	280.77	Intergenic	Intergenic	3119	FtPinG0002995500.01.T01	FtPinG0002995500	FtPinG0002995500.01.T01
680	Ft1:34548739-34550355	Ft1	34548739	34550355	1617	8.11209	7.60806	0.504033	0.0058518	0.00915466	278.77	274.6	209.7	180.5	Intergenic	Intergenic	-16406	FtPinG0002996900.01.T01	FtPinG0002996900	FtPinG0002996900.01.T01
681	Ft1:34575638-34577254	Ft1	34575638	34577254	1617	9.35746	6.92649	2.43097	7.04775e-53	2.83765e-51	635.83	676.09	123.82	119.46	exon (FtPinG0002998000.01.T01, exon 2 of 3)	exon (FtPinG0002998000.01.T01, exon 2 of 3)	369	FtPinG0002998000.01.T01	FtPinG0002998000	FtPinG0002998000.01.T01
682	Ft1:34815858-34817474	Ft1	34815858	34817474	1617	7.45064	5.83241	1.61823	1.72206e-09	5.30772e-09	168.45	181.41	52.92	61.04	intron (FtPinG0006707000.01.T01, intron 1 of 2)	intron (FtPinG0006707000.01.T01, intron 1 of 2)	174	FtPinG0006707000.01.T01	FtPinG0006707000	FtPinG0006707000.01.T01
683	Ft1:34821729-34823345	Ft1	34821729	34823345	1617	9.00124	8.57758	0.423663	0.00425297	0.00677628	475.68	549.2	421.4	342.68	intron (FtPinG0006707300.01.T01, intron 11 of 13)	intron (FtPinG0006707300.01.T01, intron 11 of 13)	3389	FtPinG0006707300.01.T01	FtPinG0006707300	FtPinG0006707300.01.T01
684	Ft1:34856334-34857950	Ft1	34856334	34857950	1617	9.32964	8.76974	0.559907	6.14142e-05	0.00012314	591.94	694.93	475.32	397.61	intron (FtPinG0006709100.01.T01, intron 1 of 13)	intron (FtPinG0006709100.01.T01, intron 1 of 13)	440	FtPinG0006709100.01.T01	FtPinG0006709100	FtPinG0006709100.01.T01
685	Ft1:34918618-34920234	Ft1	34918618	34920234	1617	7.42984	6.17375	1.25609	1.70021e-06	4.01605e-06	186.24	158.61	65.91	78.48	Intergenic	Intergenic	4025	FtPinG0005231500.01.T01	FtPinG0005231500	FtPinG0005231500.01.T01
686	Ft1:34945682-34947298	Ft1	34945682	34947298	1617	7.62139	4.7312	2.89019	2.12058e-21	1.63094e-20	188.61	205.21	26.96	26.16	Intergenic	Intergenic	5153	FtPinG0005231700.01.T01	FtPinG0005231700	FtPinG0005231700.01.T01
687	Ft1:34948513-34950129	Ft1	34948513	34950129	1617	8.7719	8.25488	0.517028	0.000855926	0.00150088	457.89	416.36	334.52	276.41	Intergenic	Intergenic	7984	FtPinG0005231700.01.T01	FtPinG0005231700	FtPinG0005231700.01.T01
688	Ft1:34950351-34951967	Ft1	34950351	34951967	1617	7.10844	5.5909	1.51754	2.47047e-07	6.29969e-07	141.16	134.82	51.93	44.47	Intergenic	Intergenic	-6634	FtPinG0005231900.01.T01	FtPinG0005231900	FtPinG0005231900.01.T01
689	Ft1:34955039-34956655	Ft1	34955039	34956655	1617	9.14659	8.56019	0.586404	1.15554e-05	2.52327e-05	551.6	581.91	390.44	364.48	Intergenic	Intergenic	-1946	FtPinG0005231900.01.T01	FtPinG0005231900	FtPinG0005231900.01.T01
690	Ft1:35001754-35003370	Ft1	35001754	35003370	1617	8.98294	4.65834	4.3246	1.01885e-66	7.49441e-65	487.55	524.42	26.96	23.54	Intergenic	Intergenic	14410	FtPinG0005232700.01.T01	FtPinG0005232700	FtPinG0005232700.01.T01
691	Ft1:35097175-35098791	Ft1	35097175	35098791	1617	9.23664	7.92018	1.31646	8.5283e-18	5.14523e-17	537.37	669.15	244.65	239.79	Intergenic	Intergenic	3931	FtPinG0006318000.01.T01	FtPinG0006318000	FtPinG0006318000.01.T01
692	Ft1:35144098-35145714	Ft1	35144098	35145714	1617	8.73103	7.99394	0.73709	2.2901e-06	5.33364e-06	399.77	450.07	245.65	264.2	Intergenic	Intergenic	-27474	FtPinG0008216300.01.T02	FtPinG0008216300	FtPinG0008216300.01.T02
693	Ft1:35211374-35212990	Ft1	35211374	35212990	1617	8.84598	7.12901	1.71696	5.60162e-24	4.9636e-23	436.54	483.77	144.79	135.15	intron (FtPinG0008216900.01.T01, intron 1 of 1)	intron (FtPinG0008216900.01.T01, intron 1 of 1)	329	FtPinG0008216900.01.T01	FtPinG0008216900	FtPinG0008216900.01.T01
694	Ft1:35245404-35247020	Ft1	35245404	35247020	1617	8.88126	7.94456	0.936699	1.53336e-09	4.7414e-09	442.47	500.62	261.63	231.07	exon (FtPinG0008218300.01.T01, exon 1 of 4)	exon (FtPinG0008218300.01.T01, exon 1 of 4)	263	FtPinG0008218300.01.T01	FtPinG0008218300	FtPinG0008218300.01.T01
695	Ft1:35252254-35253870	Ft1	35252254	35253870	1617	9.60691	8.00002	1.60689	8.96233e-34	1.36215e-32	779.36	780.18	262.63	249.38	exon (FtPinG0008218600.01.T01, exon 1 of 6)	exon (FtPinG0008218600.01.T01, exon 1 of 6)	107	FtPinG0008218600.01.T01	FtPinG0008218600	FtPinG0008218600.01.T01
696	Ft1:35283974-35285590	Ft1	35283974	35285590	1617	7.07814	6.17628	0.90186	0.000978168	0.00170197	136.42	133.83	67.9	76.73	Intergenic	Intergenic	6749	FtPinG0008219200.01.T01	FtPinG0008219200	FtPinG0008219200.01.T01
697	Ft1:35360903-35362519	Ft1	35360903	35362519	1617	9.31521	7.65829	1.65692	2.34384e-30	2.96861e-29	634.64	639.41	208.7	195.32	Intergenic	Intergenic	7811	FtPinG0008221400.01.T01	FtPinG0008221400	FtPinG0008221400.01.T01
698	Ft1:35368183-35369799	Ft1	35368183	35369799	1617	8.32175	4.88811	3.43363	2.14573e-38	4.30458e-37	310.8	329.12	26.96	32.26	intron (FtPinG0008221400.01.T01, intron 1 of 2)	intron (FtPinG0008221400.01.T01, intron 1 of 2)	531	FtPinG0008221400.01.T01	FtPinG0008221400	FtPinG0008221400.01.T01
699	Ft1:35434677-35436293	Ft1	35434677	35436293	1617	7.06428	5.92882	1.13546	6.81516e-05	0.000135865	138.79	128.87	66.9	54.93	intron (FtPinG0008222100.01.T01, intron 2 of 10)	intron (FtPinG0008222100.01.T01, intron 2 of 10)	894	FtPinG0008222100.01.T01	FtPinG0008222100	FtPinG0008222100.01.T01
700	Ft1:35464867-35466483	Ft1	35464867	35466483	1617	8.80607	10.0289	-1.22283	2.73993e-22	2.21882e-21	410.44	484.76	1081.46	1007.99	Intergenic	Intergenic	-12683	FtPinG0008222600.01.T01	FtPinG0008222600	FtPinG0008222600.01.T01
701	Ft1:35506401-35508017	Ft1	35506401	35508017	1617	5.55823	6.78693	-1.2287	0.000103998	0.000202748	48.64	45.6	118.83	102.02	Intergenic	Intergenic	-1108	FtPinG0006013700.01.T01	FtPinG0006013700	FtPinG0006013700.01.T01
702	Ft1:35571711-35573327	Ft1	35571711	35573327	1617	4.67409	7.94929	-3.27519	3.57836e-26	3.57058e-25	33.21	17.84	260.63	233.69	Intergenic	Intergenic	5441	FtPinG0006015400.01.T01	FtPinG0006015400	FtPinG0006015400.01.T01
703	Ft1:35601766-35603382	Ft1	35601766	35603382	1617	7.71122	6.88434	0.826879	0.000199259	0.000376688	215.9	203.22	109.84	126.43	exon (FtPinG0006015600.01.T01, exon 7 of 7)	exon (FtPinG0006015600.01.T01, exon 7 of 7)	1971	FtPinG0006015600.01.T01	FtPinG0006015600	FtPinG0006015600.01.T01
704	Ft1:35618312-35619928	Ft1	35618312	35619928	1617	9.26187	8.76389	0.497979	0.000150352	0.000288557	582.45	645.36	454.35	415.05	Intergenic	Intergenic	-14575	FtPinG0006015600.01.T01	FtPinG0006015600	FtPinG0006015600.01.T01
705	Ft1:35642031-35643647	Ft1	35642031	35643647	1617	8.2491	5.17628	3.07281	2.55026e-32	3.62181e-31	276.4	332.1	33.95	38.37	intron (FtPinG0006016100.01.T01, intron 1 of 6)	intron (FtPinG0006016100.01.T01, intron 1 of 6)	508	FtPinG0006016100.01.T02	FtPinG0006016100	FtPinG0006016100.01.T02
706	Ft1:35715233-35716849	Ft1	35715233	35716849	1617	5.78222	8.09647	-2.31425	2.23508e-21	1.71441e-20	60.5	49.57	273.61	273.8	Intergenic	Intergenic	-1537	FtPinG0006017100.01.T01	FtPinG0006017100	FtPinG0006017100.01.T01
707	Ft1:35758386-35760002	Ft1	35758386	35760002	1617	7.85273	7.0437	0.809036	0.000119055	0.000230731	225.39	236.93	141.8	122.07	promoter-TSS (FtPinG0006017800.01.T01)	promoter-TSS (FtPinG0006017800.01.T01)	-517	FtPinG0006017800.01.T01	FtPinG0006017800	FtPinG0006017800.01.T01
708	Ft1:35766802-35768418	Ft1	35766802	35768418	1617	8.52432	9.36057	-0.836257	2.90953e-09	8.76757e-09	342.83	393.56	706.99	607.76	intron (FtPinG0006018200.01.T01, intron 1 of 7)	intron (FtPinG0006018200.01.T01, intron 1 of 7)	256	FtPinG0006018200.01.T01	FtPinG0006018200	FtPinG0006018200.01.T01
709	Ft1:35864668-35866284	Ft1	35864668	35866284	1617	8.22246	9.33802	-1.11556	4.08115e-16	2.15812e-15	287.07	310.29	663.06	631.3	Intergenic	Intergenic	32288	FtPinG0006020200.01.T01	FtPinG0006020200	FtPinG0006020200.01.T01
710	Ft1:35883155-35884771	Ft1	35883155	35884771	1617	8.55197	4.7479	3.80407	3.61816e-47	1.11609e-45	351.13	399.51	24.96	28.77	Intergenic	Intergenic	13801	FtPinG0006020200.01.T01	FtPinG0006020200	FtPinG0006020200.01.T01
711	Ft1:35894346-35895962	Ft1	35894346	35895962	1617	8.40665	9.5771	-1.17045	6.03971e-17	3.41071e-16	335.71	343	838.81	688.85	Intergenic	Intergenic	2610	FtPinG0006020200.01.T01	FtPinG0006020200	FtPinG0006020200.01.T01
712	Ft1:35917776-35919392	Ft1	35917776	35919392	1617	8.44358	7.06249	1.38109	6.17016e-14	2.7411e-13	352.32	343.99	127.82	139.51	exon (FtPinG0006021000.01.T01, exon 2 of 3)	exon (FtPinG0006021000.01.T01, exon 2 of 3)	300	FtPinG0006021000.01.T01	FtPinG0006021000	FtPinG0006021000.01.T01
713	Ft1:35953839-35955455	Ft1	35953839	35955455	1617	9.04184	7.73634	1.3055	1.51851e-17	8.98192e-17	508.9	545.23	227.68	198.81	intron (FtPinG0006021400.01.T01, intron 1 of 1)	intron (FtPinG0006021400.01.T01, intron 1 of 1)	232	FtPinG0006021400.01.T01	FtPinG0006021400	FtPinG0006021400.01.T01
714	Ft1:36120927-36122543	Ft1	36120927	36122543	1617	6.54624	8.30138	-1.75513	3.31066e-17	1.9052e-16	87.78	99.13	313.55	317.39	Intergenic	Intergenic	1582	FtPinG0008487200.01.T01	FtPinG0008487200	FtPinG0008487200.01.T01
715	Ft1:3628395-3630011	Ft1	3628395	3630011	1617	6.74446	7.73649	-0.99203	5.51138e-05	0.00011105	98.46	115.99	248.65	177.88	exon (FtPinG0000240100.01.T01, exon 3 of 3)	exon (FtPinG0000240100.01.T01, exon 3 of 3)	-2265	FtPinG0000240300.01.T01	FtPinG0000240300	FtPinG0000240300.01.T01
716	Ft1:36344355-36345971	Ft1	36344355	36345971	1617	8.18279	9.29268	-1.1099	5.7167e-15	2.75974e-14	266.91	314.25	636.1	618.22	exon (FtPinG0002428800.01.T01, exon 1 of 4)	exon (FtPinG0002428800.01.T01, exon 1 of 4)	208	FtPinG0002428800.01.T01	FtPinG0002428800	FtPinG0002428800.01.T01
717	Ft1:3639056-3640672	Ft1	3639056	3640672	1617	7.69361	5.74979	1.94382	1.16337e-13	5.0682e-13	190.99	223.05	57.92	49.7	TTS (FtPinG0000241000.01.T01)	TTS (FtPinG0000241000.01.T01)	181	FtPinG0000240800.01.T01	FtPinG0000240800	FtPinG0000240800.01.T01
718	Ft1:36543740-36545356	Ft1	36543740	36545356	1617	9.40931	8.442	0.967313	1.14174e-12	4.60995e-12	626.34	733.59	348.5	347.04	exon (FtPinG0002424200.01.T01, exon 1 of 5)	exon (FtPinG0002424200.01.T01, exon 1 of 5)	219	FtPinG0002424200.01.T01	FtPinG0002424200	FtPinG0002424200.01.T01
719	Ft1:3658935-3660551	Ft1	3658935	3660551	1617	5.61745	7.65718	-2.03973	2.38363e-13	1.01005e-12	54.57	43.62	178.75	224.97	Intergenic	Intergenic	-2882	FtPinG0000242100.01.T01	FtPinG0000242100	FtPinG0000242100.01.T01
720	Ft1:36628774-36630390	Ft1	36628774	36630390	1617	8.70351	9.45081	-0.747299	6.96145e-09	2.03886e-08	398.58	435.2	722.97	676.64	intron (FtPinG0002421700.01.T01, intron 1 of 10)	intron (FtPinG0002421700.01.T01, intron 1 of 10)	228	FtPinG0002421700.01.T01	FtPinG0002421700	FtPinG0002421700.01.T01
721	Ft1:3678185-3679801	Ft1	3678185	3679801	1617	8.21048	7.65704	0.553438	0.00222348	0.00368919	281.14	311.28	219.69	183.98	intron (FtPinG0000243400.01.T01, intron 1 of 2)	intron (FtPinG0000243400.01.T01, intron 1 of 2)	265	FtPinG0000243400.01.T01	FtPinG0000243400	FtPinG0000243400.01.T01
722	Ft1:36823536-36825152	Ft1	36823536	36825152	1617	8.07511	8.76349	-0.688384	1.11556e-05	2.44202e-05	253.86	285.5	459.35	409.82	exon (FtPinG0009724400.01.T01, exon 1 of 1)	exon (FtPinG0009724400.01.T01, exon 1 of 1)	186	FtPinG0009724400.01.T01	FtPinG0009724400	FtPinG0009724400.01.T01
723	Ft1:36831930-36833546	Ft1	36831930	36833546	1617	7.80704	8.54438	-0.737337	1.30304e-05	2.82708e-05	204.03	243.87	387.45	359.25	promoter-TSS (FtPinG0009724100.01.T01)	promoter-TSS (FtPinG0009724100.01.T01)	45	FtPinG0009724100.01.T01	FtPinG0009724100	FtPinG0009724100.01.T01
724	Ft1:36842896-36844512	Ft1	36842896	36844512	1617	7.61027	8.82142	-1.21115	4.33677e-14	1.94849e-13	206.41	184.39	451.36	453.42	promoter-TSS (FtPinG0009723600.01.T01)	promoter-TSS (FtPinG0009723600.01.T01)	78	FtPinG0009723600.01.T01	FtPinG0009723600	FtPinG0009723600.01.T01
725	Ft1:36901228-36902844	Ft1	36901228	36902844	1617	6.25937	8.70255	-2.44318	5.79252e-33	8.51077e-32	87.78	65.43	423.4	409.82	intron (FtPinG0009723000.01.T01, intron 1 of 1)	intron (FtPinG0009723000.01.T01, intron 1 of 1)	431	FtPinG0009723000.01.T01	FtPinG0009723000	FtPinG0009723000.01.T01
726	Ft1:36922745-36924361	Ft1	36922745	36924361	1617	8.41262	7.88893	0.523687	0.0017048	0.00287516	322.66	358.86	224.68	249.38	Intergenic	Intergenic	-3960	FtPinG0005927100.01.T01	FtPinG0005927100	FtPinG0005927100.01.T01
727	Ft1:36927085-36928701	Ft1	36927085	36928701	1617	7.32979	6.01481	1.31498	9.87612e-07	2.38235e-06	154.21	167.54	70.9	58.42	intron (FtPinG0005927100.01.T01, intron 1 of 4)	intron (FtPinG0005927100.01.T01, intron 1 of 4)	380	FtPinG0005927100.01.T01	FtPinG0005927100	FtPinG0005927100.01.T01
728	Ft1:36994234-36995850	Ft1	36994234	36995850	1617	8.84439	8.40327	0.441125	0.00215077	0.00357631	442.47	476.83	354.5	322.63	exon (FtPinG0005126500.01.T01, exon 1 of 4)	exon (FtPinG0005126500.01.T01, exon 1 of 4)	200	FtPinG0005126500.01.T01	FtPinG0005126500	FtPinG0005126500.01.T01
729	Ft1:37064038-37065654	Ft1	37064038	37065654	1617	8.05585	6.8349	1.22095	3.05811e-09	9.19355e-09	258.6	273.61	115.84	112.48	intron (FtPinG0006770400.01.T01, intron 1 of 17)	intron (FtPinG0006770400.01.T01, intron 1 of 17)	243	FtPinG0006770400.01.T01	FtPinG0006770400	FtPinG0006770400.01.T01
730	Ft1:37202767-37204383	Ft1	37202767	37204383	1617	4.41803	7.30716	-2.88913	1.09845e-16	6.05995e-16	24.91	17.84	166.76	149.98	Intergenic	Intergenic	-32963	FtPinG0002025900.01.T01	FtPinG0002025900	FtPinG0002025900.01.T01
731	Ft1:37299392-37301008	Ft1	37299392	37301008	1617	9.06179	10.6706	-1.60885	1.65636e-45	4.64713e-44	507.71	561.1	1668.63	1591.33	exon (FtPinG0002027400.01.T01, exon 1 of 3)	exon (FtPinG0002027400.01.T01, exon 1 of 3)	177	FtPinG0002027400.01.T01	FtPinG0002027400	FtPinG0002027400.01.T01
732	Ft1:37340091-37341707	Ft1	37340091	37341707	1617	7.56444	8.38119	-0.816754	3.26369e-06	7.50216e-06	180.31	198.27	321.54	345.3	promoter-TSS (FtPinG0002027900.01.T01)	promoter-TSS (FtPinG0002027900.01.T01)	-249	FtPinG0002027900.01.T01	FtPinG0002027900	FtPinG0002027900.01.T01
733	Ft1:37366890-37368506	Ft1	37366890	37368506	1617	8.91601	9.43451	-0.5185	7.4642e-05	0.000147956	443.66	522.43	708.99	674.9	exon (FtPinG0002028400.01.T01, exon 1 of 1)	exon (FtPinG0002028400.01.T01, exon 1 of 1)	250	FtPinG0002028400.01.T01	FtPinG0002028400	FtPinG0002028400.01.T01
734	Ft1:37521122-37522738	Ft1	37521122	37522738	1617	7.96208	9.98267	-2.02059	7.08442e-51	2.63086e-49	253.86	244.86	1077.47	946.08	promoter-TSS (FtPinG0003110800.01.T01)	promoter-TSS (FtPinG0003110800.01.T01)	17	FtPinG0003110800.01.T01	FtPinG0003110800	FtPinG0003110800.01.T01
735	Ft1:37552546-37554162	Ft1	37552546	37554162	1617	8.36928	5.81828	2.55101	7.27167e-29	8.49719e-28	302.49	358.86	57.92	54.93	intron (FtPinG0003111200.01.T01, intron 2 of 3)	intron (FtPinG0003111200.01.T01, intron 2 of 3)	493	FtPinG0003111200.01.T01	FtPinG0003111200	FtPinG0003111200.01.T01
736	Ft1:37565539-37567155	Ft1	37565539	37567155	1617	7.3514	5.54731	1.80409	1.30753e-09	4.06324e-09	189.8	136.8	49.93	43.6	exon (FtPinG0003111700.01.T01, exon 1 of 9)	exon (FtPinG0003111700.01.T01, exon 1 of 9)	237	FtPinG0003111700.01.T01	FtPinG0003111700	FtPinG0003111700.01.T01
737	Ft1:3759146-3760762	Ft1	3759146	3760762	1617	8.93297	7.80459	1.12838	1.23332e-13	5.35463e-13	470.94	506.57	218.69	228.45	exon (FtPinG0000248900.01.T01, exon 1 of 10)	exon (FtPinG0000248900.01.T01, exon 1 of 10)	156	FtPinG0000248900.01.T01	FtPinG0000248900	FtPinG0000248900.01.T01
738	Ft1:37700414-37702030	Ft1	37700414	37702030	1617	9.03825	8.47316	0.56509	3.646e-05	7.48843e-05	523.13	528.38	344.51	366.22	exon (FtPinG0008771600.01.T01, exon 1 of 1)	exon (FtPinG0008771600.01.T01, exon 1 of 1)	300	FtPinG0008771600.01.T01	FtPinG0008771600	FtPinG0008771600.01.T01
739	Ft1:3774621-3776237	Ft1	3774621	3776237	1617	9.3305	8.35757	0.972923	9.72848e-13	3.94746e-12	602.61	685.01	325.54	330.47	intron (FtPinG0000249300.01.T01, intron 1 of 2)	intron (FtPinG0000249300.01.T01, intron 1 of 2)	684	FtPinG0000249300.01.T01	FtPinG0000249300	FtPinG0000249300.01.T01
740	Ft1:37902045-37903661	Ft1	37902045	37903661	1617	7.09487	4.03553	3.05935	1.52338e-16	8.30442e-16	143.54	129.86	17.97	14.82	exon (FtPinG0008578500.01.T01, exon 1 of 13)	exon (FtPinG0008578500.01.T01, exon 1 of 13)	331	FtPinG0008578500.01.T01	FtPinG0008578500	FtPinG0008578500.01.T01
741	Ft1:37954927-37956543	Ft1	37954927	37956543	1617	8.21509	10.1723	-1.95723	4.28088e-53	1.74195e-51	310.8	283.52	1208.28	1099.54	Intergenic	Intergenic	-4000	FtPinG0008579200.01.T01	FtPinG0008579200	FtPinG0008579200.01.T01
742	Ft1:37961064-37962680	Ft1	37961064	37962680	1617	6.51377	7.51217	-0.998403	3.91243e-05	8.01127e-05	86.6	96.16	183.74	181.37	exon (FtPinG0008579400.01.T01, exon 1 of 2)	exon (FtPinG0008579400.01.T01, exon 1 of 2)	409	FtPinG0008579400.01.T01	FtPinG0008579400	FtPinG0008579400.01.T01
743	Ft1:37963360-37964976	Ft1	37963360	37964976	1617	9.09507	10.6211	-1.52599	1.00369e-37	1.94221e-36	520.76	572.99	1673.62	1476.23	exon (FtPinG0008579500.01.T01, exon 2 of 5)	exon (FtPinG0008579500.01.T01, exon 2 of 5)	297	FtPinG0008579500.01.T01	FtPinG0008579500	FtPinG0008579500.01.T01
744	Ft1:37976285-37977901	Ft1	37976285	37977901	1617	7.87016	10.7731	-2.90296	2.50134e-40	5.56257e-39	271.65	196.28	1773.48	1726.48	Intergenic	Intergenic	13222	FtPinG0008579500.01.T01	FtPinG0008579500	FtPinG0008579500.01.T01
745	Ft1:38018127-38019743	Ft1	38018127	38019743	1617	7.26526	8.71656	-1.4513	3.42822e-17	1.96891e-16	153.03	154.65	439.37	401.97	exon (FtPinG0008579900.01.T01, exon 3 of 3)	exon (FtPinG0008579900.01.T01, exon 3 of 3)	1338	FtPinG0008579900.01.T01	FtPinG0008579900	FtPinG0008579900.01.T01
746	Ft1:38047895-38049511	Ft1	38047895	38049511	1617	7.26831	8.6415	-1.37318	7.44456e-14	3.28816e-13	132.86	175.47	412.41	386.28	TTS (FtPinG0008580500.01.T01)	TTS (FtPinG0008580500.01.T01)	677	FtPinG0008580700.01.T01	FtPinG0008580700	FtPinG0008580700.01.T01
747	Ft1:38130843-38132459	Ft1	38130843	38132459	1617	8.75225	9.37248	-0.620232	9.41407e-07	2.27712e-06	434.17	428.26	676.04	649.61	Intergenic	Intergenic	-5302	FtPinG0000081700.01.T01	FtPinG0000081700	FtPinG0000081700.01.T01
748	Ft1:38181044-38182660	Ft1	38181044	38182660	1617	7.06122	5.54536	1.51586	3.43762e-07	8.6506e-07	129.3	137.8	48.93	44.47	exon (FtPinG0006070800.01.T01, exon 4 of 4)	exon (FtPinG0006070800.01.T01, exon 4 of 4)	-1687	FtPinG0006070600.01.T01	FtPinG0006070600	FtPinG0006070600.01.T01
749	Ft1:38183736-38185352	Ft1	38183736	38185352	1617	8.46762	10.4802	-2.01259	4.28543e-63	2.74723e-61	351.13	356.88	1487.88	1368.98	intron (FtPinG0006070800.01.T01, intron 1 of 3)	intron (FtPinG0006070800.01.T01, intron 1 of 3)	347	FtPinG0006070800.01.T01	FtPinG0006070800	FtPinG0006070800.01.T01
750	Ft1:38286943-38288559	Ft1	38286943	38288559	1617	8.9564	9.62067	-0.664265	1.24853e-07	3.28522e-07	489.92	503.6	836.81	737.68	exon (FtPinG0005990200.01.T01, exon 2 of 23)	exon (FtPinG0005990200.01.T01, exon 2 of 23)	290	FtPinG0005990200.01.T02	FtPinG0005990200	FtPinG0005990200.01.T01
751	Ft1:38649067-38650683	Ft1	38649067	38650683	1617	7.54153	5.97375	1.56778	9.88511e-10	3.10261e-09	186.24	186.37	62.91	62.78	exon (FtPinG0001496500.01.T01, exon 1 of 1)	exon (FtPinG0001496500.01.T01, exon 1 of 1)	300	FtPinG0001496500.01.T01	FtPinG0001496500	FtPinG0001496500.01.T01
752	Ft1:38653176-38654792	Ft1	38653176	38654792	1617	8.92156	7.62589	1.29567	2.38807e-16	1.27694e-15	460.26	509.55	206.71	188.34	exon (FtPinG0001496800.01.T01, exon 1 of 3)	exon (FtPinG0001496800.01.T01, exon 1 of 3)	120	FtPinG0001496800.01.T01	FtPinG0001496800	FtPinG0001496800.01.T01
753	Ft1:38698152-38699768	Ft1	38698152	38699768	1617	7.98049	6.00757	1.97292	2.98157e-16	1.58616e-15	232.5	272.62	58.92	69.76	Intergenic	Intergenic	7074	FtPinG0001498300.01.T01	FtPinG0001498300	FtPinG0001498300.01.T01
754	Ft1:38784993-38786609	Ft1	38784993	38786609	1617	7.65085	6.31055	1.34031	3.02827e-08	8.37537e-08	189.8	212.15	82.88	75.86	exon (FtPinG0001500800.01.T01, exon 1 of 8)	exon (FtPinG0001500800.01.T01, exon 1 of 8)	160	FtPinG0001500800.01.T01	FtPinG0001500800	FtPinG0001500800.01.T01
755	Ft1:39379367-39380983	Ft1	39379367	39380983	1617	8.41804	7.89743	0.520616	0.00172	0.00289867	326.22	357.87	253.64	223.22	Intergenic	Intergenic	-7161	FtPinG0008776000.01.T01	FtPinG0008776000	FtPinG0008776000.01.T02
756	Ft1:39427895-39429511	Ft1	39427895	39429511	1617	5.08972	8.26783	-3.17811	1.19545e-32	1.71902e-31	34.4	33.71	288.59	327.86	exon (FtPinG0008777000.01.T01, exon 1 of 1)	exon (FtPinG0008777000.01.T01, exon 1 of 1)	813	FtPinG0008777000.01.T01	FtPinG0008777000	FtPinG0008777000.01.T01
757	Ft1:39549566-39551182	Ft1	39549566	39551182	1617	8.47901	5.25145	3.22756	6.14838e-40	1.34643e-38	330.96	382.66	36.95	39.24	Intergenic	Intergenic	8734	FtPinG0005693400.01.T01	FtPinG0005693400	FtPinG0005693400.01.T01
758	Ft1:39598487-39600103	Ft1	39598487	39600103	1617	8.38033	7.45023	0.930101	1.0705e-07	2.83238e-07	327.4	339.04	172.75	177.01	Intergenic	Intergenic	42249	FtPinG0007715300.01.T01	FtPinG0007715300	FtPinG0007715300.01.T01
759	Ft1:39754709-39756325	Ft1	39754709	39756325	1617	8.02814	7.23894	0.789199	6.44144e-05	0.000128795	263.35	258.74	140.8	161.31	Intergenic	Intergenic	18877	FtPinG0007194100.01.T02	FtPinG0007194100	FtPinG0007194100.01.T02
760	Ft1:3977126-3978742	Ft1	3977126	3978742	1617	9.45307	8.93766	0.515404	2.86044e-05	5.9463e-05	682.09	719.71	479.32	501.38	promoter-TSS (FtPinG0000260200.01.T02)	promoter-TSS (FtPinG0000260200.01.T02)	39	FtPinG0000260200.01.T02	FtPinG0000260200	FtPinG0000260200.01.T02
761	Ft1:39824736-39826352	Ft1	39824736	39826352	1617	6.13513	7.48977	-1.35464	1.2975e-07	3.41018e-07	71.17	69.39	173.75	185.73	exon (FtPinG0007194900.01.T01, exon 3 of 4)	exon (FtPinG0007194900.01.T01, exon 3 of 4)	500	FtPinG0007194900.01.T01	FtPinG0007194900	FtPinG0007194900.01.T01
762	Ft1:39839961-39841577	Ft1	39839961	39841577	1617	8.23188	10.1729	-1.94102	8.70351e-56	4.09315e-54	304.87	296.41	1174.33	1134.42	promoter-TSS (FtPinG0007195100.01.T01)	promoter-TSS (FtPinG0007195100.01.T01)	85	FtPinG0007195100.01.T01	FtPinG0007195100	FtPinG0007195100.01.T01
763	Ft1:39865587-39867203	Ft1	39865587	39867203	1617	8.33462	11.4227	-3.08806	3.67988e-148	2.81511e-145	315.54	330.11	2905.87	2584.49	exon (FtPinG0007195500.01.T01, exon 2 of 16)	exon (FtPinG0007195500.01.T01, exon 2 of 16)	367	FtPinG0007195500.01.T01	FtPinG0007195500	FtPinG0007195500.01.T02
764	Ft1:39898330-39899946	Ft1	39898330	39899946	1617	8.83144	9.33386	-0.502422	0.000325089	0.00059926	404.51	506.57	668.05	622.58	exon (FtPinG0007195900.01.T01, exon 1 of 4)	exon (FtPinG0007195900.01.T01, exon 1 of 4)	250	FtPinG0007195900.01.T01	FtPinG0007195900	FtPinG0007195900.01.T01
765	Ft1:3994918-3996534	Ft1	3994918	3996534	1617	8.24148	7.65688	0.5846	0.000880669	0.00154097	287.07	318.22	198.72	204.91	TTS (FtPinG0000261000.01.T01)	TTS (FtPinG0000261000.01.T01)	2607	FtPinG0000261000.01.T01	FtPinG0000261000	FtPinG0000261000.01.T01
766	Ft1:3999231-4000847	Ft1	3999231	4000847	1617	8.18384	7.13025	1.05359	1.44165e-07	3.77411e-07	257.42	324.17	139.8	140.39	Intergenic	Intergenic	-1706	FtPinG0000261000.01.T01	FtPinG0000261000	FtPinG0000261000.01.T01
767	Ft1:40017299-40018915	Ft1	40017299	40018915	1617	5.4012	6.8207	-1.4195	1.36385e-05	2.95398e-05	49.82	34.7	118.83	107.25	Intergenic	Intergenic	-19473	FtPinG0007196800.01.T01	FtPinG0007196800	FtPinG0007196800.01.T01
768	Ft1:40040638-40042254	Ft1	40040638	40042254	1617	7.34982	8.19451	-0.844687	9.53149e-06	2.09789e-05	175.56	150.68	274.61	311.29	promoter-TSS (FtPinG0007196900.01.T01)	promoter-TSS (FtPinG0007196900.01.T01)	-593	FtPinG0007196900.01.T01	FtPinG0007196900	FtPinG0007196900.01.T01
769	Ft1:40198423-40200039	Ft1	40198423	40200039	1617	8.57315	10.4196	-1.84641	1.55515e-46	4.62315e-45	352.32	409.42	1467.91	1271.32	exon (FtPinG0007198900.01.T01, exon 1 of 1)	exon (FtPinG0007198900.01.T01, exon 1 of 1)	124	FtPinG0007198900.01.T01	FtPinG0007198900	FtPinG0007198900.01.T01
770	Ft1:40316782-40318398	Ft1	40316782	40318398	1617	4.77174	8.0275	-3.25576	8.23568e-29	9.59436e-28	30.84	23.79	264.62	257.23	promoter-TSS (FtPinG0009456300.01.T01)	promoter-TSS (FtPinG0009456300.01.T01)	51	FtPinG0009456300.01.T01	FtPinG0009456300	FtPinG0009456300.01.T01
771	Ft1:40332307-40333923	Ft1	40332307	40333923	1617	9.44558	10.61	-1.16441	1.40015e-24	1.28124e-23	722.42	672.12	1648.65	1477.1	intron (FtPinG0009456800.01.T01, intron 2 of 13)	intron (FtPinG0009456800.01.T01, intron 2 of 13)	183	FtPinG0009456800.01.T01	FtPinG0009456800	FtPinG0009456800.01.T01
772	Ft1:4035295-4036911	Ft1	4035295	4036911	1617	8.3519	7.26213	1.08977	2.22476e-08	6.23271e-08	368.92	284.51	158.77	148.23	exon (FtPinG0000263200.01.T01, exon 1 of 2)	exon (FtPinG0000263200.01.T01, exon 1 of 2)	612	FtPinG0000263200.01.T01	FtPinG0000263200	FtPinG0000263200.01.T01
773	Ft1:40360890-40362506	Ft1	40360890	40362506	1617	6.92721	7.95187	-1.02466	1.95108e-05	4.14143e-05	93.71	149.69	267.62	227.58	intron (FtPinG0009456900.01.T01, intron 2 of 9)	intron (FtPinG0009456900.01.T01, intron 2 of 9)	345	FtPinG0009456900.01.T01	FtPinG0009456900	FtPinG0009456900.01.T01
774	Ft1:4039670-4041286	Ft1	4039670	4041286	1617	7.31976	6.05991	1.25985	2.45607e-06	5.70515e-06	170.82	148.7	68.9	64.53	exon (FtPinG0000263400.01.T01, exon 2 of 2)	exon (FtPinG0000263400.01.T01, exon 2 of 2)	1481	FtPinG0000263400.01.T01	FtPinG0000263400	FtPinG0000263400.01.T01
775	Ft1:40432742-40434358	Ft1	40432742	40434358	1617	9.16245	10.5881	-1.4256	4.59545e-34	7.1941e-33	537.37	608.68	1606.71	1471.87	exon (FtPinG0009458000.01.T01, exon 1 of 1)	exon (FtPinG0009458000.01.T01, exon 1 of 1)	263	FtPinG0009458000.01.T01	FtPinG0009458000	FtPinG0009458000.01.T01
776	Ft1:40457279-40458895	Ft1	40457279	40458895	1617	7.26823	5.48819	1.78005	1.76469e-09	5.43035e-09	138.79	169.52	40.94	48.83	Intergenic	Intergenic	-1763	FtPinG0009459200.01.T01	FtPinG0009459200	FtPinG0009459200.01.T01
777	Ft1:40459921-40461537	Ft1	40459921	40461537	1617	8.62383	9.88086	-1.25704	6.35641e-25	5.90606e-24	397.39	391.58	966.62	919.05	Intergenic	Intergenic	-2902	FtPinG0009459500.01.T01	FtPinG0009459500	FtPinG0009459500.01.T01
778	Ft1:40629331-40630947	Ft1	40629331	40630947	1617	9.82851	11.3226	-1.49406	1.7606e-39	3.72748e-38	852.91	965.56	2733.11	2389.17	intron (FtPinG0006673200.01.T01, intron 1 of 12)	intron (FtPinG0006673200.01.T01, intron 1 of 12)	262	FtPinG0006673200.01.T01	FtPinG0006673200	FtPinG0006673200.01.T01
779	Ft1:40642506-40644122	Ft1	40642506	40644122	1617	8.2297	10.2085	-1.97885	2.58128e-53	1.06165e-51	275.21	325.16	1217.27	1149.24	intron (FtPinG0006673000.01.T01, intron 1 of 7)	intron (FtPinG0006673000.01.T01, intron 1 of 7)	350	FtPinG0006673000.01.T01	FtPinG0006673000	FtPinG0006673000.01.T01
780	Ft1:40651625-40653241	Ft1	40651625	40653241	1617	8.82261	8.28355	0.539062	0.000465696	0.000841685	406.88	498.64	300.57	322.63	promoter-TSS (FtPinG0006672800.01.T01)	promoter-TSS (FtPinG0006672800.01.T01)	-445	FtPinG0006672800.01.T01	FtPinG0006672800	FtPinG0006672800.01.T01
781	Ft1:4066936-4068552	Ft1	4066936	4068552	1617	7.938	8.6252	-0.687195	2.30443e-05	4.84488e-05	227.76	262.7	410.42	379.3	TTS (FtPinG0000264100.01.T01)	TTS (FtPinG0000264100.01.T01)	609	FtPinG0000264100.01.T01	FtPinG0000264100	FtPinG0000264100.01.T01
782	Ft1:40806118-40807734	Ft1	40806118	40807734	1617	8.27839	7.7372	0.541186	0.0027112	0.0044419	279.95	341.02	229.67	197.06	TTS (FtPinG0006668900.01.T01)	TTS (FtPinG0006668900.01.T01)	1516	FtPinG0006669200.01.T01	FtPinG0006669200	FtPinG0006669200.01.T01
783	Ft1:40958772-40960388	Ft1	40958772	40960388	1617	8.70974	9.5176	-0.807853	1.51947e-08	4.31902e-08	384.34	453.04	805.85	660.07	intron (FtPinG0007287700.01.T01, intron 1 of 1)	intron (FtPinG0007287700.01.T01, intron 1 of 1)	282	FtPinG0007287700.01.T01	FtPinG0007287700	FtPinG0007287700.01.T01
784	Ft1:40997147-40998763	Ft1	40997147	40998763	1617	4.43168	6.81675	-2.38507	1.3834e-10	4.67723e-10	21.35	21.81	120.83	104.64	Intergenic	Intergenic	10784	FtPinG0007287500.01.T02	FtPinG0007287500	FtPinG0007287500.01.T02
785	Ft1:41007203-41008819	Ft1	41007203	41008819	1617	8.73654	6.68461	2.05193	2.40779e-25	2.30822e-24	371.3	481.79	95.86	109.87	exon (FtPinG0007287500.01.T01, exon 3 of 7)	exon (FtPinG0007287500.01.T01, exon 3 of 7)	728	FtPinG0007287500.01.T02	FtPinG0007287500	FtPinG0007287500.01.T02
786	Ft1:41350487-41352103	Ft1	41350487	41352103	1617	5.39787	7.73834	-2.34047	3.49594e-17	2.00279e-16	48.64	35.69	211.7	215.37	Intergenic	Intergenic	-4728	FtPinG0009554800.01.T01	FtPinG0009554800	FtPinG0009554800.01.T01
787	Ft1:41390956-41392572	Ft1	41390956	41392572	1617	8.26003	7.27673	0.983297	1.5516e-07	4.04776e-07	322.66	290.46	162.77	147.36	Intergenic	Intergenic	-6781	FtPinG0009555400.01.T02	FtPinG0009555400	FtPinG0009555400.01.T02
788	Ft1:4140181-4141797	Ft1	4140181	4141797	1617	7.52914	9.60907	-2.07993	9.54849e-48	3.06058e-46	190.99	178.44	764.91	796.97	exon (FtPinG0000265000.01.T01, exon 1 of 2)	exon (FtPinG0000265000.01.T01, exon 1 of 2)	245	FtPinG0000265000.01.T01	FtPinG0000265000	FtPinG0000265000.01.T01
789	Ft1:41428673-41430289	Ft1	41428673	41430289	1617	8.08831	7.45069	0.637611	0.00078072	0.00137764	253.86	290.46	166.76	183.11	Intergenic	Intergenic	5109	FtPinG0009557000.01.T01	FtPinG0009557000	FtPinG0009557000.01.T01
790	Ft1:41518709-41520325	Ft1	41518709	41520325	1617	6.98331	4.4185	2.56481	5.29748e-13	2.19216e-12	116.25	136.8	20.97	21.8	Intergenic	Intergenic	-1880	FtPinG0000052200.01.T01	FtPinG0000052200	FtPinG0000052200.01.T01
791	Ft1:4152679-4154295	Ft1	4152679	4154295	1617	8.59765	7.70775	0.889897	6.66763e-08	1.79984e-07	365.36	409.42	216.69	201.42	exon (FtPinG0000265100.01.T01, exon 1 of 2)	exon (FtPinG0000265100.01.T01, exon 1 of 2)	208	FtPinG0000265100.01.T01	FtPinG0000265100	FtPinG0000265100.01.T01
792	Ft1:41564048-41565664	Ft1	41564048	41565664	1617	8.7616	8.01575	0.745857	1.04798e-06	2.52109e-06	414	454.03	265.62	252	exon (FtPinG0000051400.01.T01, exon 1 of 9)	exon (FtPinG0000051400.01.T01, exon 1 of 9)	209	FtPinG0000051400.01.T01	FtPinG0000051400	FtPinG0000051400.01.T01
793	Ft1:41645345-41646961	Ft1	41645345	41646961	1617	6.25737	8.47396	-2.21659	7.55756e-24	6.63527e-23	92.53	60.47	354.5	356.63	Intergenic	Intergenic	8486	FtPinG0000049900.01.T01	FtPinG0000049900	FtPinG0000049900.01.T01
794	Ft1:4166536-4168152	Ft1	4166536	4168152	1617	8.01121	9.02802	-1.01682	6.7957e-12	2.56431e-11	244.37	271.63	532.24	511.84	promoter-TSS (FtPinG0000265500.01.T01)	promoter-TSS (FtPinG0000265500.01.T01)	-37	FtPinG0000265500.01.T01	FtPinG0000265500	FtPinG0000265500.01.T01
795	Ft1:41667715-41669331	Ft1	41667715	41669331	1617	6.63336	7.8775	-1.24414	4.46394e-08	1.2199e-07	110.32	88.23	222.68	247.64	Intergenic	Intergenic	7121	FtPinG0000049800.01.T01	FtPinG0000049800	FtPinG0000049800.01.T01
796	Ft1:41676553-41678169	Ft1	41676553	41678169	1617	9.24693	7.58033	1.6666	7.24595e-26	7.14938e-25	565.84	649.32	171.76	211.01	exon (FtPinG0000049400.01.T01, exon 2 of 6)	exon (FtPinG0000049400.01.T01, exon 2 of 6)	348	FtPinG0000049400.01.T01	FtPinG0000049400	FtPinG0000049400.01.T01
797	Ft1:41685772-41687388	Ft1	41685772	41687388	1617	8.74492	9.22674	-0.481819	0.000343543	0.000630947	437.72	420.33	641.09	557.18	exon (FtPinG0000048900.01.T01, exon 1 of 10)	exon (FtPinG0000048900.01.T01, exon 1 of 10)	244	FtPinG0000048900.01.T01	FtPinG0000048900	FtPinG0000048900.01.T01
798	Ft1:41692180-41693796	Ft1	41692180	41693796	1617	7.77008	5.8308	1.93928	2.06123e-14	9.51432e-14	213.52	223.05	51.93	61.91	intron (FtPinG0000048500.01.T01, intron 2 of 11)	intron (FtPinG0000048500.01.T01, intron 2 of 11)	387	FtPinG0000048500.01.T01	FtPinG0000048500	FtPinG0000048500.01.T01
799	Ft1:41710821-41712437	Ft1	41710821	41712437	1617	5.42131	8.42498	-3.00367	6.32047e-32	8.78056e-31	51.01	34.7	380.46	306.93	Intergenic	Intergenic	1946	FtPinG0000048100.01.T01	FtPinG0000048100	FtPinG0000048100.01.T01
800	Ft1:41809766-41811382	Ft1	41809766	41811382	1617	8.13613	9.40369	-1.26756	1.45293e-19	9.90043e-19	287.07	275.59	718.98	635.66	exon (FtPinG0006587200.01.T01, exon 1 of 4)	exon (FtPinG0006587200.01.T01, exon 1 of 4)	242	FtPinG0006587200.01.T01	FtPinG0006587200	FtPinG0006587200.01.T01
801	Ft1:41818819-41820435	Ft1	41818819	41820435	1617	4.85266	6.11934	-1.26668	0.00149659	0.00254344	37.96	19.83	71.9	67.14	Intergenic	Intergenic	9295	FtPinG0006587200.01.T01	FtPinG0006587200	FtPinG0006587200.01.T01
802	Ft1:41970418-41972034	Ft1	41970418	41972034	1617	9.11909	8.16456	0.954531	1.0699e-11	3.99386e-11	548.05	564.07	296.58	277.28	exon (FtPinG0008637100.01.T01, exon 1 of 1)	exon (FtPinG0008637100.01.T01, exon 1 of 1)	300	FtPinG0008637100.01.T01	FtPinG0008637100	FtPinG0008637100.01.T01
803	Ft1:41990526-41992142	Ft1	41990526	41992142	1617	9.00376	7.19364	1.81012	2.11424e-27	2.28016e-26	474.5	552.17	142.8	149.98	TTS (FtPinG0008636600.01.T01)	TTS (FtPinG0008636600.01.T01)	251	FtPinG0008636400.01.T02	FtPinG0008636400	FtPinG0008636400.01.T01
804	Ft1:42002992-42004608	Ft1	42002992	42004608	1617	7.65934	4.09431	3.56503	8.65947e-26	8.51477e-25	192.17	212.15	14.98	19.18	exon (FtPinG0008635500.01.T01, exon 1 of 12)	exon (FtPinG0008635500.01.T01, exon 1 of 12)	175	FtPinG0008635500.01.T01	FtPinG0008635500	FtPinG0008635500.01.T01
805	Ft1:42097875-42099491	Ft1	42097875	42099491	1617	7.80248	6.14524	1.65724	5.6533e-11	1.98993e-10	213.52	232.96	84.88	56.68	Intergenic	Intergenic	-5441	FtPinG0008109300.01.T01	FtPinG0008109300	FtPinG0008109300.01.T01
806	Ft1:42175131-42176747	Ft1	42175131	42176747	1617	7.34768	4.99092	2.35676	1.38002e-13	5.95999e-13	136.42	189.34	33.95	29.65	TTS (FtPinG0009702600.01.T01)	TTS (FtPinG0009702600.01.T01)	4089	FtPinG0009702600.01.T02	FtPinG0009702600	FtPinG0009702600.01.T01
807	Ft1:42274676-42276292	Ft1	42274676	42276292	1617	7.79358	8.66075	-0.867171	1.76671e-07	4.58666e-07	202.85	240.89	421.4	388.02	intron (FtPinG0004353200.01.T01, intron 9 of 10)	intron (FtPinG0004353200.01.T01, intron 9 of 10)	4270	FtPinG0004353200.01.T01	FtPinG0004353200	FtPinG0004353200.01.T01
808	Ft1:42278130-42279746	Ft1	42278130	42279746	1617	8.77673	7.00417	1.77256	2.31639e-23	1.97625e-22	403.32	473.86	126.82	129.92	intron (FtPinG0004353200.01.T01, intron 2 of 10)	intron (FtPinG0004353200.01.T01, intron 2 of 10)	816	FtPinG0004353200.01.T01	FtPinG0004353200	FtPinG0004353200.01.T01
809	Ft1:42290321-42291937	Ft1	42290321	42291937	1617	9.36128	7.15701	2.20427	8.10845e-47	2.44854e-45	669.04	646.35	146.79	138.64	TTS (FtPinG0004353300.01.T01)	TTS (FtPinG0004353300.01.T01)	951	FtPinG0004353300.01.T01	FtPinG0004353300	FtPinG0004353300.01.T01
810	Ft1:42298639-42300255	Ft1	42298639	42300255	1617	8.43748	9.20201	-0.764531	1.91181e-08	5.38621e-08	340.45	352.92	611.13	566.77	exon (FtPinG0004353500.01.T01, exon 1 of 1)	exon (FtPinG0004353500.01.T01, exon 1 of 1)	151	FtPinG0004353500.01.T01	FtPinG0004353500	FtPinG0004353500.01.T01
811	Ft1:4230683-4232299	Ft1	4230683	4232299	1617	5.89209	7.22266	-1.33057	4.80752e-06	1.08895e-05	65.24	53.53	127.82	170.9	exon (FtPinG0000268200.01.T01, exon 8 of 8)	exon (FtPinG0000268200.01.T01, exon 8 of 8)	-2418	FtPinG0000267800.01.T01	FtPinG0000267800	FtPinG0000267800.01.T01
812	Ft1:42316626-42318242	Ft1	42316626	42318242	1617	8.97192	7.89436	1.07756	9.13881e-13	3.71214e-12	476.87	527.39	245.65	230.2	intron (FtPinG0004354000.01.T01, intron 1 of 12)	intron (FtPinG0004354000.01.T01, intron 1 of 12)	163	FtPinG0004354000.01.T01	FtPinG0004354000	FtPinG0004354000.01.T01
813	Ft1:42445283-42446899	Ft1	42445283	42446899	1617	8.78017	7.13032	1.64985	3.48716e-22	2.80415e-21	434.17	445.11	146.79	133.41	Intergenic	Intergenic	4226	FtPinG0004355200.01.T01	FtPinG0004355200	FtPinG0004355200.01.T01
814	Ft1:4258280-4259896	Ft1	4258280	4259896	1617	7.91706	9.33112	-1.41406	4.46552e-18	2.75791e-17	202.85	280.55	690.02	598.16	exon (FtPinG0000270200.01.T01, exon 2 of 2)	exon (FtPinG0000270200.01.T01, exon 2 of 2)	-2213	FtPinG0000270000.01.T01	FtPinG0000270000	FtPinG0000270000.01.T01
815	Ft1:42686685-42688301	Ft1	42686685	42688301	1617	9.56586	8.58222	0.983641	1.50635e-14	7.02941e-14	754.45	761.34	406.42	360.12	exon (FtPinG0008364600.01.T01, exon 1 of 9)	exon (FtPinG0008364600.01.T01, exon 1 of 9)	143	FtPinG0008364600.01.T01	FtPinG0008364600	FtPinG0008364600.01.T01
816	Ft1:42724743-42726359	Ft1	42724743	42726359	1617	9.26747	8.02956	1.23791	5.52853e-18	3.39614e-17	575.33	657.25	263.62	258.97	intron (FtPinG0008365700.01.T01, intron 1 of 4)	intron (FtPinG0008365700.01.T01, intron 1 of 4)	365	FtPinG0008365700.01.T01	FtPinG0008365700	FtPinG0008365700.01.T01
817	Ft1:42881372-42882988	Ft1	42881372	42882988	1617	7.38455	6.07338	1.31117	5.57655e-07	1.37497e-06	169.63	164.56	71.9	62.78	exon (FtPinG0007851800.01.T01, exon 1 of 1)	exon (FtPinG0007851800.01.T01, exon 1 of 1)	1740	FtPinG0007851800.01.T01	FtPinG0007851800	FtPinG0007851800.01.T01
818	Ft1:42910444-42912060	Ft1	42910444	42912060	1617	7.44392	6.54926	0.894654	0.000269872	0.000502643	182.68	165.55	101.86	85.45	Intergenic	Intergenic	-3703	FtPinG0007850700.01.T01	FtPinG0007850700	FtPinG0007850700.01.T01
819	Ft1:43044961-43046577	Ft1	43044961	43046577	1617	8.2311	6.40575	1.82535	3.53929e-17	2.02662e-16	278.77	322.18	78.89	90.68	Intergenic	Intergenic	22895	FtPinG0007651200.01.T01	FtPinG0007651200	FtPinG0007651200.01.T01
820	Ft1:43103442-43105058	Ft1	43103442	43105058	1617	6.90908	5.2794	1.62967	3.24547e-07	8.18859e-07	117.44	122.93	34.95	42.73	exon (FtPinG0007651000.01.T01, exon 8 of 8)	exon (FtPinG0007651000.01.T01, exon 8 of 8)	4534	FtPinG0007651000.01.T01	FtPinG0007651000	FtPinG0007651000.01.T01
821	Ft1:4312325-4313941	Ft1	4312325	4313941	1617	8.73607	9.51815	-0.782079	3.52014e-09	1.05439e-08	399.77	453.04	775.9	690.59	exon (FtPinG0000271500.01.T01, exon 2 of 2)	exon (FtPinG0000271500.01.T01, exon 2 of 2)	1180	FtPinG0000271500.01.T01	FtPinG0000271500	FtPinG0000271500.01.T01
822	Ft1:43356080-43357696	Ft1	43356080	43357696	1617	7.26434	6.22158	1.04277	7.32111e-05	0.000145321	151.84	155.64	69.9	79.35	Intergenic	Intergenic	-43124	FtPinG0006751000.01.T01	FtPinG0006751000	FtPinG0006751000.01.T01
823	Ft1:43378127-43379743	Ft1	43378127	43379743	1617	8.33651	3.87261	4.4639	6.28588e-42	1.4903e-40	296.56	349.94	10.98	18.31	Intergenic	Intergenic	-21077	FtPinG0006751000.01.T01	FtPinG0006751000	FtPinG0006751000.01.T01
824	Ft1:43416484-43418100	Ft1	43416484	43418100	1617	7.08568	4.38491	2.70076	7.27866e-14	3.2186e-13	126.93	144.73	26.96	14.82	exon (FtPinG0006750200.01.T01, exon 1 of 4)	exon (FtPinG0006750200.01.T01, exon 1 of 4)	133	FtPinG0006750200.01.T01	FtPinG0006750200	FtPinG0006750200.01.T01
825	Ft1:43427358-43428974	Ft1	43427358	43428974	1617	7.08031	6.06537	1.01494	0.000257237	0.000480436	132.86	137.8	72.9	61.04	promoter-TSS (FtPinG0006749900.01.T01)	promoter-TSS (FtPinG0006749900.01.T01)	-772	FtPinG0006749900.01.T01	FtPinG0006749900	FtPinG0006749900.01.T01
826	Ft1:43470166-43471782	Ft1	43470166	43471782	1617	8.27963	9.18598	-0.906356	4.9691e-11	1.76043e-10	301.31	320.2	584.17	580.73	Intergenic	Intergenic	28322	FtPinG0006748500.01.T02	FtPinG0006748500	FtPinG0006748500.01.T02
827	Ft1:43495469-43497085	Ft1	43495469	43497085	1617	8.83724	8.43243	0.404807	0.00441566	0.00701894	438.91	475.84	353.5	337.45	Intergenic	Intergenic	3019	FtPinG0006748500.01.T02	FtPinG0006748500	FtPinG0006748500.01.T02
828	Ft1:43673056-43674672	Ft1	43673056	43674672	1617	7.81694	6.07307	1.74387	2.37191e-12	9.3243e-12	234.88	216.11	57.92	76.73	Intergenic	Intergenic	27726	FtPinG0006665600.01.T01	FtPinG0006665600	FtPinG0006665600.01.T01
829	Ft1:43677414-43679030	Ft1	43677414	43679030	1617	8.8721	7.84169	1.03042	6.25192e-11	2.19123e-10	448.4	488.73	248.65	210.14	Intergenic	Intergenic	32084	FtPinG0006665600.01.T01	FtPinG0006665600	FtPinG0006665600.01.T01
830	Ft1:43726819-43728435	Ft1	43726819	43728435	1617	7.8095	8.31482	-0.505326	0.00372566	0.00598515	214.71	233.95	339.52	297.34	exon (FtPinG0000002300.01.T01, exon 1 of 2)	exon (FtPinG0000002300.01.T01, exon 1 of 2)	243	FtPinG0000002300.01.T02	FtPinG0000002300	FtPinG0000002300.01.T02
831	Ft1:43859858-43861474	Ft1	43859858	43861474	1617	9.03007	8.62131	0.40876	0.00233766	0.00386634	523.13	522.43	407.42	380.17	Intergenic	Intergenic	-15819	FtPinG0002960300.01.T01	FtPinG0002960300	FtPinG0002960300.01.T01
832	Ft1:43893167-43894783	Ft1	43893167	43894783	1617	8.29662	7.52738	0.769243	1.75455e-05	3.74924e-05	291.82	337.05	186.73	182.24	TTS (FtPinG0002959500.01.T01)	TTS (FtPinG0002959500.01.T01)	1988	FtPinG0002959500.01.T01	FtPinG0002959500	FtPinG0002959500.01.T01
833	Ft1:43894974-43896590	Ft1	43894974	43896590	1617	9.12618	7.75309	1.37309	3.17818e-18	1.98312e-17	502.97	614.63	225.68	205.78	exon (FtPinG0002959500.01.T01, exon 1 of 5)	exon (FtPinG0002959500.01.T01, exon 1 of 5)	181	FtPinG0002959500.01.T01	FtPinG0002959500	FtPinG0002959500.01.T01
834	Ft1:43898434-43900050	Ft1	43898434	43900050	1617	9.12735	9.54048	-0.413122	0.00179024	0.00300775	532.62	585.88	811.85	677.51	Intergenic	Intergenic	-3279	FtPinG0002959500.01.T01	FtPinG0002959500	FtPinG0002959500.01.T01
835	Ft1:43921058-43922674	Ft1	43921058	43922674	1617	8.20377	7.65658	0.547189	0.00287066	0.00468175	270.46	319.21	218.69	184.86	promoter-TSS (FtPinG0002959100.01.T01)	promoter-TSS (FtPinG0002959100.01.T01)	273	FtPinG0002958900.01.T01	FtPinG0002958900	FtPinG0002958900.01.T01
836	Ft1:44083535-44085151	Ft1	44083535	44085151	1617	8.72332	8.14103	0.582286	0.000215993	0.000406447	390.28	455.02	264.62	299.95	Intergenic	Intergenic	-17666	FtPinG0002956300.01.T01	FtPinG0002956300	FtPinG0002956300.01.T01
837	Ft1:44257498-44259114	Ft1	44257498	44259114	1617	5.58751	8.15537	-2.56786	7.25618e-07	1.77347e-06	66.43	29.74	281.6	288.62	Intergenic	Intergenic	3112	FtPinG0002955400.01.T01	FtPinG0002955400	FtPinG0002955400.01.T01
838	Ft1:4433286-4434902	Ft1	4433286	4434902	1617	7.32094	5.33199	1.98895	1.82817e-11	6.7109e-11	148.28	171.5	43.94	36.62	Intergenic	Intergenic	16804	FtPinG0000275900.01.T01	FtPinG0000275900	FtPinG0000275900.01.T01
839	Ft1:44459550-44461166	Ft1	44459550	44461166	1617	5.20954	6.55391	-1.34438	0.000384784	0.00070253	52.19	21.81	92.87	95.04	Intergenic	Intergenic	-12340	FtPinG0002952000.01.T01	FtPinG0002952000	FtPinG0002952000.01.T01
840	Ft1:44491180-44492796	Ft1	44491180	44492796	1617	8.82501	8.37041	0.454596	0.00154396	0.00261814	434.17	472.87	330.53	331.35	exon (FtPinG0002951700.01.T01, exon 1 of 1)	exon (FtPinG0002951700.01.T01, exon 1 of 1)	167	FtPinG0002951700.01.T01	FtPinG0002951700	FtPinG0002951700.01.T01
841	Ft1:44618489-44620105	Ft1	44618489	44620105	1617	6.87413	4.37124	2.50289	8.56056e-12	3.20602e-11	118.62	115.99	16.98	24.41	exon (FtPinG0001983100.01.T01, exon 1 of 2)	exon (FtPinG0001983100.01.T01, exon 1 of 2)	108	FtPinG0001983100.01.T01	FtPinG0001983100	FtPinG0001983100.01.T01
842	Ft1:44627760-44629376	Ft1	44627760	44629376	1617	5.08937	7.77043	-2.68106	2.87306e-20	2.04646e-19	40.33	27.76	218.69	217.99	Intergenic	Intergenic	7953	FtPinG0001982900.01.T01	FtPinG0001982900	FtPinG0001982900.01.T01
843	Ft1:44642454-44644070	Ft1	44642454	44644070	1617	4.60594	6.66546	-2.05951	2.45532e-08	6.86354e-08	24.91	23.79	108.85	94.17	Intergenic	Intergenic	-6741	FtPinG0001982900.01.T01	FtPinG0001982900	FtPinG0001982900.01.T01
844	Ft1:44683880-44685496	Ft1	44683880	44685496	1617	6.50296	7.60619	-1.10323	8.89142e-06	1.96285e-05	78.29	103.1	205.71	183.98	Intergenic	Intergenic	-14662	FtPinG0001982700.01.T01	FtPinG0001982700	FtPinG0001982700.01.T01
845	Ft1:4477879-4479495	Ft1	4477879	4479495	1617	8.76815	9.27894	-0.510785	0.000158383	0.000302958	419.93	452.05	666.05	576.37	Intergenic	Intergenic	-2657	FtPinG0000276800.01.T01	FtPinG0000276800	FtPinG0000276800.01.T01
846	Ft1:44924404-44926020	Ft1	44924404	44926020	1617	8.30194	9.2713	-0.969367	8.25595e-13	3.36663e-12	311.98	319.21	628.11	607.76	exon (FtPinG0006630400.01.T01, exon 1 of 1)	exon (FtPinG0006630400.01.T01, exon 1 of 1)	305	FtPinG0006630400.01.T01	FtPinG0006630400	FtPinG0006630400.01.T01
847	Ft1:44992051-44993667	Ft1	44992051	44993667	1617	7.47575	5.34277	2.13298	1.88123e-13	8.03991e-13	169.63	186.37	34.95	46.21	Intergenic	Intergenic	2580	FtPinG0005160700.01.T01	FtPinG0005160700	FtPinG0005160700.01.T01
848	Ft1:451204-452820	Ft1	451204	452820	1617	5.33944	7.89743	-2.55798	5.11817e-21	3.84617e-20	40.33	40.64	253.64	223.22	Intergenic	Intergenic	-27724	FtPinG0007894600.01.T01	FtPinG0007894600	FtPinG0007894600.01.T01
849	Ft1:4512542-4514158	Ft1	4512542	4514158	1617	8.2068	4.55898	3.64781	3.14812e-34	4.98272e-33	253.86	337.05	27.96	19.18	exon (FtPinG0000280900.01.T01, exon 1 of 1)	exon (FtPinG0000280900.01.T01, exon 1 of 1)	352	FtPinG0000280900.01.T01	FtPinG0000280900	FtPinG0000280900.01.T01
850	Ft1:45153208-45154824	Ft1	45153208	45154824	1617	5.29981	7.06446	-1.76465	2.66562e-08	7.41708e-08	45.08	33.71	123.82	143.87	Intergenic	Intergenic	9539	FtPinG0005162900.01.T01	FtPinG0005162900	FtPinG0005162900.01.T01
851	Ft1:45165955-45167571	Ft1	45165955	45167571	1617	7.17818	5.68085	1.49732	9.30551e-07	2.25514e-06	145.91	143.74	38.94	63.65	Intergenic	Intergenic	-10692	FtPinG0005163100.01.T01	FtPinG0005163100	FtPinG0005163100.01.T01
852	Ft1:4519736-4521352	Ft1	4519736	4521352	1617	7.92445	7.15949	0.764961	0.00014361	0.000276266	236.06	249.82	143.8	142.13	Intergenic	Intergenic	2621	FtPinG0000281200.01.T01	FtPinG0000281200	FtPinG0000281200.01.T01
853	Ft1:45227594-45229210	Ft1	45227594	45229210	1617	6.46285	7.17881	-0.715955	0.00577439	0.00903601	84.22	92.19	139.8	149.98	Intergenic	Intergenic	7867	FtPinG0004864600.01.T01	FtPinG0004864600	FtPinG0004864600.01.T01
854	Ft1:45292622-45294238	Ft1	45292622	45294238	1617	8.37307	6.93082	1.44225	5.13286e-14	2.29181e-13	319.1	343.99	115.84	128.18	Intergenic	Intergenic	5280	FtPinG0009705400.01.T01	FtPinG0009705400	FtPinG0009705400.01.T01
855	Ft1:45334723-45336339	Ft1	45334723	45336339	1617	8.91086	9.62145	-0.710598	1.32869e-08	3.79649e-08	470.94	491.7	829.82	745.53	intron (FtPinG0009706100.01.T02, intron 1 of 5)	intron (FtPinG0009706100.01.T01, intron 1 of 5)	276	FtPinG0009706100.01.T02	FtPinG0009706100	FtPinG0009706100.01.T02
856	Ft1:4536271-4537887	Ft1	4536271	4537887	1617	6.26367	7.06128	-0.79761	0.00452547	0.00718154	66.43	87.24	139.8	127.31	exon (FtPinG0000281400.01.T01, exon 2 of 6)	exon (FtPinG0000281400.01.T01, exon 2 of 6)	553	FtPinG0000281400.01.T01	FtPinG0000281400	FtPinG0000281400.01.T01
857	Ft1:45558214-45559830	Ft1	45558214	45559830	1617	8.76195	9.27607	-0.514117	8.56069e-05	0.00016844	409.26	458.99	619.12	620.84	TTS (FtPinG0009709900.01.T01)	TTS (FtPinG0009709900.01.T01)	146	FtPinG0009709900.01.T01	FtPinG0009709900	FtPinG0009709900.01.T01
858	Ft1:45599044-45600660	Ft1	45599044	45600660	1617	9.74458	6.91661	2.82797	1.48802e-69	1.21964e-67	806.65	909.05	103.85	137.77	Intergenic	Intergenic	-17146	FtPinG0009711100.01.T01	FtPinG0009711100	FtPinG0009711100.01.T01
859	Ft1:45746316-45747932	Ft1	45746316	45747932	1617	7.28193	7.90256	-0.620634	0.00193336	0.00323259	150.65	160.6	232.67	245.89	intron (FtPinG0006236500.01.T01, intron 16 of 16)	intron (FtPinG0006236500.01.T01, intron 16 of 16)	-1745	FtPinG0006236700.01.T01	FtPinG0006236700	FtPinG0006236700.01.T01
860	Ft1:4577934-4579550	Ft1	4577934	4579550	1617	8.92747	9.42163	-0.494158	0.000171098	0.000325759	454.33	519.46	721.97	649.61	promoter-TSS (FtPinG0000285800.01.T01)	promoter-TSS (FtPinG0000285800.01.T01)	-61	FtPinG0000285800.01.T01	FtPinG0000285800	FtPinG0000285800.01.T01
861	Ft1:46021876-46023492	Ft1	46021876	46023492	1617	7.94268	8.41226	-0.469583	0.00559938	0.00877292	225.39	266.67	353.5	327.86	Intergenic	Intergenic	37548	FtPinG0002118400.01.T01	FtPinG0002118400	FtPinG0002118400.01.T01
862	Ft1:46025064-46026680	Ft1	46025064	46026680	1617	7.09813	5.32465	1.77348	1.13281e-07	2.99308e-07	135.23	138.79	26.96	53.19	Intergenic	Intergenic	40736	FtPinG0002118400.01.T01	FtPinG0002118400	FtPinG0002118400.01.T01
863	Ft1:46133764-46135380	Ft1	46133764	46135380	1617	8.05436	5.8464	2.20795	1.04889e-18	6.80383e-18	243.18	288.48	47.93	67.14	Intergenic	Intergenic	39831	FtPinG0005055400.01.T01	FtPinG0005055400	FtPinG0005055400.01.T01
864	Ft1:46173281-46174897	Ft1	46173281	46174897	1617	7.99728	6.17249	1.82479	5.80804e-15	2.80266e-14	244.37	266.67	64.91	79.35	exon (FtPinG0005055400.01.T01, exon 2 of 3)	exon (FtPinG0005055400.01.T01, exon 2 of 3)	314	FtPinG0005055400.01.T01	FtPinG0005055400	FtPinG0005055400.01.T01
865	Ft1:46264512-46266128	Ft1	46264512	46266128	1617	7.31616	10.6282	-3.31203	4.24372e-121	1.80358e-118	172.01	146.72	1686.6	1478.85	Intergenic	Intergenic	-7216	FtPinG0005056000.01.T01	FtPinG0005056000	FtPinG0005056000.01.T01
866	Ft1:46303081-46304697	Ft1	46303081	46304697	1617	8.67305	9.09506	-0.42201	0.00209662	0.00349133	389.09	427.27	573.18	520.56	Intergenic	Intergenic	25812	FtPinG0005056400.01.T03	FtPinG0005056400	FtPinG0005056400.01.T01
867	Ft1:4630989-4632605	Ft1	4630989	4632605	1617	8.4166	9.5353	-1.11871	1.45189e-17	8.60558e-17	358.25	325.16	762.91	721.11	promoter-TSS (FtPinG0000288700.01.T01)	promoter-TSS (FtPinG0000288700.01.T01)	269	FtPinG0000288500.01.T01	FtPinG0000288500	FtPinG0000288500.01.T01
868	Ft1:46336615-46338231	Ft1	46336615	46338231	1617	9.50874	8.66495	0.843789	2.40914e-10	7.98062e-10	667.86	789.1	419.4	392.38	TTS (FtPinG0005056700.01.T01)	TTS (FtPinG0005056700.01.T01)	534	FtPinG0005056700.01.T01	FtPinG0005056700	FtPinG0005056700.01.T01
869	Ft1:46410908-46412524	Ft1	46410908	46412524	1617	8.25571	8.85529	-0.599577	0.000153359	0.000293789	269.28	342.01	483.31	442.96	intron (FtPinG0005058300.01.T02, intron 1 of 3)	intron (FtPinG0005058300.01.T01, intron 1 of 4)	209	FtPinG0005058300.01.T01	FtPinG0005058300	FtPinG0005058300.01.T01
870	Ft1:46479936-46481552	Ft1	46479936	46481552	1617	8.98324	8.61006	0.373183	0.00627712	0.00978003	482.8	529.37	400.43	381.05	exon (FtPinG0005465300.01.T01, exon 2 of 3)	exon (FtPinG0005465300.01.T01, exon 2 of 3)	186	FtPinG0005465300.01.T01	FtPinG0005465300	FtPinG0005465300.01.T01
871	Ft1:46531419-46533035	Ft1	46531419	46533035	1617	8.76146	7.73962	1.02184	7.3831e-11	2.56886e-10	443.66	424.29	214.69	212.76	exon (FtPinG0005466100.01.T01, exon 1 of 9)	exon (FtPinG0005466100.01.T01, exon 1 of 9)	150	FtPinG0005466100.01.T02	FtPinG0005466100	FtPinG0005466100.01.T02
872	Ft1:46640144-46641760	Ft1	46640144	46641760	1617	7.97177	8.53108	-0.55931	0.00050594	0.000911513	256.23	245.85	388.45	351.4	Intergenic	Intergenic	-27706	FtPinG0006239000.01.T01	FtPinG0006239000	FtPinG0006239000.01.T01
873	Ft1:46676765-46678381	Ft1	46676765	46678381	1617	5.17069	7.57258	-2.40189	6.37797e-15	3.06736e-14	46.26	25.77	203.71	177.01	Intergenic	Intergenic	20737	FtPinG0006239200.01.T01	FtPinG0006239200	FtPinG0006239200.01.T01
874	Ft1:46841125-46842741	Ft1	46841125	46842741	1617	8.34006	9.25919	-0.919123	1.13717e-10	3.89406e-10	294.19	353.91	629.11	596.42	Intergenic	Intergenic	3274	FtPinG0006241300.01.T01	FtPinG0006241300	FtPinG0006241300.01.T01
875	Ft1:46914181-46915797	Ft1	46914181	46915797	1617	9.09398	9.52551	-0.43153	0.000641974	0.00114514	533.81	559.11	786.88	687.1	promoter-TSS (FtPinG0006243700.01.T01)	promoter-TSS (FtPinG0006243700.01.T01)	81	FtPinG0006243700.01.T01	FtPinG0006243700	FtPinG0006243700.01.T01
876	Ft1:47165440-47167056	Ft1	47165440	47167056	1617	4.90133	6.88038	-1.97905	5.2941e-08	1.43957e-07	37.96	21.81	97.86	137.77	Intergenic	Intergenic	8448	FtPinG0009687700.01.T01	FtPinG0009687700	FtPinG0009687700.01.T01
877	Ft1:47346682-47348298	Ft1	47346682	47348298	1617	5.95315	8.12036	-2.16721	7.88851e-19	5.15787e-18	72.36	51.55	297.58	258.97	Intergenic	Intergenic	-4158	FtPinG0009187700.01.T01	FtPinG0009187700	FtPinG0009187700.01.T01
878	Ft1:47351006-47352622	Ft1	47351006	47352622	1617	8.96074	8.13988	0.820857	1.34555e-08	3.84275e-08	483.99	512.52	288.59	275.54	exon (FtPinG0009187700.01.T01, exon 1 of 1)	exon (FtPinG0009187700.01.T01, exon 1 of 1)	166	FtPinG0009187700.01.T01	FtPinG0009187700	FtPinG0009187700.01.T01
879	Ft1:47719716-47721332	Ft1	47719716	47721332	1617	8.8488	8.36944	0.479366	0.00135126	0.00230912	429.42	492.69	354.5	306.93	promoter-TSS (FtPinG0005099300.01.T01)	promoter-TSS (FtPinG0005099300.01.T01)	-499	FtPinG0005099300.01.T01	FtPinG0005099300	FtPinG0005099300.01.T01
880	Ft1:47779699-47781315	Ft1	47779699	47781315	1617	9.10031	8.07838	1.02193	5.81297e-12	2.20874e-11	514.83	582.9	288.59	252	promoter-TSS (FtPinG0005101100.01.T01)	promoter-TSS (FtPinG0005101100.01.T01)	53	FtPinG0005101100.01.T01	FtPinG0005101100	FtPinG0005101100.01.T01
881	Ft1:47805772-47807388	Ft1	47805772	47807388	1617	4.53995	8.26856	-3.72861	1.27064e-36	2.31806e-35	23.72	22.8	318.55	298.21	Intergenic	Intergenic	10191	FtPinG0005101800.01.T01	FtPinG0005101800	FtPinG0005101800.01.T01
882	Ft1:47809383-47810999	Ft1	47809383	47810999	1617	7.86812	5.80527	2.06285	2.29428e-16	1.22908e-15	225.39	241.89	49.93	61.91	Intergenic	Intergenic	6580	FtPinG0005101800.01.T01	FtPinG0005101800	FtPinG0005101800.01.T01
883	Ft1:4781062-4782678	Ft1	4781062	4782678	1617	7.5238	5.95359	1.57021	1.175e-09	3.66789e-09	182.68	185.38	62.91	61.04	exon (FtPinG0000297300.01.T01, exon 8 of 10)	exon (FtPinG0000297300.01.T01, exon 8 of 10)	3542	FtPinG0000297300.01.T01	FtPinG0000297300	FtPinG0000297300.01.T01
884	Ft1:47827862-47829478	Ft1	47827862	47829478	1617	9.88639	8.09754	1.78884	1.69337e-43	4.25195e-42	962.05	930.86	290.59	257.23	intron (FtPinG0005102300.01.T01, intron 3 of 4)	intron (FtPinG0005102300.01.T01, intron 3 of 4)	738	FtPinG0005102300.01.T01	FtPinG0005102300	FtPinG0005102300.01.T01
885	Ft1:47831792-47833408	Ft1	47831792	47833408	1617	8.05576	7.4079	0.647857	0.000650657	0.001159	270.46	261.71	161.77	177.88	intron (FtPinG0005102500.01.T01, intron 2 of 7)	intron (FtPinG0005102500.01.T01, intron 2 of 7)	558	FtPinG0005102500.01.T01	FtPinG0005102500	FtPinG0005102500.01.T01
886	Ft1:47861478-47863094	Ft1	47861478	47863094	1617	8.72992	6.21927	2.51066	7.43862e-38	1.46161e-36	419.93	429.25	74.89	74.12	Intergenic	Intergenic	-3898	FtPinG0004690300.01.T01	FtPinG0004690300	FtPinG0004690300.01.T01
887	Ft1:48017475-48019091	Ft1	48017475	48019091	1617	8.93879	9.56844	-0.629658	1.03487e-06	2.49059e-06	476.87	504.59	814.84	703.67	promoter-TSS (FtPinG0009377500.01.T01)	promoter-TSS (FtPinG0009377500.01.T01)	-8	FtPinG0009377500.01.T01	FtPinG0009377500	FtPinG0009377500.01.T01
888	Ft1:48076043-48077659	Ft1	48076043	48077659	1617	7.39845	5.84993	1.54851	3.0633e-08	8.46614e-08	147.09	190.34	63.91	51.45	exon (FtPinG0009375700.01.T01, exon 2 of 3)	exon (FtPinG0009375700.01.T01, exon 2 of 3)	383	FtPinG0009375700.01.T01	FtPinG0009375700	FtPinG0009375700.01.T01
889	Ft1:48120208-48121824	Ft1	48120208	48121824	1617	5.21777	7.36768	-2.14992	1.30745e-12	5.25743e-12	42.7	31.72	163.77	166.54	exon (FtPinG0009375400.01.T01, exon 1 of 3)	exon (FtPinG0009375400.01.T01, exon 1 of 3)	184	FtPinG0009375400.01.T01	FtPinG0009375400	FtPinG0009375400.01.T01
890	Ft1:48140379-48141995	Ft1	48140379	48141995	1617	8.90363	9.91996	-1.01632	1.11615e-13	4.86803e-13	417.56	540.28	1017.55	919.92	exon (FtPinG0009375200.01.T01, exon 1 of 1)	exon (FtPinG0009375200.01.T01, exon 1 of 1)	420	FtPinG0009375200.01.T01	FtPinG0009375200	FtPinG0009375200.01.T01
891	Ft1:48145346-48146962	Ft1	48145346	48146962	1617	4.62886	7.80059	-3.17174	2.93789e-24	2.6441e-23	29.66	19.83	222.68	223.22	Intergenic	Intergenic	5387	FtPinG0009375200.01.T01	FtPinG0009375200	FtPinG0009375200.01.T01
892	Ft1:4814802-4816418	Ft1	4814802	4816418	1617	7.76804	8.36986	-0.601823	0.000331015	0.000609695	221.83	214.13	328.53	333.09	exon (FtPinG0000298400.01.T01, exon 1 of 3)	exon (FtPinG0000298400.01.T01, exon 1 of 3)	109	FtPinG0000298400.01.T01	FtPinG0000298400	FtPinG0000298400.01.T01
893	Ft1:48184316-48185932	Ft1	48184316	48185932	1617	8.79738	7.71501	1.08236	8.9955e-12	3.36452e-11	419.93	469.89	212.7	207.53	exon (FtPinG0009374500.01.T01, exon 1 of 5)	exon (FtPinG0009374500.01.T01, exon 1 of 5)	227	FtPinG0009374500.01.T01	FtPinG0009374500	FtPinG0009374500.01.T01
894	Ft1:48242983-48244599	Ft1	48242983	48244599	1617	7.3053	5.52413	1.78117	1.7283e-09	5.32554e-09	175.56	140.77	51.93	40.11	Intergenic	Intergenic	3165	FtPinG0009373100.01.T01	FtPinG0009373100	FtPinG0009373100.01.T01
895	Ft1:48245932-48247548	Ft1	48245932	48247548	1617	7.3958	5.26047	2.13534	1.51185e-11	5.58907e-11	155.4	181.41	26.96	49.7	exon (FtPinG0009373100.01.T01, exon 1 of 3)	exon (FtPinG0009373100.01.T01, exon 1 of 3)	216	FtPinG0009373100.01.T01	FtPinG0009373100	FtPinG0009373100.01.T01
896	Ft1:48268340-48269956	Ft1	48268340	48269956	1617	8.79024	7.87236	0.917882	1.01051e-08	2.91933e-08	429.42	456.01	257.63	211.01	exon (FtPinG0009372500.01.T01, exon 1 of 1)	exon (FtPinG0009372500.01.T01, exon 1 of 1)	240	FtPinG0009372500.01.T01	FtPinG0009372500	FtPinG0009372500.01.T01
897	Ft1:48299611-48301227	Ft1	48299611	48301227	1617	7.57916	6.90987	0.669283	0.00594745	0.00929542	209.97	172.49	101.86	138.64	promoter-TSS (FtPinG0009372400.01.T01)	promoter-TSS (FtPinG0009372400.01.T01)	-54	FtPinG0009372400.01.T01	FtPinG0009372400	FtPinG0009372400.01.T01
898	Ft1:48306030-48307646	Ft1	48306030	48307646	1617	8.26393	5.33199	2.93194	3.91867e-32	5.48375e-31	296.56	318.22	43.94	36.62	exon (FtPinG0009372200.01.T01, exon 1 of 1)	exon (FtPinG0009372200.01.T01, exon 1 of 1)	216	FtPinG0009372200.01.T01	FtPinG0009372200	FtPinG0009372200.01.T01
899	Ft1:48399123-48400739	Ft1	48399123	48400739	1617	7.59502	5.33173	2.26328	7.00203e-16	3.62583e-15	187.43	199.26	36.95	43.6	promoter-TSS (FtPinG0001914900.01.T01)	promoter-TSS (FtPinG0001914900.01.T01)	61	FtPinG0001914900.01.T01	FtPinG0001914900	FtPinG0001914900.01.T01
900	Ft1:48539114-48540730	Ft1	48539114	48540730	1617	6.91395	4.29577	2.61818	8.5827e-13	3.49615e-12	110.32	130.86	20.97	18.31	Intergenic	Intergenic	-3553	FtPinG0001917800.01.T01	FtPinG0001917800	FtPinG0001917800.01.T01
901	Ft1:48564259-48565875	Ft1	48564259	48565875	1617	9.17994	8.02477	1.15516	3.60031e-16	1.91001e-15	574.14	585.88	270.62	250.25	promoter-TSS (FtPinG0001918200.01.T01)	promoter-TSS (FtPinG0001918200.01.T01)	-44	FtPinG0001918200.01.T01	FtPinG0001918200	FtPinG0001918200.01.T01
902	Ft1:48586313-48587929	Ft1	48586313	48587929	1617	8.47061	6.27705	2.19356	2.05576e-24	1.86187e-23	323.85	385.63	67.9	87.2	exon (FtPinG0001919700.01.T01, exon 1 of 3)	exon (FtPinG0001919700.01.T01, exon 1 of 3)	129	FtPinG0001919700.01.T01	FtPinG0001919700	FtPinG0001919700.01.T01
903	Ft1:48600989-48602605	Ft1	48600989	48602605	1617	7.38026	5.23726	2.143	2.63652e-13	1.11433e-12	169.63	163.57	37.95	37.49	Intergenic	Intergenic	5652	FtPinG0001920200.01.T01	FtPinG0001920200	FtPinG0001920200.01.T01
904	Ft1:48730322-48731938	Ft1	48730322	48731938	1617	8.9848	8.1845	0.800294	3.06961e-07	7.76367e-07	447.21	566.05	304.57	277.28	exon (FtPinG0001922700.01.T01, exon 2 of 3)	exon (FtPinG0001922700.01.T01, exon 2 of 3)	334	FtPinG0001922700.01.T01	FtPinG0001922700	FtPinG0001922700.01.T01
905	Ft1:4875675-4877291	Ft1	4875675	4877291	1617	7.36895	5.95195	1.41701	2.43556e-07	6.21483e-07	177.94	152.67	54.92	68.88	promoter-TSS (FtPinG0000300300.01.T01)	promoter-TSS (FtPinG0000300300.01.T01)	-832	FtPinG0000300300.01.T01	FtPinG0000300300	FtPinG0000300300.01.T01
906	Ft1:48772530-48774146	Ft1	48772530	48774146	1617	9.2612	8.81265	0.448553	0.000599619	0.0010724	572.96	654.28	449.36	449.93	intron (FtPinG0001923800.01.T01, intron 1 of 13)	intron (FtPinG0001923800.01.T01, intron 1 of 13)	332	FtPinG0001923800.01.T01	FtPinG0001923800	FtPinG0001923800.01.T01
907	Ft1:48861185-48862801	Ft1	48861185	48862801	1617	9.09537	8.621	0.474374	0.000534362	0.000960194	510.09	583.9	385.45	401.97	intron (FtPinG0001927000.01.T01, intron 1 of 2)	intron (FtPinG0001927000.01.T01, intron 1 of 2)	416	FtPinG0001927000.01.T01	FtPinG0001927000	FtPinG0001927000.01.T01
908	Ft1:48883595-48885211	Ft1	48883595	48885211	1617	9.41972	7.9146	1.50512	6.66592e-27	6.97915e-26	650.06	719.71	243.65	238.92	promoter-TSS (FtPinG0001927700.01.T01)	promoter-TSS (FtPinG0001927700.01.T01)	66	FtPinG0001927700.01.T01	FtPinG0001927700	FtPinG0001927700.01.T01
909	Ft1:49086534-49088150	Ft1	49086534	49088150	1617	7.3974	9.59116	-2.19377	6.85199e-51	2.55281e-49	163.7	173.48	784.88	757.73	Intergenic	Intergenic	15423	FtPinG0006405200.01.T01	FtPinG0006405200	FtPinG0006405200.01.T01
910	Ft1:49138628-49140244	Ft1	49138628	49140244	1617	7.84209	6.46403	1.37806	1.29929e-09	4.03937e-09	234.88	224.04	85.88	90.68	exon (FtPinG0003578200.01.T01, exon 2 of 2)	exon (FtPinG0003578200.01.T01, exon 2 of 2)	1023	FtPinG0003578200.01.T01	FtPinG0003578200	FtPinG0003578200.01.T01
911	Ft1:4914882-4916498	Ft1	4914882	4916498	1617	8.87682	7.3683	1.50852	1.9724e-20	1.42437e-19	485.17	455.02	171.76	158.7	promoter-TSS (FtPinG0000302500.01.T01)	promoter-TSS (FtPinG0000302500.01.T01)	-115	FtPinG0000302500.01.T01	FtPinG0000302500	FtPinG0000302500.01.T01
912	Ft1:49155265-49156881	Ft1	49155265	49156881	1617	7.12206	5.17122	1.95084	6.84806e-10	2.18646e-09	126.93	151.67	31.95	40.11	promoter-TSS (FtPinG0003577400.01.T01)	promoter-TSS (FtPinG0003577400.01.T01)	6	FtPinG0003577400.01.T01	FtPinG0003577400	FtPinG0003577400.01.T01
913	Ft1:49177928-49179544	Ft1	49177928	49179544	1617	7.5003	6.84658	0.653715	0.00448528	0.0071217	182.68	179.43	109.84	120.33	Intergenic	Intergenic	19746	FtPinG0003577200.01.T01	FtPinG0003577200	FtPinG0003577200.01.T01
914	Ft1:49186141-49187757	Ft1	49186141	49187757	1617	5.27823	6.50549	-1.22726	0.000525452	0.000944924	37.96	39.65	105.85	75.86	Intergenic	Intergenic	27959	FtPinG0003577200.01.T01	FtPinG0003577200	FtPinG0003577200.01.T01
915	Ft1:49320453-49322069	Ft1	49320453	49322069	1617	4.57628	7.19676	-2.62048	1.60632e-14	7.48376e-14	24.91	22.8	147.79	145.62	Intergenic	Intergenic	-4965	FtPinG0003574800.01.T02	FtPinG0003574800	FtPinG0003574800.01.T02
916	Ft1:49463505-49465121	Ft1	49463505	49465121	1617	5.53364	6.50917	-0.975533	0.00307753	0.00499994	51.01	41.64	88.87	93.3	Intergenic	Intergenic	8872	FtPinG0003571700.01.T01	FtPinG0003571700	FtPinG0003571700.01.T01
917	Ft1:49508605-49510221	Ft1	49508605	49510221	1617	8.93307	8.23053	0.702542	6.74918e-06	1.50616e-05	447.21	530.36	329.53	271.18	promoter-TSS (FtPinG0003571200.01.T01)	promoter-TSS (FtPinG0003571200.01.T01)	-684	FtPinG0003571200.01.T01	FtPinG0003571200	FtPinG0003571200.01.T01
918	Ft1:49525200-49526816	Ft1	49525200	49526816	1617	9.1378	8.06708	1.07072	1.66238e-12	6.62357e-12	533.81	592.82	296.58	239.79	promoter-TSS (FtPinG0003570800.01.T01)	promoter-TSS (FtPinG0003570800.01.T01)	49	FtPinG0003570800.01.T01	FtPinG0003570800	FtPinG0003570800.01.T01
919	Ft1:49546408-49548024	Ft1	49546408	49548024	1617	5.36042	6.61035	-1.24992	0.000177668	0.000337764	41.52	40.64	103.85	91.56	Intergenic	Intergenic	-1682	FtPinG0003569700.01.T01	FtPinG0003569700	FtPinG0003569700.01.T01
920	Ft1:49563191-49564807	Ft1	49563191	49564807	1617	7.81398	6.35398	1.46	4.06189e-10	1.3204e-09	211.15	238.91	79.89	83.71	exon (FtPinG0003569400.01.T01, exon 2 of 2)	exon (FtPinG0003569400.01.T01, exon 2 of 2)	510	FtPinG0003569400.01.T01	FtPinG0003569400	FtPinG0003569400.01.T01
921	Ft1:49606917-49608533	Ft1	49606917	49608533	1617	9.61665	7.21087	2.40578	3.77803e-59	2.04495e-57	759.2	810.91	156.78	139.51	promoter-TSS (FtPinG0003568100.01.T01)	promoter-TSS (FtPinG0003568100.01.T01)	2	FtPinG0003568100.01.T01	FtPinG0003568100	FtPinG0003568100.01.T01
922	Ft1:49634674-49636290	Ft1	49634674	49636290	1617	7.12382	7.92336	-0.79954	0.000322638	0.000595125	147.09	131.85	280.6	204.91	Intergenic	Intergenic	-1013	FtPinG0003567100.01.T01	FtPinG0003567100	FtPinG0003567100.01.T01
923	Ft1:49638727-49640343	Ft1	49638727	49640343	1617	8.83593	8.10409	0.731841	9.13535e-07	2.2153e-06	451.96	461.96	289.59	260.72	Intergenic	Intergenic	4615	FtPinG0003566900.01.T01	FtPinG0003566900	FtPinG0003566900.01.T01
924	Ft1:49676576-49678192	Ft1	49676576	49678192	1617	7.46039	4.83259	2.6278	1.21207e-17	7.22143e-17	170.82	181.41	29.96	27.03	Intergenic	Intergenic	-4009	FtPinG0003566100.01.T01	FtPinG0003566100	FtPinG0003566100.01.T01
925	Ft1:49757809-49759425	Ft1	49757809	49759425	1617	7.97448	9.20381	-1.22934	8.52615e-17	4.75864e-16	274.02	229	602.14	577.24	promoter-TSS (FtPinG0003561100.01.T01)	promoter-TSS (FtPinG0003561100.01.T01)	-605	FtPinG0003561100.01.T01	FtPinG0003561100	FtPinG0003561100.01.T01
926	Ft1:4976934-4978550	Ft1	4976934	4978550	1617	7.70112	6.47022	1.2309	1.39666e-07	3.65823e-07	198.1	218.09	91.87	85.45	Intergenic	Intergenic	-2711	FtPinG0000311900.01.T01	FtPinG0000311900	FtPinG0000311900.01.T01
927	Ft1:49830261-49831877	Ft1	49830261	49831877	1617	7.4671	5.04386	2.42325	1.06227e-14	5.03078e-14	150.65	203.22	38.94	27.03	exon (FtPinG0003559100.01.T01, exon 2 of 2)	exon (FtPinG0003559100.01.T01, exon 2 of 2)	242	FtPinG0003559100.01.T01	FtPinG0003559100	FtPinG0003559100.01.T01
928	Ft1:49892895-49894511	Ft1	49892895	49894511	1617	7.94081	8.68782	-0.747003	1.86541e-06	4.39178e-06	239.62	251.8	425.39	399.36	TTS (FtPinG0003558200.01.T01)	TTS (FtPinG0003558200.01.T01)	-3229	FtPinG0003557600.01.T01	FtPinG0003557600	FtPinG0003557600.01.T01
929	Ft1:49925708-49927324	Ft1	49925708	49927324	1617	8.90498	7.37967	1.5253	8.74982e-21	6.43617e-20	453.15	505.58	171.76	161.31	exon (FtPinG0003556700.01.T01, exon 2 of 9)	exon (FtPinG0003556700.01.T01, exon 2 of 9)	304	FtPinG0003556700.01.T01	FtPinG0003556700	FtPinG0003556700.01.T01
930	Ft1:49955555-49957171	Ft1	49955555	49957171	1617	9.4753	7.65195	1.82336	9.61345e-38	1.86657e-36	693.95	729.62	194.72	207.53	exon (FtPinG0003556000.01.T01, exon 1 of 6)	exon (FtPinG0003556000.01.T01, exon 1 of 6)	328	FtPinG0003556000.01.T01	FtPinG0003556000	FtPinG0003556000.01.T01
931	Ft1:49987335-49988951	Ft1	49987335	49988951	1617	8.25521	9.82812	-1.57291	8.12902e-31	1.06121e-29	274.02	337.05	941.66	876.32	intron (FtPinG0003555000.01.T01, intron 1 of 6)	intron (FtPinG0003555000.01.T01, intron 1 of 6)	317	FtPinG0003555000.01.T01	FtPinG0003555000	FtPinG0003555000.01.T01
932	Ft1:5001281-5002897	Ft1	5001281	5002897	1617	7.08895	8.06375	-0.97479	9.13651e-06	2.01463e-05	118.62	153.66	300.57	234.56	Intergenic	Intergenic	-4111	FtPinG0000315200.01.T01	FtPinG0000315200	FtPinG0000315200.01.T01
933	Ft1:50054344-50055960	Ft1	50054344	50055960	1617	8.11675	6.4079	1.70884	3.43107e-15	1.68326e-14	277.58	277.57	80.88	88.94	promoter-TSS (FtPinG0003553100.01.T01)	promoter-TSS (FtPinG0003553100.01.T01)	-36	FtPinG0003553100.01.T01	FtPinG0003553100	FtPinG0003553100.01.T01
934	Ft1:50093721-50095337	Ft1	50093721	50095337	1617	7.19962	5.79872	1.4009	1.67666e-06	3.96286e-06	154.21	139.78	45.93	65.4	Intergenic	Intergenic	6162	FtPinG0003551600.01.T01	FtPinG0003551600	FtPinG0003551600.01.T01
935	Ft1:50130539-50132155	Ft1	50130539	50132155	1617	8.89724	9.72918	-0.831935	4.68685e-10	1.51498e-09	512.46	441.14	919.69	777.79	Intergenic	Intergenic	6514	FtPinG0003550600.01.T01	FtPinG0003550600	FtPinG0003550600.01.T01
936	Ft1:50139630-50141246	Ft1	50139630	50141246	1617	7.21493	8.34159	-1.12666	3.74655e-09	1.11928e-08	167.26	129.86	323.54	325.24	Intergenic	Intergenic	-9632	FtPinG0003549800.01.T01	FtPinG0003549800	FtPinG0003549800.01.T01
937	Ft1:50156774-50158390	Ft1	50156774	50158390	1617	7.79858	5.95047	1.84811	1.86775e-13	7.98526e-13	218.27	227.02	53.92	69.76	exon (FtPinG0003549400.01.T01, exon 1 of 1)	exon (FtPinG0003549400.01.T01, exon 1 of 1)	-1155	FtPinG0003549200.01.T01	FtPinG0003549200	FtPinG0003549200.01.T01
938	Ft1:50188712-50190328	Ft1	50188712	50190328	1617	8.32741	6.41743	1.90998	3.60698e-20	2.55179e-19	332.15	310.29	82.88	88.07	promoter-TSS (FtPinG0003548600.01.T01)	promoter-TSS (FtPinG0003548600.01.T01)	-80	FtPinG0003548600.01.T01	FtPinG0003548600	FtPinG0003548600.01.T01
939	Ft1:50205802-50207418	Ft1	50205802	50207418	1617	9.63854	8.69655	0.941988	2.10233e-13	8.95814e-13	754.45	839.66	437.38	392.38	promoter-TSS (FtPinG0003548100.01.T01)	promoter-TSS (FtPinG0003548100.01.T01)	-285	FtPinG0003548100.01.T01	FtPinG0003548100	FtPinG0003548100.01.T01
940	Ft1:50366508-50368124	Ft1	50366508	50368124	1617	8.92182	9.35451	-0.432688	0.000838343	0.00147185	467.38	502.61	691.02	618.22	exon (FtPinG0004976600.01.T01, exon 2 of 7)	exon (FtPinG0004976600.01.T01, exon 2 of 7)	331	FtPinG0004976600.01.T01	FtPinG0004976600	FtPinG0004976600.01.T01
941	Ft1:50428739-50430355	Ft1	50428739	50430355	1617	8.32501	7.8163	0.50871	0.00349362	0.00564002	289.44	351.92	233.67	217.12	Intergenic	Intergenic	4036	FtPinG0000367500.01.T01	FtPinG0000367500	FtPinG0000367500.01.T01
942	Ft1:50453979-50455595	Ft1	50453979	50455595	1617	7.99728	7.07924	0.91804	5.50988e-06	1.23924e-05	244.37	266.67	131.81	138.64	Intergenic	Intergenic	5281	FtPinG0000368000.01.T01	FtPinG0000368000	FtPinG0000368000.01.T01
943	Ft1:50473024-50474640	Ft1	50473024	50474640	1617	7.63873	9.25398	-1.61525	1.57044e-24	1.43136e-23	187.43	211.15	663.06	558.05	Intergenic	Intergenic	-13764	FtPinG0000368000.01.T01	FtPinG0000368000	FtPinG0000368000.01.T01
944	Ft1:5051330-5052946	Ft1	5051330	5052946	1617	7.21706	8.28101	-1.06394	1.13356e-08	3.26088e-08	151.84	145.73	312.56	309.55	Intergenic	Intergenic	4652	FtPinG0000317900.01.T01	FtPinG0000317900	FtPinG0000317900.01.T01
945	Ft1:50552743-50554359	Ft1	50552743	50554359	1617	9.16871	7.81305	1.35566	2.07729e-20	1.4973e-19	597.87	553.16	225.68	224.09	exon (FtPinG0000370600.01.T01, exon 1 of 1)	exon (FtPinG0000370600.01.T01, exon 1 of 1)	523	FtPinG0000370600.01.T01	FtPinG0000370600	FtPinG0000370600.01.T01
946	Ft1:50573620-50575236	Ft1	50573620	50575236	1617	9.06785	8.49217	0.57568	3.37185e-05	6.95024e-05	529.07	544.24	384.45	335.7	Intergenic	Intergenic	-1074	FtPinG0000371500.01.T01	FtPinG0000371500	FtPinG0000371500.01.T01
947	Ft1:5059132-5060748	Ft1	5059132	5060748	1617	8.98296	9.41909	-0.436129	0.000537391	0.000964882	481.62	530.36	703	666.18	intron (FtPinG0000318200.01.T01, intron 1 of 8)	intron (FtPinG0000318200.01.T01, intron 1 of 8)	207	FtPinG0000318200.01.T01	FtPinG0000318200	FtPinG0000318200.01.T01
948	Ft1:50592675-50594291	Ft1	50592675	50594291	1617	9.76283	10.1074	-0.34453	0.00534499	0.00839154	794.79	942.76	1170.34	1035.89	intron (FtPinG0000372500.01.T01, intron 1 of 3)	intron (FtPinG0000372500.01.T01, intron 1 of 3)	271	FtPinG0000372500.01.T01	FtPinG0000372500	FtPinG0000372500.01.T01
949	Ft1:50850064-50851680	Ft1	50850064	50851680	1617	8.8682	6.51816	2.35003	5.05959e-36	8.89109e-35	432.98	501.62	97.86	85.45	exon (FtPinG0000380300.01.T01, exon 2 of 11)	exon (FtPinG0000380300.01.T01, exon 2 of 11)	280	FtPinG0000380300.01.T01	FtPinG0000380300	FtPinG0000380300.01.T01
950	Ft1:5085071-5086687	Ft1	5085071	5086687	1617	7.84353	5.24182	2.6017	4.36396e-21	3.29667e-20	213.52	245.85	32.95	42.73	TTS (FtPinG0000319200.01.T01)	TTS (FtPinG0000319200.01.T01)	3659	FtPinG0000318900.01.T01	FtPinG0000318900	FtPinG0000318900.01.T01
951	Ft1:50925604-50927220	Ft1	50925604	50927220	1617	7.81028	5.46403	2.34626	4.24641e-18	2.62824e-17	198.1	250.81	42.94	45.34	intron (FtPinG0000381500.01.T01, intron 1 of 4)	intron (FtPinG0000381500.01.T01, intron 1 of 4)	243	FtPinG0000381500.01.T01	FtPinG0000381500	FtPinG0000381500.01.T01
952	Ft1:50932073-50933689	Ft1	50932073	50933689	1617	8.31038	5.26074	3.04964	9.46232e-34	1.43625e-32	334.52	300.37	33.95	42.73	promoter-TSS (FtPinG0000381800.01.T01)	promoter-TSS (FtPinG0000381800.01.T01)	70	FtPinG0000381800.01.T01	FtPinG0000381800	FtPinG0000381800.01.T01
953	Ft1:50934739-50936355	Ft1	50934739	50936355	1617	8.05537	7.21087	0.844499	1.86377e-05	3.96785e-05	251.48	280.55	156.78	139.51	exon (FtPinG0000382200.01.T01, exon 1 of 1)	exon (FtPinG0000382200.01.T01, exon 1 of 1)	166	FtPinG0000382200.01.T01	FtPinG0000382200	FtPinG0000382200.01.T01
954	Ft1:50943406-50945022	Ft1	50943406	50945022	1617	8.45285	7.96309	0.489759	0.00523017	0.00821914	307.24	393.56	270.62	228.45	exon (FtPinG0000382600.01.T01, exon 1 of 1)	exon (FtPinG0000382600.01.T01, exon 1 of 1)	359	FtPinG0000382600.01.T01	FtPinG0000382600	FtPinG0000382600.01.T01
955	Ft1:51119009-51120625	Ft1	51119009	51120625	1617	7.43508	5.10261	2.33246	1.08744e-14	5.1457e-14	163.7	182.41	39.94	28.77	exon (FtPinG0000386600.01.T01, exon 4 of 7)	exon (FtPinG0000386600.01.T01, exon 4 of 7)	3167	FtPinG0000386600.01.T01	FtPinG0000386600	FtPinG0000386600.01.T01
956	Ft1:51232238-51233854	Ft1	51232238	51233854	1617	8.33506	7.81751	0.517544	0.00207763	0.0034607	316.73	329.12	236.66	214.5	Intergenic	Intergenic	10415	FtPinG0000388100.01.T01	FtPinG0000388100	FtPinG0000388100.01.T01
957	Ft1:51249876-51251492	Ft1	51249876	51251492	1617	7.65674	6.85992	0.796817	0.000735742	0.00130227	169.63	233.95	119.83	112.48	Intergenic	Intergenic	23126	FtPinG0000389800.01.T01	FtPinG0000389800	FtPinG0000389800.01.T01
958	Ft1:51299632-51301248	Ft1	51299632	51301248	1617	8.60197	7.97669	0.62528	7.32922e-05	0.000145431	385.53	391.58	266.62	237.17	promoter-TSS (FtPinG0000390500.01.T01)	promoter-TSS (FtPinG0000390500.01.T01)	-67	FtPinG0000390500.01.T01	FtPinG0000390500	FtPinG0000390500.01.T01
959	Ft1:51310995-51312611	Ft1	51310995	51312611	1617	7.80111	8.60504	-0.803933	9.62225e-07	2.32502e-06	223.01	223.05	413.41	365.35	Intergenic	Intergenic	-2294	FtPinG0000391000.01.T01	FtPinG0000391000	FtPinG0000391000.01.T01
960	Ft1:51346969-51348585	Ft1	51346969	51348585	1617	8.49248	7.14623	1.34624	6.5965e-14	2.92258e-13	347.57	372.74	143.8	139.51	exon (FtPinG0000392200.01.T01, exon 3 of 9)	exon (FtPinG0000392200.01.T01, exon 3 of 9)	876	FtPinG0000392200.01.T01	FtPinG0000392200	FtPinG0000392200.01.T01
961	Ft1:51416169-51417785	Ft1	51416169	51417785	1617	8.20707	7.44576	0.761306	4.8097e-05	9.75973e-05	284.7	306.32	191.73	156.95	Intergenic	Intergenic	3811	FtPinG0003023300.01.T01	FtPinG0003023300	FtPinG0003023300.01.T01
962	Ft1:51466472-51468088	Ft1	51466472	51468088	1617	9.42225	7.86115	1.56111	1.45651e-26	1.48564e-25	640.57	731.6	249.64	215.37	Intergenic	Intergenic	3647	FtPinG0003024200.01.T01	FtPinG0003024200	FtPinG0003024200.01.T01
963	Ft1:51614563-51616179	Ft1	51614563	51616179	1617	7.25885	5.24878	2.01007	1.74103e-10	5.84673e-10	144.72	161.59	28.96	47.09	Intergenic	Intergenic	-15259	FtPinG0003026800.01.T01	FtPinG0003026800	FtPinG0003026800.01.T01
964	Ft1:51673863-51675479	Ft1	51673863	51675479	1617	7.29848	5.02153	2.27695	2.64683e-13	1.11828e-12	142.35	172.49	30.96	34.01	TTS (FtPinG0006437100.01.T01)	TTS (FtPinG0006437100.01.T01)	193	FtPinG0006437100.01.T01	FtPinG0006437100	FtPinG0006437100.01.T01
965	Ft1:51742788-51744404	Ft1	51742788	51744404	1617	8.85482	6.1677	2.68712	2.4219e-38	4.85015e-37	398.58	527.39	74.89	68.88	exon (FtPinG0006434900.01.T01, exon 1 of 3)	exon (FtPinG0006434900.01.T01, exon 1 of 3)	653	FtPinG0006434900.01.T01	FtPinG0006434900	FtPinG0006434900.01.T01
966	Ft1:51785386-51787002	Ft1	51785386	51787002	1617	7.49712	4.21558	3.28154	2.65957e-22	2.15527e-21	183.87	177.45	17.97	19.18	Intergenic	Intergenic	-3532	FtPinG0009282300.01.T01	FtPinG0009282300	FtPinG0009282300.01.T01
967	Ft1:51797428-51799044	Ft1	51797428	51799044	1617	6.94434	3.5434	3.40094	1.33958e-16	7.33382e-16	117.44	128.87	11.98	11.34	Intergenic	Intergenic	8510	FtPinG0009282300.01.T01	FtPinG0009282300	FtPinG0009282300.01.T01
968	Ft1:51826586-51828202	Ft1	51826586	51828202	1617	8.32661	8.83572	-0.509114	0.000458524	0.000829376	317.91	324.17	474.33	439.47	exon (FtPinG0009283000.01.T01, exon 1 of 1)	exon (FtPinG0009283000.01.T01, exon 1 of 1)	189	FtPinG0009283000.01.T01	FtPinG0009283000	FtPinG0009283000.01.T01
969	Ft1:51839652-51841268	Ft1	51839652	51841268	1617	7.87198	6.98019	0.891796	4.98886e-05	0.000101001	202.85	265.68	127.82	124.69	exon (FtPinG0009283400.01.T01, exon 7 of 8)	exon (FtPinG0009283400.01.T01, exon 7 of 8)	-2362	FtPinG0009283200.01.T01	FtPinG0009283200	FtPinG0009283200.01.T01
970	Ft1:51852486-51854102	Ft1	51852486	51854102	1617	7.86199	8.75691	-0.894928	1.32005e-08	3.77274e-08	225.39	239.9	414.41	450.8	exon (FtPinG0009283500.01.T01, exon 2 of 7)	exon (FtPinG0009283500.01.T01, exon 2 of 7)	378	FtPinG0009283500.01.T01	FtPinG0009283500	FtPinG0009283500.01.T01
971	Ft1:51873888-51875504	Ft1	51873888	51875504	1617	8.83234	8.15359	0.678743	1.46792e-05	3.16504e-05	414	497.65	303.57	265.95	exon (FtPinG0009283700.01.T01, exon 3 of 5)	exon (FtPinG0009283700.01.T01, exon 3 of 5)	615	FtPinG0009283700.01.T01	FtPinG0009283700	FtPinG0009283700.01.T01
972	Ft1:51905485-51907101	Ft1	51905485	51907101	1617	7.27346	10.4762	-3.20271	1.42622e-121	6.54634e-119	163.7	145.73	1417.98	1430.89	promoter-TSS (FtPinG0009285400.01.T01)	promoter-TSS (FtPinG0009285400.01.T01)	16	FtPinG0009285400.01.T01	FtPinG0009285400	FtPinG0009285400.01.T01
973	Ft1:5190787-5192403	Ft1	5190787	5192403	1617	7.66306	6.60379	1.05927	1.08413e-05	2.37547e-05	174.38	230.98	96.86	97.66	Intergenic	Intergenic	-1721	FtPinG0000323300.01.T01	FtPinG0000323300	FtPinG0000323300.01.T01
974	Ft1:51915808-51917424	Ft1	51915808	51917424	1617	7.43994	9.67428	-2.23434	5.69605e-55	2.59374e-53	170.82	176.46	811.85	822.26	Intergenic	Intergenic	-10307	FtPinG0009285400.01.T01	FtPinG0009285400	FtPinG0009285400.01.T01
975	Ft1:51939838-51941454	Ft1	51939838	51941454	1617	9.37586	10.6002	-1.22435	1.37305e-27	1.4892e-26	641.76	686.99	1619.7	1484.95	exon (FtPinG0009286300.01.T01, exon 2 of 8)	exon (FtPinG0009286300.01.T01, exon 2 of 8)	432	FtPinG0009286300.01.T01	FtPinG0009286300	FtPinG0009286300.01.T01
976	Ft1:51956155-51957771	Ft1	51956155	51957771	1617	8.99868	11.2841	-2.28543	1.57285e-89	2.73462e-87	488.73	534.33	2626.26	2361.27	Intergenic	Intergenic	-2164	FtPinG0009286700.01.T01	FtPinG0009286700	FtPinG0009286700.01.T01
977	Ft1:51958669-51960285	Ft1	51958669	51960285	1617	9.38553	11.7381	-2.35257	1.99834e-99	4.87893e-97	635.83	701.86	3632.83	3199.22	promoter-TSS (FtPinG0009286700.01.T02)	promoter-TSS (FtPinG0009286700.01.T02)	-333	FtPinG0009286700.01.T02	FtPinG0009286700	FtPinG0009286700.01.T01
978	Ft1:51973939-51975555	Ft1	51973939	51975555	1617	7.91258	10.4088	-2.49618	5.4331e-85	7.89175e-83	241.99	239.9	1416.98	1301.84	exon (FtPinG0009286900.01.T01, exon 1 of 1)	exon (FtPinG0009286900.01.T01, exon 1 of 1)	116	FtPinG0009286900.01.T01	FtPinG0009286900	FtPinG0009286900.01.T01
979	Ft1:52012553-52014169	Ft1	52012553	52014169	1617	7.40044	8.8711	-1.47066	1.35931e-17	8.07352e-17	192.17	145.73	481.32	455.16	exon (FtPinG0008832900.01.T01, exon 1 of 1)	exon (FtPinG0008832900.01.T01, exon 1 of 1)	101	FtPinG0008832900.01.T01	FtPinG0008832900	FtPinG0008832900.01.T01
980	Ft1:52017170-52018786	Ft1	52017170	52018786	1617	9.33575	11.4897	-2.15399	1.22752e-86	2.01225e-84	625.15	667.17	3026.69	2724.88	promoter-TSS (FtPinG0008833300.01.T01)	promoter-TSS (FtPinG0008833300.01.T01)	-108	FtPinG0008833300.01.T01	FtPinG0008833300	FtPinG0008833300.01.T01
981	Ft1:52036206-52037822	Ft1	52036206	52037822	1617	4.64115	9.08191	-4.44076	2.37265e-62	1.48777e-60	20.17	29.74	591.16	492.66	Intergenic	Intergenic	-4764	FtPinG0008834100.01.T01	FtPinG0008834100	FtPinG0008834100.01.T02
982	Ft1:52056454-52058070	Ft1	52056454	52058070	1617	9.39696	10.1207	-0.723711	6.7131e-10	2.14516e-09	658.37	689.97	1180.32	1046.35	intron (FtPinG0008834800.01.T01, intron 1 of 3)	intron (FtPinG0008834800.01.T01, intron 1 of 3)	6260	FtPinG0008834500.01.T01	FtPinG0008834500	FtPinG0008834500.01.T01
983	Ft1:52076115-52077731	Ft1	52076115	52077731	1617	8.42017	7.85533	0.564834	0.000860326	0.00150771	320.29	364.81	248.65	214.5	intron (FtPinG0008836700.01.T01, intron 1 of 6)	intron (FtPinG0008836700.01.T01, intron 1 of 6)	172	FtPinG0008836700.01.T01	FtPinG0008836700	FtPinG0008836700.01.T01
984	Ft1:52085322-52086938	Ft1	52085322	52086938	1617	7.42448	5.5607	1.86378	9.59543e-11	3.31151e-10	148.28	195.29	49.93	44.47	Intergenic	Intergenic	9379	FtPinG0008836700.01.T01	FtPinG0008836700	FtPinG0008836700.01.T01
985	Ft1:52108837-52110453	Ft1	52108837	52110453	1617	8.86108	8.29403	0.567051	0.00010068	0.000196715	447.21	482.78	329.53	298.21	intron (FtPinG0009462700.01.T01, intron 1 of 6)	intron (FtPinG0009462700.01.T01, intron 1 of 6)	188	FtPinG0009462700.01.T01	FtPinG0009462700	FtPinG0009462700.01.T01
986	Ft1:52165305-52166921	Ft1	52165305	52166921	1617	9.22898	6.8538	2.37518	1.11268e-43	2.81854e-42	552.79	647.34	125.82	105.51	Intergenic	Intergenic	-25560	FtPinG0009463400.01.T01	FtPinG0009463400	FtPinG0009463400.01.T01
987	Ft1:52171038-52172654	Ft1	52171038	52172654	1617	9.02893	7.57343	1.4555	8.54614e-19	5.57515e-18	463.82	580.92	191.73	189.22	Intergenic	Intergenic	-24722	FtPinG0009464500.01.T01	FtPinG0009464500	FtPinG0009464500.01.T01
988	Ft1:52188588-52190204	Ft1	52188588	52190204	1617	9.80059	7.89214	1.90845	9.03281e-44	2.31966e-42	839.86	943.75	253.64	221.48	Intergenic	Intergenic	-7172	FtPinG0009464500.01.T01	FtPinG0009464500	FtPinG0009464500.01.T01
989	Ft1:52199276-52200892	Ft1	52199276	52200892	1617	9.34284	7.68393	1.65892	3.13388e-29	3.71118e-28	615.66	683.03	217.69	193.58	exon (FtPinG0009464700.01.T01, exon 1 of 1)	exon (FtPinG0009464700.01.T01, exon 1 of 1)	301	FtPinG0009464700.01.T01	FtPinG0009464700	FtPinG0009464700.01.T01
990	Ft1:52212389-52214005	Ft1	52212389	52214005	1617	8.23718	7.26094	0.976236	1.45391e-07	3.80297e-07	294.19	309.3	156.78	149.98	exon (FtPinG0009465300.01.T01, exon 1 of 1)	exon (FtPinG0009465300.01.T01, exon 1 of 1)	293	FtPinG0009465300.01.T01	FtPinG0009465300	FtPinG0009465300.01.T01
991	Ft1:52255167-52256783	Ft1	52255167	52256783	1617	9.62153	8.15935	1.46217	8.99953e-10	2.83552e-09	701.07	874.36	321.54	250.25	intron (FtPinG0009466300.01.T01, intron 1 of 4)	intron (FtPinG0009466300.01.T01, intron 1 of 4)	334	FtPinG0009466300.01.T01	FtPinG0009466300	FtPinG0009466300.01.T01
992	Ft1:52285377-52286993	Ft1	52285377	52286993	1617	9.03621	7.96699	1.06922	1.15187e-12	4.64921e-12	489.92	560.1	260.63	239.79	Intergenic	Intergenic	7093	FtPinG0009467400.01.T01	FtPinG0009467400	FtPinG0009467400.01.T01
993	Ft1:52341084-52342700	Ft1	52341084	52342700	1617	8.58939	7.76834	0.821058	3.32491e-07	8.37983e-07	386.72	383.65	213.7	222.35	exon (FtPinG0000080400.01.T01, exon 1 of 1)	exon (FtPinG0000080400.01.T01, exon 1 of 1)	393	FtPinG0000080400.01.T01	FtPinG0000080400	FtPinG0000080400.01.T01
994	Ft1:52380126-52381742	Ft1	52380126	52381742	1617	9.3011	8.8705	0.430603	0.00304492	0.00494977	601.43	660.23	533.24	402.85	exon (FtPinG0000079800.01.T01, exon 1 of 19)	exon (FtPinG0000079800.01.T01, exon 1 of 19)	162	FtPinG0000079800.01.T01	FtPinG0000079800	FtPinG0000079800.01.T01
995	Ft1:52416379-52417995	Ft1	52416379	52417995	1617	7.32453	5.93464	1.38989	3.27952e-07	8.26906e-07	147.09	173.48	63.91	58.42	Intergenic	Intergenic	-3865	FtPinG0000078800.01.T01	FtPinG0000078800	FtPinG0000078800.01.T01
996	Ft1:52475190-52476806	Ft1	52475190	52476806	1617	7.16034	6.13992	1.02042	0.000150796	0.000289361	142.35	143.74	73.89	67.14	Intergenic	Intergenic	18068	FtPinG0000077200.01.T02	FtPinG0000077200	FtPinG0000077200.01.T02
997	Ft1:52500762-52502378	Ft1	52500762	52502378	1617	7.90546	6.9146	0.990865	2.21769e-06	5.17235e-06	239.62	239.9	121.83	119.46	Intergenic	Intergenic	11013	FtPinG0000076700.01.T01	FtPinG0000076700	FtPinG0000076700.01.T01
998	Ft1:52536311-52537927	Ft1	52536311	52537927	1617	7.10743	8.92467	-1.81725	9.67935e-27	9.99735e-26	139.98	135.81	506.28	465.63	Intergenic	Intergenic	-24536	FtPinG0000076700.01.T01	FtPinG0000076700	FtPinG0000076700.01.T01
999	Ft1:52561747-52563363	Ft1	52561747	52563363	1617	8.83534	8.35107	0.484272	0.000830046	0.00145795	443.66	469.89	343.51	309.55	intron (FtPinG0000076000.01.T01, intron 1 of 1)	intron (FtPinG0000076000.01.T01, intron 1 of 1)	362	FtPinG0000076000.01.T01	FtPinG0000076000	FtPinG0000076000.01.T01
1000	Ft1:52581932-52583548	Ft1	52581932	52583548	1617	7.11379	5.02715	2.08665	5.09191e-11	1.80227e-10	129.3	147.71	32.95	32.26	Intergenic	Intergenic	10987	FtPinG0000075400.01.T01	FtPinG0000075400	FtPinG0000075400.01.T01
1001	Ft1:52680492-52682108	Ft1	52680492	52682108	1617	7.63141	5.33225	2.29917	3.14316e-15	1.54731e-14	199.29	197.28	50.93	29.65	Intergenic	Intergenic	-2457	FtPinG0000073500.01.T01	FtPinG0000073500	FtPinG0000073500.01.T01
1002	Ft1:52741074-52742690	Ft1	52741074	52742690	1617	7.72613	6.6247	1.10143	3.28676e-06	7.55369e-06	218.27	205.21	84.88	112.48	exon (FtPinG0000072400.01.T01, exon 1 of 1)	exon (FtPinG0000072400.01.T01, exon 1 of 1)	252	FtPinG0000072400.01.T01	FtPinG0000072400	FtPinG0000072400.01.T01
1003	Ft1:52750584-52752200	Ft1	52750584	52752200	1617	9.61153	8.35274	1.25879	1.22382e-21	9.56631e-21	761.57	802.98	349.5	304.31	Intergenic	Intergenic	5140	FtPinG0000072200.01.T01	FtPinG0000072200	FtPinG0000072200.01.T01
1004	Ft1:52756468-52758084	Ft1	52756468	52758084	1617	7.22783	5.67928	1.54855	1.24226e-07	3.26948e-07	135.23	164.56	44.94	57.55	Intergenic	Intergenic	11024	FtPinG0000072200.01.T01	FtPinG0000072200	FtPinG0000072200.01.T01
1005	Ft1:52774659-52776275	Ft1	52774659	52776275	1617	5.34953	7.29526	-1.94573	5.16713e-10	1.66273e-09	49.82	31.72	173.75	140.39	Intergenic	Intergenic	-12788	FtPinG0000071200.01.T01	FtPinG0000071200	FtPinG0000071200.01.T01
1006	Ft1:52786042-52789102	Ft1	52786042	52789102	3061	9.62074	8.54168	1.07905	2.41778e-16	1.29222e-15	725.98	848.58	376.46	368.84	promoter-TSS (FtPinG0000071200.01.T01)	promoter-TSS (FtPinG0000071200.01.T01)	-683	FtPinG0000071200.01.T01	FtPinG0000071200	FtPinG0000071200.01.T01
1007	Ft1:52811258-52812874	Ft1	52811258	52812874	1617	8.54141	7.70722	0.834192	2.66007e-06	6.16777e-06	323.85	421.32	201.71	216.25	intron (FtPinG0000070300.01.T01, intron 1 of 5)	intron (FtPinG0000070300.01.T01, intron 1 of 5)	279	FtPinG0000070300.01.T01	FtPinG0000070300	FtPinG0000070300.01.T01
1008	Ft1:52814688-52816304	Ft1	52814688	52816304	1617	8.41255	7.94312	0.469429	0.00444422	0.00706043	334.52	346.97	264.62	227.58	Intergenic	Intergenic	-3151	FtPinG0000070300.01.T01	FtPinG0000070300	FtPinG0000070300.01.T01
1009	Ft1:5284278-5285894	Ft1	5284278	5285894	1617	7.65674	8.99683	-1.34009	2.26154e-15	1.12733e-14	169.63	233.95	514.27	507.48	intron (FtPinG0001378900.01.T01, intron 2 of 9)	intron (FtPinG0001378900.01.T01, intron 2 of 9)	306	FtPinG0001378900.01.T01	FtPinG0001378900	FtPinG0001378900.01.T01
1010	Ft1:52871890-52873506	Ft1	52871890	52873506	1617	7.91894	7.22409	0.694844	0.00066199	0.00117791	260.97	223.05	150.79	148.23	Intergenic	Intergenic	-2497	FtPinG0000069200.01.T01	FtPinG0000069200	FtPinG0000069200.01.T01
1011	Ft1:52879399-52881015	Ft1	52879399	52881015	1617	8.03307	6.88983	1.14324	2.64856e-08	7.37676e-08	262.16	261.71	123.82	113.35	Intergenic	Intergenic	4005	FtPinG0000069000.01.T01	FtPinG0000069000	FtPinG0000069000.01.T01
1012	Ft1:52894097-52895713	Ft1	52894097	52895713	1617	8.2494	6.67769	1.5717	6.9225e-15	3.31812e-14	301.31	307.31	101.86	102.89	exon (FtPinG0000068300.01.T01, exon 1 of 1)	exon (FtPinG0000068300.01.T01, exon 1 of 1)	105	FtPinG0000068300.01.T02	FtPinG0000068300	FtPinG0000068300.01.T02
1013	Ft1:52929366-52930982	Ft1	52929366	52930982	1617	8.49849	8.01163	0.486864	0.00292964	0.0047698	335.71	387.61	274.61	241.53	exon (FtPinG0000067700.01.T01, exon 2 of 5)	exon (FtPinG0000067700.01.T01, exon 2 of 5)	253	FtPinG0000067700.01.T01	FtPinG0000067700	FtPinG0000067700.01.T01
1014	Ft1:52948384-52950000	Ft1	52948384	52950000	1617	8.30376	7.25743	1.04633	1.12213e-08	3.23041e-08	310.8	321.19	157.78	148.23	Intergenic	Intergenic	-3480	FtPinG0000067100.01.T01	FtPinG0000067100	FtPinG0000067100.01.T01
1015	Ft1:5302042-5303658	Ft1	5302042	5303658	1617	4.71795	8.52013	-3.80218	1.54437e-13	6.65228e-13	36.77	15.86	392.44	341.81	Intergenic	Intergenic	-3512	FtPinG0001379900.01.T01	FtPinG0001379900	FtPinG0001379900.01.T01
1016	Ft1:53098122-53099738	Ft1	53098122	53099738	1617	9.00334	9.8653	-0.861952	3.93298e-12	1.51395e-11	508.9	517.48	999.58	865.86	intron (FtPinG0000062900.01.T02, intron 1 of 6)	intron (FtPinG0000062900.01.T01, intron 1 of 2)	159	FtPinG0000062900.01.T02	FtPinG0000062900	FtPinG0000062900.01.T02
1017	Ft1:53120299-53121915	Ft1	53120299	53121915	1617	7.38195	5.74109	1.64086	4.9329e-09	1.46115e-08	172.01	161.59	45.93	61.04	exon (FtPinG0000062600.01.T01, exon 4 of 7)	exon (FtPinG0000062600.01.T01, exon 4 of 7)	5442	FtPinG0000062600.01.T01	FtPinG0000062600	FtPinG0000062600.01.T01
1018	Ft1:53128880-53130496	Ft1	53128880	53130496	1617	7.2343	10.35	-3.11569	1.11484e-112	3.4575e-110	149.47	151.67	1331.11	1279.17	promoter-TSS (FtPinG0000062300.01.T01)	promoter-TSS (FtPinG0000062300.01.T01)	58	FtPinG0000062300.01.T01	FtPinG0000062300	FtPinG0000062300.01.T01
1019	Ft1:53134981-53136597	Ft1	53134981	53136597	1617	8.87732	7.60572	1.27161	3.3814e-15	1.65961e-14	438.91	501.62	204.71	184.86	intron (FtPinG0000062000.01.T01, intron 1 of 14)	intron (FtPinG0000062000.01.T01, intron 1 of 14)	245	FtPinG0000062000.01.T01	FtPinG0000062000	FtPinG0000062000.01.T01
1020	Ft1:53187108-53188724	Ft1	53187108	53188724	1617	8.83768	8.06469	0.772985	1.75222e-06	4.13634e-06	410.44	504.59	289.59	245.89	Intergenic	Intergenic	5844	FtPinG0004377600.01.T01	FtPinG0004377600	FtPinG0004377600.01.T01
1021	Ft1:53241468-53243084	Ft1	53241468	53243084	1617	5.46071	7.34571	-1.885	2.99555e-10	9.84082e-10	53.38	34.7	158.77	166.54	Intergenic	Intergenic	15764	FtPinG0006128300.01.T01	FtPinG0006128300	FtPinG0006128300.01.T01
1022	Ft1:53371563-53373179	Ft1	53371563	53373179	1617	9.51558	8.195	1.32058	7.15739e-23	5.96883e-22	746.15	717.73	310.56	275.54	Intergenic	Intergenic	4071	FtPinG0007687500.01.T01	FtPinG0007687500	FtPinG0007687500.01.T01
1023	Ft1:53382616-53384232	Ft1	53382616	53384232	1617	6.97969	4.20572	2.77397	4.76236e-14	2.13136e-13	130.49	121.93	15.98	20.93	Intergenic	Intergenic	-3226	FtPinG0007687900.01.T01	FtPinG0007687900	FtPinG0007687900.01.T01
1024	Ft1:53537718-53539334	Ft1	53537718	53539334	1617	7.66357	8.31147	-0.647903	0.000386041	0.000704599	193.36	212.15	348.5	286.88	TTS (FtPinG0004275300.01.T01)	TTS (FtPinG0004275300.01.T01)	807	FtPinG0004275300.01.T01	FtPinG0004275300	FtPinG0004275300.01.T01
1025	Ft1:53585010-53586626	Ft1	53585010	53586626	1617	7.28847	5.75111	1.53736	1.31983e-07	3.46332e-07	141.16	171.5	44.94	62.78	promoter-TSS (FtPinG0004274000.01.T01)	promoter-TSS (FtPinG0004274000.01.T01)	29	FtPinG0004274000.01.T01	FtPinG0004274000	FtPinG0004274000.01.T01
1026	Ft1:53590973-53592589	Ft1	53590973	53592589	1617	8.09933	6.36694	1.73239	7.60465e-14	3.35242e-13	249.11	299.38	70.9	94.17	promoter-TSS (FtPinG0004273700.01.T01)	promoter-TSS (FtPinG0004273700.01.T01)	90	FtPinG0004273700.01.T01	FtPinG0004273700	FtPinG0004273700.01.T01
1027	Ft1:5361663-5363279	Ft1	5361663	5363279	1617	5.92968	8.87418	-2.94449	9.25824e-15	4.40275e-14	78.29	43.62	483.31	455.16	intron (FtPinG0001382400.01.T02, intron 21 of 34)	intron (FtPinG0001382400.01.T01, intron 21 of 34)	6775	FtPinG0001382400.01.T01	FtPinG0001382400	FtPinG0001382400.01.T01
1028	Ft1:53800247-53801863	Ft1	53800247	53801863	1617	9.57788	8.30491	1.27297	8.82883e-19	5.75303e-18	686.84	841.64	339.52	292.98	exon (FtPinG0004268900.01.T01, exon 1 of 6)	exon (FtPinG0004268900.01.T01, exon 1 of 6)	221	FtPinG0004268900.01.T01	FtPinG0004268900	FtPinG0004268900.01.T01
1029	Ft1:53895593-53897209	Ft1	53895593	53897209	1617	6.83472	7.84354	-1.00882	3.38048e-06	7.75819e-06	110.32	117.97	232.67	226.71	promoter-TSS (FtPinG0004266300.01.T01)	promoter-TSS (FtPinG0004266300.01.T01)	-845	FtPinG0004266300.01.T01	FtPinG0004266300	FtPinG0004266300.01.T01
1030	Ft1:53951913-53953529	Ft1	53951913	53953529	1617	9.1709	8.24069	0.930205	5.35435e-10	1.72104e-09	542.11	610.66	335.52	269.44	exon (FtPinG0004265300.01.T01, exon 1 of 4)	exon (FtPinG0004265300.01.T01, exon 1 of 4)	408	FtPinG0004265300.01.T01	FtPinG0004265300	FtPinG0004265300.01.T01
1031	Ft1:54003800-54005416	Ft1	54003800	54005416	1617	7.39892	9.82161	-2.42269	2.7296e-61	1.62291e-59	177.94	159.6	959.63	850.16	exon (FtPinG0004264800.01.T01, exon 1 of 10)	exon (FtPinG0004264800.01.T01, exon 1 of 10)	247	FtPinG0004264800.01.T01	FtPinG0004264800	FtPinG0004264800.01.T01
1032	Ft1:5414830-5416446	Ft1	5414830	5416446	1617	8.94442	9.68713	-0.742712	4.64369e-09	1.3794e-08	451.96	533.34	830.82	817.9	exon (FtPinG0001383600.01.T01, exon 2 of 13)	exon (FtPinG0001383600.01.T01, exon 2 of 13)	379	FtPinG0001383600.01.T01	FtPinG0001383600	FtPinG0001383600.01.T01
1033	Ft1:54207634-54209250	Ft1	54207634	54209250	1617	7.45458	8.62371	-1.16912	7.82143e-11	2.71643e-10	180.31	170.51	438.38	350.53	exon (FtPinG0008839300.01.T01, exon 2 of 5)	exon (FtPinG0008839300.01.T01, exon 2 of 5)	397	FtPinG0008839300.01.T01	FtPinG0008839300	FtPinG0008839300.01.T01
1034	Ft1:54407350-54408966	Ft1	54407350	54408966	1617	8.74211	9.70179	-0.959679	1.4068e-12	5.64245e-12	397.39	458.99	901.72	763.84	Intergenic	Intergenic	22871	FtPinG0008846200.01.T01	FtPinG0008846200	FtPinG0008846200.01.T01
1035	Ft1:54410509-54412125	Ft1	54410509	54412125	1617	8.15936	7.42152	0.737839	0.000118074	0.000228907	282.33	289.47	152.78	190.09	Intergenic	Intergenic	19712	FtPinG0008846200.01.T01	FtPinG0008846200	FtPinG0008846200.01.T01
1036	Ft1:54509161-54510777	Ft1	54509161	54510777	1617	9.15089	8.67353	0.477361	0.000279699	0.000520186	548.05	588.85	409.42	407.21	Intergenic	Intergenic	4621	FtPinG0008848200.01.T01	FtPinG0008848200	FtPinG0008848200.01.T01
1037	Ft1:54652661-54654277	Ft1	54652661	54654277	1617	9.44998	7.06249	2.3875	2.2422e-54	9.70913e-53	688.02	710.79	127.82	139.51	promoter-TSS (FtPinG0008851300.01.T01)	promoter-TSS (FtPinG0008851300.01.T01)	-93	FtPinG0008851300.01.T01	FtPinG0008851300	FtPinG0008851300.01.T01
1038	Ft1:54749262-54750878	Ft1	54749262	54750878	1617	7.3926	6.31756	1.07504	0.000138557	0.000266769	138.79	197.28	95.86	63.65	Intergenic	Intergenic	14987	FtPinG0008853200.01.T01	FtPinG0008853200	FtPinG0008853200.01.T01
1039	Ft1:54822089-54823705	Ft1	54822089	54823705	1617	8.3423	6.82849	1.51382	1.12937e-13	4.92197e-13	288.26	360.85	107.85	119.46	TTS (FtPinG0008855000.01.T01)	TTS (FtPinG0008855000.01.T01)	151	FtPinG0008854800.01.T02	FtPinG0008854800	FtPinG0008854800.01.T01
1040	Ft1:54898192-54899808	Ft1	54898192	54899808	1617	8.60131	9.11463	-0.51332	0.000151794	0.00029104	371.3	405.46	567.19	541.49	exon (FtPinG0008856900.01.T01, exon 1 of 9)	exon (FtPinG0008856900.01.T01, exon 1 of 9)	231	FtPinG0008856900.01.T01	FtPinG0008856900	FtPinG0008856900.01.T01
1041	Ft1:54978884-54980500	Ft1	54978884	54980500	1617	8.18275	6.44669	1.73606	5.88874e-16	3.08132e-15	272.84	308.3	89.87	84.58	Intergenic	Intergenic	-7248	FtPinG0008858300.01.T01	FtPinG0008858300	FtPinG0008858300.01.T01
1042	Ft1:54986235-54987851	Ft1	54986235	54987851	1617	8.42252	6.81432	1.6082	4.10572e-17	2.33928e-16	345.2	341.02	117.83	107.25	intron (FtPinG0008858300.01.T01, intron 1 of 5)	intron (FtPinG0008858300.01.T01, intron 1 of 5)	103	FtPinG0008858300.01.T01	FtPinG0008858300	FtPinG0008858300.01.T01
1043	Ft1:55084485-55086101	Ft1	55084485	55086101	1617	8.04834	7.11202	0.936321	4.13285e-06	9.40029e-06	253.86	275.59	125.82	150.85	promoter-TSS (FtPinG0008861300.01.T01)	promoter-TSS (FtPinG0008861300.01.T01)	-904	FtPinG0008861300.01.T01	FtPinG0008861300	FtPinG0008861300.01.T01
1044	Ft1:55260421-55262037	Ft1	55260421	55262037	1617	8.85033	9.54997	-0.699641	1.46765e-07	3.83455e-07	435.35	487.74	806.85	692.34	intron (FtPinG0008864100.01.T01, intron 1 of 2)	intron (FtPinG0008864100.01.T01, intron 1 of 2)	206	FtPinG0008864100.01.T01	FtPinG0008864100	FtPinG0008864100.01.T01
1045	Ft1:55333220-55334836	Ft1	55333220	55334836	1617	7.01792	5.34925	1.66866	3.55834e-07	8.9387e-07	117.44	141.76	30.96	50.57	exon (FtPinG0002914300.01.T01, exon 3 of 3)	exon (FtPinG0002914300.01.T01, exon 3 of 3)	2326	FtPinG0002914300.01.T01	FtPinG0002914300	FtPinG0002914300.01.T01
1046	Ft1:55340368-55341984	Ft1	55340368	55341984	1617	9.01361	8.28309	0.730516	2.43429e-07	6.21297e-07	511.27	522.43	326.54	296.47	promoter-TSS (FtPinG0002914100.01.T01)	promoter-TSS (FtPinG0002914100.01.T01)	141	FtPinG0002913900.01.T01	FtPinG0002913900	FtPinG0002913900.01.T01
1047	Ft1:55360148-55361764	Ft1	55360148	55361764	1617	7.02793	5.07036	1.95757	5.84939e-09	1.72284e-08	110.32	150.68	27.96	39.24	exon (FtPinG0002913300.01.T01, exon 1 of 3)	exon (FtPinG0002913300.01.T01, exon 1 of 3)	116	FtPinG0002913300.01.T01	FtPinG0002913300	FtPinG0002913300.01.T01
1048	Ft1:55431047-55432663	Ft1	55431047	55432663	1617	5.7317	7.67715	-1.94545	7.82741e-12	2.94008e-11	67.62	38.66	188.73	220.61	Intergenic	Intergenic	-6090	FtPinG0009700200.01.T01	FtPinG0009700200	FtPinG0009700200.01.T01
1049	Ft1:55474597-55476213	Ft1	55474597	55476213	1617	8.17327	7.49383	0.679443	0.000171503	0.000326476	285.89	291.45	181.74	178.75	Intergenic	Intergenic	7405	FtPinG0009699200.01.T01	FtPinG0009699200	FtPinG0009699200.01.T01
1050	Ft1:55559116-55560732	Ft1	55559116	55560732	1617	4.09831	7.81944	-3.72114	1.82597e-27	1.97298e-26	15.42	18.84	227.68	224.09	Intergenic	Intergenic	4496	FtPinG0006478600.01.T01	FtPinG0006478600	FtPinG0006478600.01.T01
1051	Ft1:55563338-55564954	Ft1	55563338	55564954	1617	8.91649	8.35887	0.557624	0.000110918	0.000215543	469.75	496.66	309.56	347.04	intron (FtPinG0006478600.01.T01, intron 1 of 4)	intron (FtPinG0006478600.01.T01, intron 1 of 4)	274	FtPinG0006478600.01.T01	FtPinG0006478600	FtPinG0006478600.01.T01
1052	Ft1:55593020-55594636	Ft1	55593020	55594636	1617	8.36246	9.06459	-0.702131	5.44971e-06	1.22642e-05	283.51	374.72	544.23	526.66	exon (FtPinG0006479100.01.T01, exon 1 of 3)	exon (FtPinG0006479100.01.T01, exon 1 of 3)	200	FtPinG0006479100.01.T01	FtPinG0006479100	FtPinG0006479100.01.T01
1053	Ft1:55707011-55708627	Ft1	55707011	55708627	1617	8.91752	9.67973	-0.762208	5.28474e-09	1.56094e-08	437.72	529.37	846.8	793.48	exon (FtPinG0006480100.01.T01, exon 1 of 2)	exon (FtPinG0006480100.01.T01, exon 1 of 2)	102	FtPinG0006480100.01.T01	FtPinG0006480100	FtPinG0006480100.01.T01
1054	Ft1:55713217-55714833	Ft1	55713217	55714833	1617	8.91511	9.51322	-0.598102	4.82536e-06	1.09278e-05	446.03	519.46	763.91	697.57	intron (FtPinG0006480700.01.T01, intron 1 of 1)	intron (FtPinG0006480700.01.T01, intron 1 of 1)	271	FtPinG0006480700.01.T01	FtPinG0006480700	FtPinG0006480700.01.T01
1055	Ft1:55718611-55720227	Ft1	55718611	55720227	1617	4.53995	8.28368	-3.74373	8.96152e-37	1.65062e-35	23.72	22.8	328.53	294.72	Intergenic	Intergenic	4217	FtPinG0006480900.01.T01	FtPinG0006480900	FtPinG0006480900.01.T01
1056	Ft1:55859017-55860633	Ft1	55859017	55860633	1617	7.14643	6.07292	1.07351	0.000321234	0.000592726	131.67	151.67	50.93	83.71	Intergenic	Intergenic	-3017	FtPinG0004737300.01.T01	FtPinG0004737300	FtPinG0004737300.01.T01
1057	Ft1:55868465-55870081	Ft1	55868465	55870081	1617	8.5918	9.30871	-0.716906	2.64612e-07	6.72519e-07	352.32	419.33	664.06	604.27	intron (FtPinG0004737500.01.T01, intron 1 of 12)	intron (FtPinG0004737500.01.T01, intron 1 of 12)	342	FtPinG0004737500.01.T01	FtPinG0004737500	FtPinG0004737500.01.T01
1058	Ft1:55886974-55888590	Ft1	55886974	55888590	1617	6.88844	7.75844	-0.870001	9.80372e-05	0.000191877	132.86	104.09	217.69	215.37	Intergenic	Intergenic	-2046	FtPinG0004738000.01.T01	FtPinG0004738000	FtPinG0004738000.01.T01
1059	Ft1:55896731-55898347	Ft1	55896731	55898347	1617	8.37614	9.70805	-1.3319	2.06582e-24	1.8695e-23	309.61	354.9	848.79	824	promoter-TSS (FtPinG0004738400.01.T01)	promoter-TSS (FtPinG0004738400.01.T01)	86	FtPinG0004738400.01.T01	FtPinG0004738400	FtPinG0004738400.01.T01
1060	Ft1:55919581-55921197	Ft1	55919581	55921197	1617	8.79784	6.54242	2.25542	1.92961e-34	3.07959e-33	457.89	432.22	94.87	91.56	exon (FtPinG0004738700.01.T01, exon 2 of 4)	exon (FtPinG0004738700.01.T01, exon 2 of 4)	603	FtPinG0004738700.01.T01	FtPinG0004738700	FtPinG0004738700.01.T01
1061	Ft1:55958050-55959666	Ft1	55958050	55959666	1617	7.96104	6.50023	1.46081	4.32976e-11	1.53989e-10	239.62	258.74	86.88	94.17	intron (FtPinG0004739300.01.T01, intron 2 of 2)	intron (FtPinG0004739300.01.T01, intron 2 of 2)	654	FtPinG0004739300.01.T01	FtPinG0004739300	FtPinG0004739300.01.T01
1062	Ft1:55973341-55974957	Ft1	55973341	55974957	1617	8.43548	8.97023	-0.534749	0.000199452	0.000376991	328.59	363.82	525.25	477.83	exon (FtPinG0004739600.01.T01, exon 1 of 1)	exon (FtPinG0004739600.01.T01, exon 1 of 1)	473	FtPinG0004739600.01.T01	FtPinG0004739600	FtPinG0004739600.01.T01
1063	Ft1:55978633-55980249	Ft1	55978633	55980249	1617	4.94424	6.24678	-1.30254	0.000446429	0.000808647	30.84	30.73	76.89	74.99	Intergenic	Intergenic	-4819	FtPinG0004739600.01.T01	FtPinG0004739600	FtPinG0004739600.01.T01
1064	Ft1:55997689-55999305	Ft1	55997689	55999305	1617	9.0872	9.94211	-0.854901	7.16003e-12	2.69912e-11	520.76	567.04	1054.5	912.94	exon (FtPinG0004739700.01.T01, exon 1 of 11)	exon (FtPinG0004739700.01.T01, exon 1 of 11)	329	FtPinG0004739700.01.T01	FtPinG0004739700	FtPinG0004739700.01.T01
1065	Ft1:56006667-56008283	Ft1	56006667	56008283	1617	8.79096	7.27332	1.51764	3.80737e-18	2.36672e-17	414	471.88	170.76	138.64	TTS (FtPinG0004739900.01.T01)	TTS (FtPinG0004739900.01.T01)	301	FtPinG0004740200.01.T01	FtPinG0004740200	FtPinG0004740200.01.T01
1066	Ft1:56164146-56165762	Ft1	56164146	56165762	1617	8.14183	5.21776	2.92407	2.40288e-28	2.75455e-27	270.46	294.43	29.96	44.47	Intergenic	Intergenic	-11316	FtPinG0009545800.01.T01	FtPinG0009545800	FtPinG0009545800.01.T01
1067	Ft1:56237287-56238903	Ft1	56237287	56238903	1617	8.47437	10.5809	-2.10657	5.04474e-21	3.79347e-20	298.93	412.4	1576.76	1486.69	Intergenic	Intergenic	10106	FtPinG0009547000.01.T01	FtPinG0009547000	FtPinG0009547000.01.T01
1068	Ft1:56260591-56262207	Ft1	56260591	56262207	1617	9.25976	10.6849	-1.42509	3.40727e-34	5.37066e-33	583.63	642.38	1744.52	1547.73	intron (FtPinG0009547200.01.T01, intron 1 of 12)	intron (FtPinG0009547200.01.T01, intron 1 of 12)	306	FtPinG0009547200.01.T01	FtPinG0009547200	FtPinG0009547200.01.T01
1069	Ft1:56304695-56306311	Ft1	56304695	56306311	1617	8.4945	10.2446	-1.75006	9.2711e-44	2.3694e-42	341.64	379.68	1283.17	1143.14	intron (FtPinG0009547700.01.T01, intron 1 of 20)	intron (FtPinG0009547700.01.T01, intron 1 of 20)	216	FtPinG0009547700.01.T01	FtPinG0009547700	FtPinG0009547700.01.T01
1070	Ft1:56343569-56345185	Ft1	56343569	56345185	1617	8.59128	7.03745	1.55383	2.57959e-18	1.62107e-17	380.79	390.59	132.81	129.92	exon (FtPinG0009548900.01.T01, exon 1 of 2)	exon (FtPinG0009548900.01.T01, exon 1 of 2)	181	FtPinG0009548900.01.T01	FtPinG0009548900	FtPinG0009548900.01.T01
1071	Ft1:56401497-56403113	Ft1	56401497	56403113	1617	9.08974	10.1255	-1.03577	3.4334e-18	2.14005e-17	544.49	545.23	1184.32	1049.84	intron (FtPinG0009550100.01.T01, intron 1 of 15)	intron (FtPinG0009550100.01.T01, intron 1 of 15)	210	FtPinG0009550100.01.T01	FtPinG0009550100	FtPinG0009550100.01.T01
1072	Ft1:56413425-56415041	Ft1	56413425	56415041	1617	7.00565	5.98356	1.0221	0.000405919	0.000738883	122.18	134.82	55.92	70.63	promoter-TSS (FtPinG0009550400.01.T01)	promoter-TSS (FtPinG0009550400.01.T01)	21	FtPinG0009550400.01.T01	FtPinG0009550400	FtPinG0009550400.01.T01
1073	Ft1:56459675-56461291	Ft1	56459675	56461291	1617	8.46039	7.34028	1.12011	2.19944e-10	7.3134e-10	341.64	362.83	169.76	154.34	intron (FtPinG0009552200.01.T01, intron 1 of 6)	intron (FtPinG0009552200.01.T01, intron 1 of 6)	150	FtPinG0009552200.01.T01	FtPinG0009552200	FtPinG0009552200.01.T01
1074	Ft1:56516297-56517913	Ft1	56516297	56517913	1617	8.89543	9.39451	-0.499077	0.000208441	0.000392947	444.84	507.56	719.98	626.07	intron (FtPinG0008525700.01.T01, intron 2 of 5)	intron (FtPinG0008525700.01.T01, intron 2 of 5)	377	FtPinG0008525700.01.T01	FtPinG0008525700	FtPinG0008525700.01.T01
1075	Ft1:5660750-5662366	Ft1	5660750	5662366	1617	8.93266	7.96012	0.972536	5.93227e-11	2.08365e-10	475.68	501.62	255.64	242.41	exon (FtPinG0001389600.01.T01, exon 1 of 2)	exon (FtPinG0001389600.01.T01, exon 1 of 2)	288	FtPinG0001389600.01.T01	FtPinG0001389600	FtPinG0001389600.01.T01
1076	Ft1:56629181-56630797	Ft1	56629181	56630797	1617	5.59701	6.62316	-1.02616	0.00143982	0.00245133	52.19	44.61	103.85	93.3	Intergenic	Intergenic	-10841	FtPinG0008148400.01.T01	FtPinG0008148400	FtPinG0008148400.01.T01
1077	Ft1:56843844-56845460	Ft1	56843844	56845460	1617	8.80405	9.48261	-0.678563	1.08546e-07	2.87129e-07	432.98	460.97	748.93	681.87	Intergenic	Intergenic	-1692	FtPinG0001651300.01.T01	FtPinG0001651300	FtPinG0001651300.01.T01
1078	Ft1:56879066-56880682	Ft1	56879066	56880682	1617	5.37743	7.08515	-1.70772	4.47465e-08	1.22254e-07	47.45	35.69	126.82	144.75	Intergenic	Intergenic	-3460	FtPinG0001651800.01.T01	FtPinG0001651800	FtPinG0001651800.01.T01
1079	Ft1:56922555-56924171	Ft1	56922555	56924171	1617	7.90869	3.93894	3.96975	7.05082e-31	9.25722e-30	209.97	270.63	14.98	15.7	exon (FtPinG0001652100.01.T01, exon 1 of 8)	exon (FtPinG0001652100.01.T01, exon 1 of 8)	217	FtPinG0001652100.01.T01	FtPinG0001652100	FtPinG0001652100.01.T01
1080	Ft1:57268050-57269666	Ft1	57268050	57269666	1617	7.58228	6.59353	0.988756	2.58199e-05	5.39286e-05	196.92	186.37	92.87	100.28	promoter-TSS (FtPinG0002969400.01.T01)	promoter-TSS (FtPinG0002969400.01.T01)	-114	FtPinG0002969400.01.T01	FtPinG0002969400	FtPinG0002969400.01.T01
1081	Ft1:57340604-57342220	Ft1	57340604	57342220	1617	8.11743	7.60977	0.507655	0.00573724	0.00897911	255.04	300.37	192.73	197.94	Intergenic	Intergenic	-5613	FtPinG0002968800.01.T01	FtPinG0002968800	FtPinG0002968800.01.T01
1082	Ft1:57346382-57347998	Ft1	57346382	57347998	1617	9.08684	7.27999	1.80684	7.97122e-29	9.2957e-28	549.23	538.29	140.8	170.03	intron (FtPinG0002968800.01.T01, intron 1 of 7)	intron (FtPinG0002968800.01.T01, intron 1 of 7)	165	FtPinG0002968800.01.T01	FtPinG0002968800	FtPinG0002968800.01.T01
1083	Ft1:57351831-57353447	Ft1	57351831	57353447	1617	7.34486	8.82373	-1.47887	2.49088e-17	1.45164e-16	150.65	174.47	490.3	415.93	exon (FtPinG0002968300.01.T01, exon 2 of 2)	exon (FtPinG0002968300.01.T01, exon 2 of 2)	465	FtPinG0002968300.01.T01	FtPinG0002968300	FtPinG0002968300.01.T01
1084	Ft1:57404978-57406594	Ft1	57404978	57406594	1617	7.59198	9.33443	-1.74245	1.2613e-31	1.7292e-30	194.54	191.33	672.04	619.09	exon (FtPinG0002967800.01.T01, exon 3 of 3)	exon (FtPinG0002967800.01.T01, exon 3 of 3)	828	FtPinG0002967800.01.T01	FtPinG0002967800	FtPinG0002967800.01.T01
1085	Ft1:57491405-57493021	Ft1	57491405	57493021	1617	8.86837	9.28303	-0.414657	0.000971598	0.00169131	463.82	470.88	625.11	620.84	promoter-TSS (FtPinG0002967000.01.T03)	promoter-TSS (FtPinG0002967000.01.T03)	-174	FtPinG0002967000.01.T03	FtPinG0002967000	FtPinG0002967000.01.T01
1086	Ft1:5751065-5752681	Ft1	5751065	5752681	1617	8.05139	9.19384	-1.14244	1.11179e-15	5.66005e-15	278.77	251.8	586.17	585.09	Intergenic	Intergenic	-1642	FtPinG0001391100.01.T01	FtPinG0001391100	FtPinG0001391100.01.T01
1087	Ft1:5752871-5754487	Ft1	5752871	5754487	1617	7.43846	5.09164	2.34683	1.7556e-14	8.16268e-14	156.58	190.34	28.96	39.24	exon (FtPinG0001391100.01.T01, exon 1 of 1)	exon (FtPinG0001391100.01.T01, exon 1 of 1)	164	FtPinG0001391100.01.T01	FtPinG0001391100	FtPinG0001391100.01.T01
1088	Ft1:5755744-5757360	Ft1	5755744	5757360	1617	8.81697	7.47274	1.34423	8.79393e-17	4.88907e-16	463.82	438.17	181.74	173.52	exon (FtPinG0001391300.01.T01, exon 1 of 1)	exon (FtPinG0001391300.01.T01, exon 1 of 1)	296	FtPinG0001391300.01.T01	FtPinG0001391300	FtPinG0001391300.01.T01
1089	Ft1:5760475-5762091	Ft1	5760475	5762091	1617	7.30665	5.7312	1.57546	2.53267e-08	7.07285e-08	141.16	175.47	53.92	52.32	Intergenic	Intergenic	5027	FtPinG0001391300.01.T01	FtPinG0001391300	FtPinG0001391300.01.T01
1090	Ft1:57726598-57728214	Ft1	57726598	57728214	1617	8.67164	9.0837	-0.412058	0.00329094	0.00532706	390.28	425.28	581.17	503.99	promoter-TSS (FtPinG0000707500.01.T02)	promoter-TSS (FtPinG0000707500.01.T02)	-50	FtPinG0000707500.01.T02	FtPinG0000707500	FtPinG0000707500.01.T01
1091	Ft1:57741995-57743611	Ft1	57741995	57743611	1617	9.06413	8.09168	0.972449	9.28745e-11	3.20908e-10	524.32	546.23	300.57	245.02	exon (FtPinG0000707900.01.T01, exon 1 of 20)	exon (FtPinG0000707900.01.T01, exon 1 of 20)	116	FtPinG0000707900.01.T03	FtPinG0000707900	FtPinG0000707900.01.T02
1092	Ft1:57780209-57781825	Ft1	57780209	57781825	1617	7.72371	5.23241	2.49129	1.03766e-18	6.73483e-18	189.8	232.96	35.95	39.24	Intergenic	Intergenic	-1436	FtPinG0000708700.01.T01	FtPinG0000708700	FtPinG0000708700.01.T01
1093	Ft1:57781999-57783615	Ft1	57781999	57783615	1617	5.4314	8.00394	-2.57254	3.43136e-22	2.76121e-21	48.64	37.67	273.61	239.79	exon (FtPinG0000708700.01.T01, exon 1 of 1)	exon (FtPinG0000708700.01.T01, exon 1 of 1)	354	FtPinG0000708700.01.T01	FtPinG0000708700	FtPinG0000708700.01.T01
1094	Ft1:57806070-57807686	Ft1	57806070	57807686	1617	7.35886	6.69513	0.663729	0.00622559	0.00970239	151.84	176.46	100.86	106.38	Intergenic	Intergenic	3038	FtPinG0000709200.01.T01	FtPinG0000709200	FtPinG0000709200.01.T01
1095	Ft1:5784274-5785890	Ft1	5784274	5785890	1617	9.3705	6.98812	2.38238	4.4081e-49	1.47903e-47	629.9	693.93	138.8	115.1	exon (FtPinG0001392300.01.T01, exon 6 of 7)	exon (FtPinG0001392300.01.T01, exon 6 of 7)	3233	FtPinG0001392300.01.T01	FtPinG0001392300	FtPinG0001392300.01.T01
1096	Ft1:57953043-57954659	Ft1	57953043	57954659	1617	8.54511	7.31265	1.23246	5.78742e-12	2.19975e-11	347.57	399.51	148.79	169.16	exon (FtPinG0003608400.01.T01, exon 1 of 3)	exon (FtPinG0003608400.01.T01, exon 1 of 3)	334	FtPinG0003608400.01.T01	FtPinG0003608400	FtPinG0003608400.01.T01
1097	Ft1:58010880-58012496	Ft1	58010880	58012496	1617	9.54122	8.84025	0.700969	1.85068e-08	5.22167e-08	718.87	771.26	476.32	440.34	intron (FtPinG0003610000.01.T01, intron 1 of 3)	intron (FtPinG0003610000.01.T01, intron 1 of 3)	410	FtPinG0003610000.01.T01	FtPinG0003610000	FtPinG0003610000.01.T01
1098	Ft1:58041030-58042646	Ft1	58041030	58042646	1617	4.93928	7.65664	-2.71736	1.90053e-18	1.2089e-17	35.59	25.77	225.68	177.88	Intergenic	Intergenic	-29740	FtPinG0003610000.01.T01	FtPinG0003610000	FtPinG0003610000.01.T01
1099	Ft1:58096180-58097796	Ft1	58096180	58097796	1617	9.46572	8.40809	1.05763	5.21057e-15	2.52497e-14	733.1	681.05	365.48	313.91	Intergenic	Intergenic	-7188	FtPinG0003611100.01.T01	FtPinG0003611100	FtPinG0003611100.01.T01
1100	Ft1:58123310-58124926	Ft1	58123310	58124926	1617	8.34404	6.97399	1.37004	5.98137e-11	2.10025e-10	293	356.88	146.79	104.64	exon (FtPinG0003612400.01.T01, exon 1 of 2)	exon (FtPinG0003612400.01.T01, exon 1 of 2)	144	FtPinG0003612400.01.T01	FtPinG0003612400	FtPinG0003612400.01.T01
1101	Ft1:58199072-58200688	Ft1	58199072	58200688	1617	8.94512	9.85635	-0.911224	2.89508e-14	1.31777e-13	491.11	494.68	963.63	890.27	intron (FtPinG0007600500.01.T01, intron 1 of 1)	intron (FtPinG0007600500.01.T01, intron 1 of 1)	204	FtPinG0007600500.01.T01	FtPinG0007600500	FtPinG0007600500.01.T01
1102	Ft1:58309666-58311282	Ft1	58309666	58311282	1617	5.0159	6.25743	-1.24153	0.00149493	0.00254116	43.89	20.82	78.89	74.12	Intergenic	Intergenic	-2509	FtPinG0007598800.01.T01	FtPinG0007598800	FtPinG0007598800.01.T01
1103	Ft1:58316879-58318495	Ft1	58316879	58318495	1617	7.10378	8.9143	-1.81052	3.94642e-08	1.08286e-07	105.58	169.52	513.27	451.68	TTS (FtPinG0007598600.01.T01)	TTS (FtPinG0007598600.01.T01)	1105	FtPinG0007598600.01.T01	FtPinG0007598600	FtPinG0007598600.01.T01
1104	Ft1:58319034-58320650	Ft1	58319034	58320650	1617	8.24539	8.84317	-0.597771	0.000150956	0.000289572	266.91	340.03	470.33	448.19	exon (FtPinG0005195100.01.T01, exon 2 of 2)	exon (FtPinG0005195100.01.T01, exon 2 of 2)	329	FtPinG0005195100.01.T01	FtPinG0005195100	FtPinG0005195100.01.T01
1105	Ft1:58341656-58343272	Ft1	58341656	58343272	1617	9.30846	8.30795	1.0005	6.15968e-14	2.7375e-13	634.64	633.46	322.54	311.29	exon (FtPinG0005195900.01.T01, exon 1 of 5)	exon (FtPinG0005195900.01.T01, exon 1 of 5)	331	FtPinG0005195900.01.T01	FtPinG0005195900	FtPinG0005195900.01.T01
1106	Ft1:58395643-58397259	Ft1	58395643	58397259	1617	6.33755	8.50356	-2.16601	7.98767e-26	7.86094e-25	85.41	76.33	374.47	351.4	Intergenic	Intergenic	3336	FtPinG0006772600.01.T02	FtPinG0006772600	FtPinG0006772600.01.T02
1107	Ft1:5841425-5843041	Ft1	5841425	5843041	1617	8.63089	7.40384	1.22705	4.21455e-12	1.61908e-11	360.62	432.22	181.74	156.95	Intergenic	Intergenic	4480	FtPinG0001395000.01.T01	FtPinG0001395000	FtPinG0001395000.01.T01
1108	Ft1:58439445-58441061	Ft1	58439445	58441061	1617	7.45172	4.06794	3.38377	7.23296e-21	5.36164e-20	145.91	204.21	16.98	16.57	exon (FtPinG0008482000.01.T01, exon 1 of 13)	exon (FtPinG0008482000.01.T01, exon 1 of 13)	113	FtPinG0008482000.01.T01	FtPinG0008482000	FtPinG0008482000.01.T01
1109	Ft1:58489502-58491118	Ft1	58489502	58491118	1617	9.31464	8.62953	0.68511	2.77498e-07	7.04021e-07	601.43	672.12	415.41	376.69	exon (FtPinG0008483200.01.T01, exon 1 of 14)	exon (FtPinG0008483200.01.T01, exon 1 of 14)	249	FtPinG0008483200.01.T01	FtPinG0008483200	FtPinG0008483200.01.T02
1110	Ft1:58498337-58499953	Ft1	58498337	58499953	1617	4.98515	8.66977	-3.68462	1.20158e-47	3.83003e-46	35.59	27.76	406.42	408.08	Intergenic	Intergenic	-2048	FtPinG0008483900.01.T01	FtPinG0008483900	FtPinG0008483900.01.T01
1111	Ft1:58520820-58522436	Ft1	58520820	58522436	1617	7.38469	6.37369	1.011	5.68491e-05	0.000114366	157.77	176.46	83.88	81.96	Intergenic	Intergenic	-9956	FtPinG0008484500.01.T01	FtPinG0008484500	FtPinG0008484500.01.T01
1112	Ft1:58549063-58550679	Ft1	58549063	58550679	1617	9.13242	8.54685	0.585566	2.58136e-05	5.39252e-05	544.49	577.95	404.42	343.55	intron (FtPinG0008485400.01.T01, intron 1 of 7)	intron (FtPinG0008485400.01.T01, intron 1 of 7)	338	FtPinG0008485400.01.T01	FtPinG0008485400	FtPinG0008485400.01.T01
1113	Ft1:5862223-5863839	Ft1	5862223	5863839	1617	8.61166	6.54253	2.06913	2.79912e-25	2.66114e-24	357.06	425.28	101.86	84.58	TTS (FtPinG0001395300.01.T01)	TTS (FtPinG0001395300.01.T01)	4207	FtPinG0001395300.01.T01	FtPinG0001395300	FtPinG0001395300.01.T01
1114	Ft1:58757173-58758789	Ft1	58757173	58758789	1617	8.68122	10.1018	-1.42058	3.36576e-26	3.37017e-25	362.99	458	1158.35	1039.38	promoter-TSS (FtPinG0007715600.01.T01)	promoter-TSS (FtPinG0007715600.01.T01)	-708	FtPinG0007715600.01.T01	FtPinG0007715600	FtPinG0007715600.01.T01
1115	Ft1:58796584-58798200	Ft1	58796584	58798200	1617	9.50531	10.7	-1.1947	1.30807e-26	1.34138e-25	701.07	752.42	1743.52	1583.48	Intergenic	Intergenic	7805	FtPinG0007716800.01.T01	FtPinG0007716800	FtPinG0007716800.01.T01
1116	Ft1:58815020-58816636	Ft1	58815020	58816636	1617	7.75361	9.94382	-2.19021	4.13369e-61	2.43252e-59	213.52	218.09	983.6	986.19	Intergenic	Intergenic	-10631	FtPinG0007716800.01.T01	FtPinG0007716800	FtPinG0007716800.01.T01
1117	Ft1:58852075-58853691	Ft1	58852075	58853691	1617	9.21729	7.52688	1.69041	4.38617e-27	4.64311e-26	542.11	648.33	185.74	183.11	intron (FtPinG0007718300.01.T01, intron 1 of 6)	intron (FtPinG0007718300.01.T01, intron 1 of 6)	132	FtPinG0007718300.01.T01	FtPinG0007718300	FtPinG0007718300.01.T01
1118	Ft1:58857225-58858841	Ft1	58857225	58858841	1617	9.00266	7.11818	1.88449	9.65945e-27	9.98579e-26	469.75	556.14	155.78	122.07	intron (FtPinG0007718500.01.T01, intron 1 of 3)	intron (FtPinG0007718500.01.T01, intron 1 of 3)	301	FtPinG0007718500.01.T01	FtPinG0007718500	FtPinG0007718500.01.T01
1119	Ft1:58891907-58893523	Ft1	58891907	58893523	1617	7.9378	6.9249	1.0129	1.45399e-06	3.45722e-06	251.48	238.91	114.84	128.18	Intergenic	Intergenic	-5853	FtPinG0007718700.01.T01	FtPinG0007718700	FtPinG0007718700.01.T01
1120	Ft1:58934490-58936106	Ft1	58934490	58936106	1617	8.49825	7.50482	0.993435	7.99134e-09	2.32743e-08	377.23	345.98	189.73	173.52	intron (FtPinG0007719600.01.T01, intron 1 of 2)	intron (FtPinG0007719600.01.T01, intron 1 of 2)	110	FtPinG0007719600.01.T01	FtPinG0007719600	FtPinG0007719600.01.T01
1121	Ft1:58937384-58939000	Ft1	58937384	58939000	1617	8.45566	7.94863	0.507029	0.00365721	0.00588178	315.54	386.62	272.61	221.48	intron (FtPinG0007719700.01.T01, intron 1 of 2)	intron (FtPinG0007719700.01.T01, intron 1 of 2)	147	FtPinG0007719700.01.T01	FtPinG0007719700	FtPinG0007719700.01.T01
1122	Ft1:59018755-59020371	Ft1	59018755	59020371	1617	7.02315	5.18384	1.83931	5.04618e-09	1.49239e-08	135.23	124.91	36.95	35.75	promoter-TSS (FtPinG0001934400.01.T01)	promoter-TSS (FtPinG0001934400.01.T01)	-346	FtPinG0001934400.01.T01	FtPinG0001934400	FtPinG0001934400.01.T01
1123	Ft1:59027060-59028676	Ft1	59027060	59028676	1617	7.15837	4.50415	2.65423	5.8686e-15	2.82951e-14	139.98	145.73	20.97	24.41	exon (FtPinG0001934800.01.T01, exon 1 of 3)	exon (FtPinG0001934800.01.T01, exon 1 of 3)	209	FtPinG0001934800.01.T01	FtPinG0001934800	FtPinG0001934800.01.T01
1124	Ft1:59209299-59210915	Ft1	59209299	59210915	1617	9.18299	6.50917	2.67382	3.28667e-52	1.28719e-50	546.86	615.62	88.87	93.3	exon (FtPinG0009380600.01.T01, exon 9 of 9)	exon (FtPinG0009380600.01.T01, exon 9 of 9)	2541	FtPinG0009380600.01.T01	FtPinG0009380600	FtPinG0009380600.01.T01
1125	Ft1:59221297-59222913	Ft1	59221297	59222913	1617	9.30456	8.07812	1.22644	9.95012e-16	5.07682e-15	583.63	681.05	301.57	238.92	intron (FtPinG0009380800.01.T01, intron 1 of 1)	intron (FtPinG0009380800.01.T01, intron 1 of 1)	354	FtPinG0009380800.01.T01	FtPinG0009380800	FtPinG0009380800.01.T01
1126	Ft1:59339740-59341356	Ft1	59339740	59341356	1617	9.41204	7.36135	2.0507	7.55406e-39	1.55346e-37	696.33	666.18	186.73	142.13	exon (FtPinG0009382200.01.T01, exon 1 of 6)	exon (FtPinG0009382200.01.T01, exon 1 of 6)	197	FtPinG0009382200.01.T01	FtPinG0009382200	FtPinG0009382200.01.T01
1127	Ft1:5937823-5939439	Ft1	5937823	5939439	1617	8.98549	8.02169	0.963794	1.03727e-10	3.56367e-10	486.36	527.39	275.61	244.15	exon (FtPinG0001397900.01.T01, exon 1 of 1)	exon (FtPinG0001397900.01.T01, exon 1 of 1)	143	FtPinG0001397900.01.T01	FtPinG0001397900	FtPinG0001397900.01.T01
1128	Ft1:59401616-59403232	Ft1	59401616	59403232	1617	7.24074	5.82294	1.4178	4.95209e-07	1.226e-06	163.7	138.79	53.92	59.29	exon (FtPinG0009330900.01.T01, exon 7 of 7)	exon (FtPinG0009330900.01.T01, exon 7 of 7)	-4945	FtPinG0009331900.01.T01	FtPinG0009331900	FtPinG0009331900.01.T01
1129	Ft1:59412322-59413938	Ft1	59412322	59413938	1617	8.90632	7.06317	1.84314	5.5741e-28	6.24027e-27	488.73	470.88	128.82	138.64	exon (FtPinG0009332200.01.T01, exon 3 of 6)	exon (FtPinG0009332200.01.T01, exon 3 of 6)	552	FtPinG0009332200.01.T01	FtPinG0009332200	FtPinG0009332200.01.T01
1130	Ft1:59491719-59493335	Ft1	59491719	59493335	1617	7.33328	5.65674	1.67654	5.87747e-09	1.73022e-08	158.96	163.57	59.91	40.98	promoter-TSS (FtPinG0005904300.01.T01)	promoter-TSS (FtPinG0005904300.01.T01)	70	FtPinG0005904300.01.T01	FtPinG0005904300	FtPinG0005904300.01.T01
1131	Ft1:59498644-59500260	Ft1	59498644	59500260	1617	8.59448	7.19316	1.40131	1.18037e-13	5.13641e-13	336.89	436.19	155.78	136.9	exon (FtPinG0004911500.01.T01, exon 1 of 1)	exon (FtPinG0004911500.01.T01, exon 1 of 1)	230	FtPinG0004911500.01.T01	FtPinG0004911500	FtPinG0004911500.01.T01
1132	Ft1:59525824-59527440	Ft1	59525824	59527440	1617	7.78446	5.4963	2.28816	3.9365e-18	2.44037e-17	209.97	230.98	44.94	45.34	exon (FtPinG0009495300.01.T01, exon 1 of 3)	exon (FtPinG0009495300.01.T01, exon 1 of 3)	179	FtPinG0009495300.01.T01	FtPinG0009495300	FtPinG0009495300.01.T01
1133	Ft1:59528744-59530360	Ft1	59528744	59530360	1617	7.33857	5.70557	1.633	3.43868e-09	1.0308e-08	160.14	163.57	52.92	51.45	promoter-TSS (FtPinG0009495200.01.T01)	promoter-TSS (FtPinG0009495200.01.T01)	140	FtPinG0009495000.01.T01	FtPinG0009495000	FtPinG0009495000.01.T01
1134	Ft1:59533945-59535561	Ft1	59533945	59535561	1617	6.5721	5.50034	1.07176	0.00110059	0.00190573	84.22	106.07	46.93	43.6	exon (FtPinG0009495000.01.T01, exon 4 of 8)	exon (FtPinG0009495000.01.T01, exon 4 of 8)	4604	FtPinG0009495200.01.T01	FtPinG0009495200	FtPinG0009495200.01.T01
1135	Ft1:59536994-59538610	Ft1	59536994	59538610	1617	7.82457	5.21614	2.60843	1.16432e-18	7.52709e-18	231.32	222.06	49.93	24.41	exon (FtPinG0009495000.01.T01, exon 8 of 8)	exon (FtPinG0009495000.01.T01, exon 8 of 8)	7653	FtPinG0009495200.01.T01	FtPinG0009495200	FtPinG0009495200.01.T01
1136	Ft1:59552517-59554133	Ft1	59552517	59554133	1617	8.7779	7.63132	1.14658	5.36157e-13	2.21628e-12	431.79	446.1	204.71	191.83	Intergenic	Intergenic	-5113	FtPinG0009494800.01.T01	FtPinG0009494800	FtPinG0009494800.01.T01
1137	Ft1:59560385-59562001	Ft1	59560385	59562001	1617	7.99737	6.10894	1.88843	1.22699e-15	6.22169e-15	232.5	278.56	70.9	67.14	exon (FtPinG0009494800.01.T01, exon 8 of 8)	exon (FtPinG0009494800.01.T01, exon 8 of 8)	2755	FtPinG0009494800.01.T01	FtPinG0009494800	FtPinG0009494800.01.T01
1138	Ft1:59584561-59586177	Ft1	59584561	59586177	1617	9.63177	7.76298	1.86879	4.01823e-43	9.91595e-42	799.53	787.12	214.69	219.73	intron (FtPinG0009494400.01.T01, intron 1 of 3)	intron (FtPinG0009494400.01.T01, intron 1 of 3)	301	FtPinG0009494400.01.T01	FtPinG0009494400	FtPinG0009494400.01.T01
1139	Ft1:59602401-59604017	Ft1	59602401	59604017	1617	9.47808	7.98484	1.49324	3.83336e-28	4.32951e-27	704.63	721.69	261.63	245.02	intron (FtPinG0009494100.01.T01, intron 1 of 6)	intron (FtPinG0009494100.01.T01, intron 1 of 6)	374	FtPinG0009494100.01.T01	FtPinG0009494100	FtPinG0009494100.01.T01
1140	Ft1:59608488-59610104	Ft1	59608488	59610104	1617	8.8957	7.43636	1.45934	2.46791e-19	1.66095e-18	451.96	500.62	180.74	165.67	intron (FtPinG0009494000.01.T01, intron 1 of 7)	intron (FtPinG0009494000.01.T01, intron 1 of 7)	249	FtPinG0009494000.01.T01	FtPinG0009494000	FtPinG0009494000.01.T01
1141	Ft1:59626503-59628119	Ft1	59626503	59628119	1617	9.04941	7.10777	1.94164	1.26517e-30	1.62939e-29	512.46	547.22	153.78	122.07	TTS (FtPinG0009493400.01.T01)	TTS (FtPinG0009493400.01.T01)	1283	FtPinG0009493400.01.T01	FtPinG0009493400	FtPinG0009493400.01.T01
1142	Ft1:59640544-59642160	Ft1	59640544	59642160	1617	8.15595	9.11142	-0.95547	8.04896e-11	2.79461e-10	268.09	302.36	582.17	524.05	intron (FtPinG0009493000.01.T01, intron 1 of 9)	intron (FtPinG0009493000.01.T01, intron 1 of 9)	355	FtPinG0009493000.01.T01	FtPinG0009493000	FtPinG0009493000.01.T01
1143	Ft1:59790914-59792530	Ft1	59790914	59792530	1617	9.18556	6.85826	2.3273	2.41653e-45	6.68186e-44	583.63	580.92	110.84	121.2	intron (FtPinG0009489700.01.T01, intron 1 of 6)	intron (FtPinG0009489700.01.T01, intron 1 of 6)	330	FtPinG0009489700.01.T01	FtPinG0009489700	FtPinG0009489700.01.T01
1144	Ft1:59856469-59858085	Ft1	59856469	59858085	1617	9.22935	7.38302	1.84632	1.42709e-31	1.94719e-30	584.82	615.62	184.74	149.11	intron (FtPinG0009488800.01.T01, intron 1 of 1)	intron (FtPinG0009488800.01.T01, intron 1 of 1)	251	FtPinG0009488800.01.T01	FtPinG0009488800	FtPinG0009488800.01.T01
1145	Ft1:59860698-59862314	Ft1	59860698	59862314	1617	8.04705	6.08554	1.96152	7.91625e-16	4.07715e-15	281.14	247.83	80.88	54.93	Intergenic	Intergenic	-2880	FtPinG0009488600.01.T01	FtPinG0009488600	FtPinG0009488600.01.T01
1146	Ft1:59877291-59878907	Ft1	59877291	59878907	1617	8.42587	6.66126	1.76461	4.77136e-16	2.51038e-15	342.83	344.98	124.82	77.6	Intergenic	Intergenic	13713	FtPinG0009488600.01.T01	FtPinG0009488600	FtPinG0009488600.01.T01
1147	Ft1:59910243-59911859	Ft1	59910243	59911859	1617	6.05576	7.55731	-1.50155	4.72026e-09	1.40142e-08	67.62	65.43	192.73	183.98	exon (FtPinG0009488400.01.T01, exon 3 of 3)	exon (FtPinG0009488400.01.T01, exon 3 of 3)	291	FtPinG0009488400.01.T01	FtPinG0009488400	FtPinG0009488400.01.T01
1148	Ft1:59916497-59918113	Ft1	59916497	59918113	1617	8.01596	7.25524	0.760719	0.000249702	0.000466818	272.84	244.86	174.75	130.79	exon (FtPinG0009488200.01.T01, exon 2 of 5)	exon (FtPinG0009488200.01.T01, exon 2 of 5)	326	FtPinG0009488200.01.T01	FtPinG0009488200	FtPinG0009488200.01.T01
1149	Ft1:59956234-59957850	Ft1	59956234	59957850	1617	8.68672	7.31902	1.3677	5.68834e-15	2.74721e-14	376.04	448.08	166.76	152.59	exon (FtPinG0009487100.01.T01, exon 1 of 1)	exon (FtPinG0009487100.01.T01, exon 1 of 1)	368	FtPinG0009487100.01.T01	FtPinG0009487100	FtPinG0009487100.01.T01
1150	Ft1:60015648-60017264	Ft1	60015648	60017264	1617	9.11513	7.60483	1.51029	6.17066e-21	4.59496e-20	505.34	603.72	209.7	179.62	exon (FtPinG0009486400.01.T01, exon 1 of 10)	exon (FtPinG0009486400.01.T01, exon 1 of 10)	283	FtPinG0009486400.01.T03	FtPinG0009486400	FtPinG0009486400.01.T01
1151	Ft1:60028208-60029824	Ft1	60028208	60029824	1617	9.52943	7.62646	1.90297	1.70405e-37	3.28087e-36	729.54	748.46	221.68	173.52	exon (FtPinG0009485800.01.T01, exon 1 of 2)	exon (FtPinG0009485800.01.T01, exon 1 of 2)	183	FtPinG0009485800.01.T01	FtPinG0009485800	FtPinG0009485800.01.T01
1152	Ft1:60043324-60044940	Ft1	60043324	60044940	1617	8.707	7.03491	1.67209	5.53825e-19	3.66502e-18	386.72	449.07	149.79	112.48	intron (FtPinG0009485200.01.T01, intron 1 of 3)	intron (FtPinG0009485200.01.T01, intron 1 of 3)	221	FtPinG0009485200.01.T01	FtPinG0009485200	FtPinG0009485200.01.T01
1153	Ft1:60054642-60056258	Ft1	60054642	60056258	1617	9.09711	7.31068	1.78643	4.05417e-27	4.2996e-26	536.18	559.11	179.74	137.77	exon (FtPinG0009485000.01.T01, exon 1 of 2)	exon (FtPinG0009485000.01.T01, exon 1 of 2)	241	FtPinG0009485000.01.T01	FtPinG0009485000	FtPinG0009485000.01.T01
1154	Ft1:60376504-60378120	Ft1	60376504	60378120	1617	8.9037	7.65709	1.24661	2.7832e-14	1.26785e-13	472.13	485.75	226.68	177.01	promoter-TSS (FtPinG0007419700.01.T01)	promoter-TSS (FtPinG0007419700.01.T01)	-109	FtPinG0007419700.01.T01	FtPinG0007419700	FtPinG0007419700.01.T01
1155	Ft1:60415447-60417063	Ft1	60415447	60417063	1617	6.89122	8.83905	-1.94783	9.16869e-28	1.0068e-26	111.51	125.9	470.33	445.57	intron (FtPinG0007419400.01.T01, intron 1 of 7)	intron (FtPinG0007419400.01.T01, intron 1 of 7)	217	FtPinG0007419400.01.T01	FtPinG0007419400	FtPinG0007419400.01.T01
1156	Ft1:60474114-60475730	Ft1	60474114	60475730	1617	8.8223	7.7734	1.0489	2.57518e-10	8.5061e-10	405.7	499.63	232.67	204.91	promoter-TSS (FtPinG0007201800.01.T01)	promoter-TSS (FtPinG0007201800.01.T01)	257	FtPinG0007201600.01.T01	FtPinG0007201600	FtPinG0007201600.01.T01
1157	Ft1:6055936-6057552	Ft1	6055936	6057552	1617	8.92419	8.33953	0.584664	0.000104829	0.000204195	465.01	506.57	357.49	290.36	exon (FtPinG0001402800.01.T01, exon 1 of 3)	exon (FtPinG0001402800.01.T01, exon 1 of 3)	311	FtPinG0001402800.01.T01	FtPinG0001402800	FtPinG0001402800.01.T01
1158	Ft1:60641839-60643455	Ft1	60641839	60643455	1617	7.10641	5.17881	1.9276	5.11311e-10	1.64627e-09	138.79	136.8	34.95	37.49	Intergenic	Intergenic	-3953	FtPinG0003256600.01.T01	FtPinG0003256600	FtPinG0003256600.01.T01
1159	Ft1:60752395-60754011	Ft1	60752395	60754011	1617	7.16132	6.06537	1.09595	6.26466e-05	0.000125479	143.54	142.75	72.9	61.04	Intergenic	Intergenic	-7666	FtPinG0003257800.01.T01	FtPinG0003257800	FtPinG0003257800.01.T01
1160	Ft1:60770604-60772220	Ft1	60770604	60772220	1617	9.31304	8.56818	0.74486	3.61445e-07	9.0717e-07	610.92	661.22	430.39	328.73	intron (FtPinG0003258100.01.T01, intron 2 of 5)	intron (FtPinG0003258100.01.T01, intron 2 of 5)	299	FtPinG0003258100.01.T01	FtPinG0003258100	FtPinG0003258100.01.T01
1161	Ft1:60803511-60805127	Ft1	60803511	60805127	1617	8.77248	9.45019	-0.677714	3.27699e-07	8.26449e-07	405.7	468.9	731.96	667.05	exon (FtPinG0003259000.01.T01, exon 2 of 2)	exon (FtPinG0003259000.01.T01, exon 2 of 2)	2308	FtPinG0003259000.01.T01	FtPinG0003259000	FtPinG0003259000.01.T01
1162	Ft1:60805545-60807161	Ft1	60805545	60807161	1617	7.93723	9.43643	-1.4992	5.94257e-24	5.25355e-23	250.3	239.9	757.92	627.81	exon (FtPinG0003259000.01.T01, exon 1 of 2)	exon (FtPinG0003259000.01.T01, exon 1 of 2)	274	FtPinG0003259000.01.T01	FtPinG0003259000	FtPinG0003259000.01.T01
1163	Ft1:60851369-60852985	Ft1	60851369	60852985	1617	10.226	8.42466	1.80133	3.29465e-49	1.11522e-47	1177.94	1217.36	365.48	321.75	intron (FtPinG0003259800.01.T01, intron 1 of 2)	intron (FtPinG0003259800.01.T01, intron 1 of 2)	412	FtPinG0003259800.01.T01	FtPinG0003259800	FtPinG0003259800.01.T01
1164	Ft1:60894993-60896609	Ft1	60894993	60896609	1617	5.26335	8.58785	-3.3245	1.1201e-41	2.61775e-40	39.15	37.67	409.42	360.12	Intergenic	Intergenic	-1432	FtPinG0003260600.01.T01	FtPinG0003260600	FtPinG0003260600.01.T01
1165	Ft1:61026166-61027782	Ft1	61026166	61027782	1617	6.93498	5.4981	1.43689	4.04969e-06	9.22212e-06	119.81	124.91	38.94	51.45	Intergenic	Intergenic	7312	FtPinG0003262600.01.T01	FtPinG0003262600	FtPinG0003262600.01.T01
1166	Ft1:61051229-61052845	Ft1	61051229	61052845	1617	9.22667	8.04166	1.18501	4.68172e-14	2.09691e-13	529.07	669.15	284.6	242.41	promoter-TSS (FtPinG0003263300.01.T01)	promoter-TSS (FtPinG0003263300.01.T01)	66	FtPinG0003263300.01.T01	FtPinG0003263300	FtPinG0003263300.01.T01
1167	Ft1:61082732-61084348	Ft1	61082732	61084348	1617	9.27632	8.32102	0.955299	3.2211e-12	1.25126e-11	627.52	612.64	340.52	299.08	intron (FtPinG0008389300.01.T01, intron 1 of 4)	intron (FtPinG0008389300.01.T01, intron 1 of 4)	433	FtPinG0008389300.01.T01	FtPinG0008389300	FtPinG0008389300.01.T01
1168	Ft1:6112067-6113683	Ft1	6112067	6113683	1617	7.45639	6.27142	1.18497	2.55956e-06	5.94074e-06	164.89	186.37	76.89	77.6	exon (FtPinG0001406000.01.T01, exon 3 of 5)	exon (FtPinG0001406000.01.T01, exon 3 of 5)	672	FtPinG0001406000.01.T01	FtPinG0001406000	FtPinG0001406000.01.T01
1169	Ft1:61172465-61174081	Ft1	61172465	61174081	1617	8.0998	6.92047	1.17933	8.84319e-09	2.56575e-08	256.23	292.44	115.84	126.43	intron (FtPinG0004160800.01.T01, intron 1 of 7)	intron (FtPinG0004160800.01.T01, intron 1 of 7)	341	FtPinG0004160800.01.T01	FtPinG0004160800	FtPinG0004160800.01.T01
1170	Ft1:61181518-61183134	Ft1	61181518	61183134	1617	8.5516	9.63213	-1.08053	1.99308e-16	1.07424e-15	349.94	400.5	825.83	761.22	Intergenic	Intergenic	-5453	FtPinG0004161000.01.T02	FtPinG0004161000	FtPinG0004161000.01.T01
1171	Ft1:61255938-61257554	Ft1	61255938	61257554	1617	8.80402	8.075	0.729027	1.0498e-06	2.52493e-06	438.91	455.02	278.6	260.72	Intergenic	Intergenic	-9554	FtPinG0004162000.01.T01	FtPinG0004162000	FtPinG0004162000.01.T01
1172	Ft1:61270853-61272469	Ft1	61270853	61272469	1617	8.38044	7.51523	0.865212	1.48934e-06	3.53541e-06	309.61	356.88	196.72	169.16	exon (FtPinG0004162400.01.T01, exon 3 of 3)	exon (FtPinG0004162400.01.T01, exon 3 of 3)	1393	FtPinG0004162400.01.T01	FtPinG0004162400	FtPinG0004162400.01.T01
1173	Ft1:61352462-61354078	Ft1	61352462	61354078	1617	7.16427	5.65109	1.51318	1.45619e-07	3.80721e-07	147.09	139.78	49.93	50.57	exon (FtPinG0004163700.01.T01, exon 2 of 2)	exon (FtPinG0004163700.01.T01, exon 2 of 2)	2126	FtPinG0004163700.01.T01	FtPinG0004163700	FtPinG0004163700.01.T01
1174	Ft1:61417577-61419193	Ft1	61417577	61419193	1617	4.91618	8.72845	-3.81227	1.50418e-50	5.47951e-49	29.66	30.73	432.38	415.93	Intergenic	Intergenic	-12095	FtPinG0004164700.01.T01	FtPinG0004164700	FtPinG0004164700.01.T01
1175	Ft1:61429913-61431529	Ft1	61429913	61431529	1617	8.92629	9.96459	-1.0383	1.52824e-16	8.32694e-16	455.52	517.48	1057.5	940.85	promoter-TSS (FtPinG0004164900.01.T01)	promoter-TSS (FtPinG0004164900.01.T01)	241	FtPinG0004164700.01.T01	FtPinG0004164700	FtPinG0004164700.01.T01
1176	Ft1:61458510-61460126	Ft1	61458510	61460126	1617	8.47612	9.79188	-1.31575	8.50481e-05	0.000167455	274.02	438.17	936.67	836.21	promoter-TSS (FtPinG0004165800.01.T01)	promoter-TSS (FtPinG0004165800.01.T01)	91	FtPinG0004165800.01.T01	FtPinG0004165800	FtPinG0004165800.01.T01
1177	Ft1:61506009-61507625	Ft1	61506009	61507625	1617	9.14008	10.5652	-1.42514	4.70819e-33	6.95321e-32	532.62	595.79	1603.72	1426.53	intron (FtPinG0007419000.01.T01, intron 1 of 3)	intron (FtPinG0007419000.01.T01, intron 1 of 3)	393	FtPinG0007419000.01.T01	FtPinG0007419000	FtPinG0007419000.01.T01
1178	Ft1:61512013-61513629	Ft1	61512013	61513629	1617	7.61865	8.73387	-1.11521	9.37509e-11	3.23741e-10	172.01	221.07	409.42	442.08	intron (FtPinG0007418800.01.T01, intron 1 of 2)	intron (FtPinG0007418800.01.T01, intron 1 of 2)	219	FtPinG0007418800.01.T01	FtPinG0007418800	FtPinG0007418800.01.T01
1179	Ft1:61782061-61783677	Ft1	61782061	61783677	1617	9.20536	8.4806	0.724761	7.65161e-08	2.05289e-07	572.96	607.69	373.47	340.94	intron (FtPinG0008476500.01.T01, intron 1 of 7)	intron (FtPinG0008476500.01.T01, intron 1 of 7)	316	FtPinG0008476500.01.T01	FtPinG0008476500	FtPinG0008476500.01.T01
1180	Ft1:61808087-61809703	Ft1	61808087	61809703	1617	8.80085	8.33956	0.46129	0.00317063	0.00513883	432.98	458.99	364.48	283.39	intron (FtPinG0008475200.01.T02, intron 1 of 6)	intron (FtPinG0008475200.01.T01, intron 1 of 7)	225	FtPinG0008475200.01.T01	FtPinG0008475200	FtPinG0008475200.01.T01
1181	Ft1:61901876-61903492	Ft1	61901876	61903492	1617	8.63584	8.19566	0.440188	0.00525536	0.00825648	377.23	418.34	319.55	266.82	intron (FtPinG0006507000.01.T01, intron 1 of 13)	intron (FtPinG0006507000.01.T01, intron 1 of 13)	166	FtPinG0006507000.01.T01	FtPinG0006507000	FtPinG0006507000.01.T01
1182	Ft1:6196352-6197968	Ft1	6196352	6197968	1617	7.37927	6.30824	1.07103	3.06858e-05	6.35825e-05	180.31	152.67	80.88	77.6	TTS (FtPinG0001408800.01.T01)	TTS (FtPinG0001408800.01.T01)	940	FtPinG0001408800.01.T01	FtPinG0001408800	FtPinG0001408800.01.T01
1183	Ft1:61979727-61981343	Ft1	61979727	61981343	1617	9.32953	9.67318	-0.343652	0.00506157	0.00797275	627.52	659.24	870.76	762.09	intron (FtPinG0006505200.01.T02, intron 1 of 15)	intron (FtPinG0006505200.01.T01, intron 1 of 15)	324	FtPinG0006505200.01.T02	FtPinG0006505200	FtPinG0006505200.01.T01
1184	Ft1:62250904-62252520	Ft1	62250904	62252520	1617	8.82947	7.32644	1.50303	2.50666e-17	1.4601e-16	493.48	416.36	179.74	141.26	Intergenic	Intergenic	22944	FtPinG0003419400.01.T01	FtPinG0003419400	FtPinG0003419400.01.T01
1185	Ft1:62388643-62390259	Ft1	62388643	62390259	1617	7.09711	5.92449	1.17261	4.90587e-05	9.94608e-05	134.05	139.78	70.9	50.57	Intergenic	Intergenic	-1977	FtPinG0007837800.01.T01	FtPinG0007837800	FtPinG0007837800.01.T01
1186	Ft1:62453434-62455050	Ft1	62453434	62455050	1617	8.7983	7.63051	1.16779	1.05117e-12	4.25625e-12	429.42	460.97	216.69	179.62	intron (FtPinG0008415000.01.T01, intron 1 of 4)	intron (FtPinG0008415000.01.T01, intron 1 of 4)	286	FtPinG0008415000.01.T01	FtPinG0008415000	FtPinG0008415000.01.T01
1187	Ft1:6246092-6247708	Ft1	6246092	6247708	1617	8.91715	7.33871	1.57844	2.4874e-20	1.77949e-19	454.33	512.52	180.74	143	exon (FtPinG0001411000.01.T01, exon 1 of 6)	exon (FtPinG0001411000.01.T01, exon 1 of 6)	111	FtPinG0001411000.01.T01	FtPinG0001411000	FtPinG0001411000.01.T01
1188	Ft1:62540674-62542290	Ft1	62540674	62542290	1617	8.88416	9.69712	-0.812964	1.20267e-11	4.47201e-11	472.13	472.87	831.82	828.36	exon (FtPinG0008411800.01.T01, exon 3 of 4)	exon (FtPinG0008411800.01.T01, exon 3 of 4)	542	FtPinG0008411800.01.T01	FtPinG0008411800	FtPinG0008411800.01.T01
1189	Ft1:6258752-6260368	Ft1	6258752	6260368	1617	8.97502	8.26688	0.708137	1.55928e-06	3.69531e-06	483.99	522.43	333.53	282.52	intron (FtPinG0001411500.01.T01, intron 1 of 7)	intron (FtPinG0001411500.01.T01, intron 1 of 7)	272	FtPinG0001411500.01.T01	FtPinG0001411500	FtPinG0001411500.01.T01
1190	Ft1:62607839-62609455	Ft1	62607839	62609455	1617	9.40401	8.34939	1.05462	6.35203e-15	3.05616e-14	638.2	716.73	337.52	314.78	exon (FtPinG0008409000.01.T01, exon 2 of 8)	exon (FtPinG0008409000.01.T01, exon 2 of 8)	299	FtPinG0008409000.01.T01	FtPinG0008409000	FtPinG0008409000.01.T01
1191	Ft1:62621319-62622935	Ft1	62621319	62622935	1617	7.55306	8.94748	-1.39442	8.76754e-18	5.28401e-17	180.31	195.29	525.25	462.14	promoter-TSS (FtPinG0008408600.01.T01)	promoter-TSS (FtPinG0008408600.01.T01)	-339	FtPinG0008408600.01.T01	FtPinG0008408600	FtPinG0008408600.01.T01
1192	Ft1:62636600-62638216	Ft1	62636600	62638216	1617	6.8535	5.49225	1.36125	1.48766e-05	3.2058e-05	104.39	126.89	42.94	47.09	exon (FtPinG0008408200.01.T01, exon 1 of 9)	exon (FtPinG0008408200.01.T01, exon 1 of 9)	107	FtPinG0008408200.01.T02	FtPinG0008408200	FtPinG0008408200.01.T01
1193	Ft1:62649420-62651036	Ft1	62649420	62651036	1617	8.63047	5.79068	2.83979	4.37755e-38	8.67572e-37	371.3	421.32	47.93	62.78	promoter-TSS (FtPinG0008407500.01.T01)	promoter-TSS (FtPinG0008407500.01.T01)	-363	FtPinG0008407500.01.T01	FtPinG0008407500	FtPinG0008407500.01.T01
1194	Ft1:62685981-62687597	Ft1	62685981	62687597	1617	9.64659	8.14408	1.50251	3.90333e-28	4.4042e-27	754.45	848.58	301.57	264.2	exon (FtPinG0008406800.01.T01, exon 1 of 7)	exon (FtPinG0008406800.01.T01, exon 1 of 7)	373	FtPinG0008406800.01.T01	FtPinG0008406800	FtPinG0008406800.01.T01
1195	Ft1:62751595-62753211	Ft1	62751595	62753211	1617	6.60739	5.20104	1.40635	2.80576e-05	5.8358e-05	100.83	94.18	36.95	36.62	Intergenic	Intergenic	-1741	FtPinG0000434000.01.T01	FtPinG0000434000	FtPinG0000434000.01.T01
1196	Ft1:62777036-62778652	Ft1	62777036	62778652	1617	5.25506	7.594	-2.33894	6.03644e-05	0.000121098	54.57	21.81	186.73	199.68	Intergenic	Intergenic	23700	FtPinG0000434000.01.T01	FtPinG0000434000	FtPinG0000434000.01.T01
1197	Ft1:6316207-6317823	Ft1	6316207	6317823	1617	8.48258	7.91085	0.571735	0.000445813	0.000807657	335.71	379.68	240.66	240.66	promoter-TSS (FtPinG0001413000.01.T01)	promoter-TSS (FtPinG0001413000.01.T01)	-233	FtPinG0001413000.01.T01	FtPinG0001413000	FtPinG0001413000.01.T01
1198	Ft1:63182489-63184105	Ft1	63182489	63184105	1617	9.45168	8.15612	1.29556	8.23758e-21	6.06326e-20	667.86	732.6	304.57	265.95	promoter-TSS (FtPinG0007951400.01.T01)	promoter-TSS (FtPinG0007951400.01.T01)	405	FtPinG0007951400.01.T02	FtPinG0007951400	FtPinG0007951400.01.T01
1199	Ft1:63187325-63188941	Ft1	63187325	63188941	1617	6.53086	5.04354	1.48732	1.86704e-05	3.97334e-05	87.78	97.15	31.95	34.01	exon (FtPinG0007951100.01.T01, exon 1 of 2)	exon (FtPinG0007951100.01.T01, exon 1 of 2)	215	FtPinG0007951100.01.T01	FtPinG0007951100	FtPinG0007951100.01.T01
1200	Ft1:63243817-63245433	Ft1	63243817	63245433	1617	7.61965	6.20228	1.41737	1.68341e-08	4.76614e-08	215.9	177.45	74.89	72.37	Intergenic	Intergenic	41385	FtPinG0000364200.01.T01	FtPinG0000364200	FtPinG0000364200.01.T01
1201	Ft1:6329197-6330813	Ft1	6329197	6330813	1617	7.66004	6.60765	1.05239	7.45376e-06	1.65695e-05	193.36	211.15	107.85	87.2	promoter-TSS (FtPinG0001413700.01.T01)	promoter-TSS (FtPinG0001413700.01.T01)	-646	FtPinG0001413700.01.T01	FtPinG0001413700	FtPinG0001413700.01.T01
1202	Ft1:63326663-63328279	Ft1	63326663	63328279	1617	5.53364	7.98688	-2.45325	2.51899e-21	1.92446e-20	51.01	41.64	246.65	260.72	Intergenic	Intergenic	9389	FtPinG0000364800.01.T01	FtPinG0000364800	FtPinG0000364800.01.T01
1203	Ft1:6336336-6337952	Ft1	6336336	6337952	1617	6.04247	7.52534	-1.48287	3.46297e-08	9.53624e-08	78.29	53.53	175.75	192.7	exon (FtPinG0001414100.01.T01, exon 11 of 13)	exon (FtPinG0001414100.01.T01, exon 11 of 13)	2482	FtPinG0001414100.01.T01	FtPinG0001414100	FtPinG0001414100.01.T01
1204	Ft1:63383048-63384664	Ft1	63383048	63384664	1617	9.39719	6.82554	2.57165	8.34554e-56	3.94095e-54	653.62	694.93	124.82	102.02	exon (FtPinG0000365800.01.T01, exon 1 of 3)	exon (FtPinG0000365800.01.T01, exon 1 of 3)	180	FtPinG0000365800.01.T01	FtPinG0000365800	FtPinG0000365800.01.T01
1205	Ft1:6340364-6341980	Ft1	6340364	6341980	1617	8.08214	9.70007	-1.61793	5.41013e-26	5.35645e-25	233.69	308.3	906.71	756.86	exon (FtPinG0001414300.01.T01, exon 1 of 13)	exon (FtPinG0001414300.01.T01, exon 1 of 13)	404	FtPinG0001414300.01.T01	FtPinG0001414300	FtPinG0001414300.01.T01
1206	Ft1:63418310-63419926	Ft1	63418310	63419926	1617	9.34477	8.69648	0.648296	3.55165e-07	8.92383e-07	632.27	668.16	416.41	413.31	exon (FtPinG0005501700.01.T01, exon 1 of 8)	exon (FtPinG0005501700.01.T01, exon 1 of 8)	290	FtPinG0005501700.01.T01	FtPinG0005501700	FtPinG0005501700.01.T01
1207	Ft1:63451046-63452662	Ft1	63451046	63452662	1617	8.87445	7.91737	0.957079	2.44923e-09	7.44501e-09	469.75	468.9	271.61	211.89	exon (FtPinG0008390000.01.T01, exon 5 of 6)	exon (FtPinG0008390000.01.T01, exon 5 of 6)	1636	FtPinG0008390000.01.T01	FtPinG0008390000	FtPinG0008390000.01.T01
1208	Ft1:63517916-63519532	Ft1	63517916	63519532	1617	8.25086	7.55067	0.700194	9.69248e-05	0.00018983	293	316.24	199.72	175.26	exon (FtPinG0008390800.01.T01, exon 1 of 1)	exon (FtPinG0008390800.01.T01, exon 1 of 1)	178	FtPinG0008390800.01.T01	FtPinG0008390800	FtPinG0008390800.01.T01
1209	Ft1:63578367-63579983	Ft1	63578367	63579983	1617	8.99172	7.93754	1.05418	2.50025e-12	9.79862e-12	476.87	541.27	249.64	240.66	Intergenic	Intergenic	2826	FtPinG0008391300.01.T01	FtPinG0008391300	FtPinG0008391300.01.T01
1210	Ft1:63594319-63595935	Ft1	63594319	63595935	1617	7.98739	5.91527	2.07212	1.6386e-16	8.91977e-16	217.08	290.46	57.92	62.78	TTS (FtPinG0008392000.01.T01)	TTS (FtPinG0008392000.01.T01)	-11464	FtPinG0008391800.01.T01	FtPinG0008391800	FtPinG0008391800.01.T01
1211	Ft1:63674287-63675903	Ft1	63674287	63675903	1617	7.10556	7.84566	-0.740102	0.000923258	0.00161254	125.74	149.69	258.63	201.42	Intergenic	Intergenic	-44232	FtPinG0007200300.01.T01	FtPinG0007200300	FtPinG0007200300.01.T01
1212	Ft1:63782632-63784248	Ft1	63782632	63784248	1617	6.56444	4.05701	2.50743	3.15941e-10	1.03584e-09	90.15	99.13	14.98	18.31	Intergenic	Intergenic	-5000	FtPinG0004315600.01.T01	FtPinG0004315600	FtPinG0004315600.01.T01
1213	Ft1:64036957-64038573	Ft1	64036957	64038573	1617	8.4305	6.81657	1.61393	4.9684e-17	2.81543e-16	332.15	357.87	106.85	118.59	promoter-TSS (FtPinG0004319300.01.T01)	promoter-TSS (FtPinG0004319300.01.T01)	-499	FtPinG0004319300.01.T01	FtPinG0004319300	FtPinG0004319300.01.T01
1214	Ft1:64286924-64288540	Ft1	64286924	64288540	1617	7.76357	4.79068	2.97289	1.62701e-23	1.39745e-22	207.59	227.02	23.97	31.39	exon (FtPinG0009394800.01.T01, exon 2 of 2)	exon (FtPinG0009394800.01.T01, exon 2 of 2)	459	FtPinG0009394800.01.T01	FtPinG0009394800	FtPinG0009394800.01.T01
1215	Ft1:6434611-6436227	Ft1	6434611	6436227	1617	7.32365	4.43922	2.88443	2.01024e-17	1.18053e-16	145.91	174.47	18.97	24.41	Intergenic	Intergenic	-1785	FtPinG0001417500.01.T01	FtPinG0001417500	FtPinG0001417500.01.T01
1216	Ft1:64507989-64509605	Ft1	64507989	64509605	1617	8.85142	7.40958	1.44184	4.76427e-16	2.5078e-15	397.39	526.4	171.76	168.29	Intergenic	Intergenic	-38752	FtPinG0004629500.01.T01	FtPinG0004629500	FtPinG0004629500.01.T01
1217	Ft1:64549024-64550640	Ft1	64549024	64550640	1617	8.80822	8.15138	0.656833	1.42874e-05	3.08289e-05	430.61	465.93	303.57	265.08	TTS (FtPinG0004629500.01.T01)	TTS (FtPinG0004629500.01.T01)	2283	FtPinG0004629500.01.T01	FtPinG0004629500	FtPinG0004629500.01.T01
1218	Ft1:64577403-64579019	Ft1	64577403	64579019	1617	8.22825	6.95055	1.2777	2.22358e-10	7.38726e-10	277.58	322.18	114.84	132.54	exon (FtPinG0004629900.01.T01, exon 4 of 4)	exon (FtPinG0004629900.01.T01, exon 4 of 4)	3107	FtPinG0004629900.01.T01	FtPinG0004629900	FtPinG0004629900.01.T01
1219	Ft1:64599010-64600626	Ft1	64599010	64600626	1617	7.86697	7.10313	0.763841	0.000273217	0.000508542	217.08	249.82	146.79	128.18	intron (FtPinG0004630100.01.T01, intron 1 of 1)	intron (FtPinG0004630100.01.T01, intron 1 of 1)	565	FtPinG0004630100.01.T01	FtPinG0004630100	FtPinG0004630100.01.T01
1220	Ft1:64633314-64634930	Ft1	64633314	64634930	1617	9.37436	8.19873	1.17563	1.46388e-16	7.99523e-16	639.39	687.99	322.54	265.08	Intergenic	Intergenic	1722	FtPinG0004632100.01.T01	FtPinG0004632100	FtPinG0004632100.01.T01
1221	Ft1:6466245-6467861	Ft1	6466245	6467861	1617	8.12723	5.56627	2.56096	2.992e-24	2.69069e-23	247.93	311.28	45.93	48.83	exon (FtPinG0001418500.01.T01, exon 3 of 4)	exon (FtPinG0001418500.01.T01, exon 3 of 4)	423	FtPinG0001418500.01.T01	FtPinG0001418500	FtPinG0001418500.01.T01
1222	Ft1:64687861-64689477	Ft1	64687861	64689477	1617	7.50908	8.91231	-1.40323	2.1038e-16	1.13073e-15	172.01	192.32	530.25	433.36	Intergenic	Intergenic	22589	FtPinG0004633500.01.T01	FtPinG0004633500	FtPinG0004633500.01.T01
1223	Ft1:64840580-64842196	Ft1	64840580	64842196	1617	8.87105	9.48754	-0.616493	1.85267e-06	4.36268e-06	480.43	456.01	766.91	668.79	promoter-TSS (FtPinG0004635500.01.T01)	promoter-TSS (FtPinG0004635500.01.T01)	-743	FtPinG0004635500.01.T01	FtPinG0004635500	FtPinG0004635500.01.T01
1224	Ft1:64845979-64847595	Ft1	64845979	64847595	1617	7.45064	6.7778	0.672841	0.00396038	0.00633385	168.45	181.41	107.85	111.61	exon (FtPinG0004635800.01.T01, exon 3 of 6)	exon (FtPinG0004635800.01.T01, exon 3 of 6)	2248	FtPinG0004635800.01.T01	FtPinG0004635800	FtPinG0004635800.01.T01
1225	Ft1:64958844-64960460	Ft1	64958844	64960460	1617	8.17915	5.23968	2.93946	6.70845e-31	8.8178e-30	294.19	285.5	38.94	36.62	exon (FtPinG0004637600.01.T01, exon 1 of 8)	exon (FtPinG0004637600.01.T01, exon 1 of 8)	213	FtPinG0004637600.01.T01	FtPinG0004637600	FtPinG0004637600.01.T01
1226	Ft1:6496407-6498023	Ft1	6496407	6498023	1617	9.64748	7.81868	1.8288	1.47809e-39	3.1703e-38	754.45	849.57	232.67	218.86	Intergenic	Intergenic	-5430	FtPinG0001420000.01.T01	FtPinG0001420000	FtPinG0001420000.01.T01
1227	Ft1:65048356-65049972	Ft1	65048356	65049972	1617	9.18024	8.40593	0.774306	1.95035e-08	5.49024e-08	557.54	602.73	357.49	320.88	intron (FtPinG0001845700.01.T01, intron 1 of 7)	intron (FtPinG0001845700.01.T01, intron 1 of 7)	334	FtPinG0001845700.01.T01	FtPinG0001845700	FtPinG0001845700.01.T01
1228	Ft1:65242538-65244154	Ft1	65242538	65244154	1617	8.81934	8.32666	0.492681	0.00099694	0.00173358	430.61	472.87	346.51	295.59	exon (FtPinG0001843900.01.T01, exon 1 of 3)	exon (FtPinG0001843900.01.T01, exon 1 of 3)	210	FtPinG0001843900.01.T01	FtPinG0001843900	FtPinG0001843900.01.T01
1229	Ft1:6532050-6533666	Ft1	6532050	6533666	1617	8.97021	7.54883	1.42138	8.98801e-18	5.4112e-17	475.68	527.39	209.7	164.8	intron (FtPinG0001421100.01.T01, intron 1 of 9)	intron (FtPinG0001421100.01.T01, intron 1 of 9)	329	FtPinG0001421100.01.T01	FtPinG0001421100	FtPinG0001421100.01.T01
1230	Ft1:65383862-65385478	Ft1	65383862	65385478	1617	8.99753	7.22585	1.77168	6.6549e-28	7.37826e-27	495.85	526.4	146.79	152.59	intron (FtPinG0007136000.01.T01, intron 1 of 3)	intron (FtPinG0007136000.01.T01, intron 1 of 3)	136	FtPinG0007136000.01.T01	FtPinG0007136000	FtPinG0007136000.01.T01
1231	Ft1:6555800-6557416	Ft1	6555800	6557416	1617	8.62825	6.61304	2.01521	1.32235e-26	1.35482e-25	381.97	409.42	99.86	95.92	exon (FtPinG0001421500.01.T01, exon 1 of 6)	exon (FtPinG0001421500.01.T01, exon 1 of 6)	254	FtPinG0001421500.01.T01	FtPinG0001421500	FtPinG0001421500.01.T01
1232	Ft1:65589692-65591308	Ft1	65589692	65591308	1617	9.06162	8.30282	0.758792	2.55962e-07	6.51256e-07	482.8	585.88	318.55	313.03	promoter-TSS (FtPinG0007139100.01.T03)	promoter-TSS (FtPinG0007139100.01.T03)	47	FtPinG0007139100.01.T03	FtPinG0007139100	FtPinG0007139100.01.T02
1233	Ft1:65623845-65625461	Ft1	65623845	65625461	1617	6.72974	4.6328	2.09694	9.80616e-09	2.83583e-08	97.27	114.99	19.97	29.65	Intergenic	Intergenic	-13182	FtPinG0007139600.01.T01	FtPinG0007139600	FtPinG0007139600.01.T01
1234	Ft1:6575102-6576718	Ft1	6575102	6576718	1617	7.06437	7.81747	-0.753096	0.000334726	0.000616134	132.86	134.82	229.67	221.48	exon (FtPinG0001421900.01.T01, exon 3 of 4)	exon (FtPinG0001421900.01.T01, exon 3 of 4)	752	FtPinG0001421900.01.T01	FtPinG0001421900	FtPinG0001421900.01.T01
1235	Ft1:65955258-65956874	Ft1	65955258	65956874	1617	9.41325	8.61809	0.795167	1.08477e-09	3.3973e-09	642.95	720.7	400.43	385.41	TTS (FtPinG0007087000.01.T01)	TTS (FtPinG0007087000.01.T01)	104	FtPinG0007086800.01.T01	FtPinG0007086800	FtPinG0007086800.01.T01
1236	Ft1:66099168-66100784	Ft1	66099168	66100784	1617	8.87488	9.70235	-0.827466	3.07469e-11	1.10637e-10	441.28	497.65	851.79	814.41	intron (FtPinG0009439800.01.T01, intron 1 of 4)	intron (FtPinG0009439800.01.T01, intron 1 of 4)	289	FtPinG0009439800.01.T01	FtPinG0009439800	FtPinG0009439800.01.T01
1237	Ft1:66166355-66167971	Ft1	66166355	66167971	1617	8.53383	8.02267	0.511164	0.00108317	0.00187784	372.48	368.78	264.62	255.48	intron (FtPinG0009438500.01.T01, intron 4 of 4)	intron (FtPinG0009438500.01.T01, intron 4 of 4)	21636	FtPinG0009439000.01.T01	FtPinG0009439000	FtPinG0009439000.01.T01
1238	Ft1:6630938-6632554	Ft1	6630938	6632554	1617	8.53399	7.46558	1.06841	7.83807e-10	2.48595e-09	342.83	398.52	174.75	178.75	intron (FtPinG0001424600.01.T01, intron 1 of 3)	intron (FtPinG0001424600.01.T01, intron 1 of 3)	638	FtPinG0001424600.01.T01	FtPinG0001424600	FtPinG0001424600.01.T01
1239	Ft1:66583119-66584735	Ft1	66583119	66584735	1617	9.25722	10.4043	-1.14711	6.33941e-20	4.40877e-19	576.52	647.34	1474.9	1235.57	exon (FtPinG0005582100.01.T01, exon 2 of 18)	exon (FtPinG0005582100.01.T01, exon 2 of 18)	413	FtPinG0005582100.01.T01	FtPinG0005582100	FtPinG0005582100.01.T01
1240	Ft1:66601252-66602868	Ft1	66601252	66602868	1617	8.1197	9.91379	-1.79409	6.31543e-37	1.17455e-35	296.56	259.73	1055.5	873.7	Intergenic	Intergenic	-14719	FtPinG0005581800.01.T02	FtPinG0005581800	FtPinG0005581800.01.T01
1241	Ft1:6660961-6662577	Ft1	6660961	6662577	1617	9.42203	8.36323	1.0588	2.21301e-13	9.40879e-13	645.32	726.65	366.48	292.11	TTS (FtPinG0001426000.01.T01)	TTS (FtPinG0001426000.01.T01)	382	FtPinG0001425800.01.T01	FtPinG0001425800	FtPinG0001425800.01.T01
1242	Ft1:66624451-66626067	Ft1	66624451	66626067	1617	8.46697	8.95312	-0.486152	0.00114396	0.00197635	325.03	382.66	528.25	463.01	intron (FtPinG0005581500.01.T01, intron 1 of 8)	intron (FtPinG0005581500.01.T01, intron 1 of 8)	347	FtPinG0005581500.01.T01	FtPinG0005581500	FtPinG0005581500.01.T01
1243	Ft1:66676095-66677711	Ft1	66676095	66677711	1617	5.31401	8.17863	-2.86462	1.85051e-26	1.87916e-25	49.82	29.74	306.56	272.92	Intergenic	Intergenic	15710	FtPinG0005580900.01.T01	FtPinG0005580900	FtPinG0005580900.01.T01
1244	Ft1:6681923-6683539	Ft1	6681923	6683539	1617	8.92238	8.27758	0.644799	6.48034e-06	1.44927e-05	475.68	494.68	321.54	299.08	intron (FtPinG0001426700.01.T01, intron 1 of 1)	intron (FtPinG0001426700.01.T01, intron 1 of 1)	229	FtPinG0001426700.01.T01	FtPinG0001426700	FtPinG0001426700.01.T01
1245	Ft1:6753345-6754961	Ft1	6753345	6754961	1617	7.18697	5.20104	1.98593	7.57701e-11	2.63234e-10	150.65	140.77	36.95	36.62	Intergenic	Intergenic	-1939	FtPinG0001428600.01.T01	FtPinG0001428600	FtPinG0001428600.01.T02
1246	Ft1:67640139-67641755	Ft1	67640139	67641755	1617	8.91824	9.51227	-0.594033	4.23464e-06	9.6261e-06	476.87	490.71	783.88	676.64	exon (FtPinG0000784700.01.T01, exon 1 of 3)	exon (FtPinG0000784700.01.T01, exon 1 of 3)	207	FtPinG0000784700.01.T01	FtPinG0000784700	FtPinG0000784700.01.T01
1247	Ft1:6766887-6768503	Ft1	6766887	6768503	1617	9.08429	7.81558	1.26871	1.07607e-16	5.93935e-16	525.51	560.1	245.65	204.91	TTS (FtPinG0001429000.01.T01)	TTS (FtPinG0001429000.01.T01)	4583	FtPinG0001429000.01.T01	FtPinG0001429000	FtPinG0001429000.01.T01
1248	Ft1:6771114-6772730	Ft1	6771114	6772730	1617	7.23523	4.62911	2.60612	1.17433e-14	5.5409e-14	150.65	150.68	18.97	30.52	exon (FtPinG0001429000.01.T01, exon 2 of 9)	exon (FtPinG0001429000.01.T01, exon 2 of 9)	356	FtPinG0001429000.01.T01	FtPinG0001429000	FtPinG0001429000.01.T01
1249	Ft1:6807719-6809335	Ft1	6807719	6809335	1617	8.8134	5.37589	3.43751	9.85522e-53	3.9131e-51	480.43	419.33	42.94	40.11	exon (FtPinG0002495600.01.T01, exon 1 of 5)	exon (FtPinG0002495600.01.T01, exon 1 of 5)	326	FtPinG0002495600.01.T01	FtPinG0002495600	FtPinG0002495600.01.T01
1250	Ft1:6851643-6853259	Ft1	6851643	6853259	1617	9.13444	8.63592	0.498518	0.000281181	0.000522688	548.05	575.97	429.39	366.22	TTS (FtPinG0002494300.01.T01)	TTS (FtPinG0002494300.01.T01)	169	FtPinG0002494500.01.T01	FtPinG0002494500	FtPinG0002494500.01.T01
1251	Ft1:6857522-6859138	Ft1	6857522	6859138	1617	9.501	8.01755	1.48345	2.27346e-26	2.30053e-25	692.77	756.39	277.61	240.66	promoter-TSS (FtPinG0002494300.01.T01)	promoter-TSS (FtPinG0002494300.01.T01)	-931	FtPinG0002494300.01.T01	FtPinG0002494300	FtPinG0002494300.01.T01
1252	Ft1:6879420-6881036	Ft1	6879420	6881036	1617	7.76126	8.3439	-0.582641	0.00353462	0.005703	173.19	260.72	345.51	304.31	Intergenic	Intergenic	8117	FtPinG0002493300.01.T01	FtPinG0002493300	FtPinG0002493300.01.T01
1253	Ft1:7052873-7054489	Ft1	7052873	7054489	1617	7.25401	9.34684	-2.09282	1.81574e-38	3.68772e-37	156.58	148.7	705	597.29	intron (FtPinG0002488200.01.T01, intron 1 of 4)	intron (FtPinG0002488200.01.T01, intron 1 of 4)	640	FtPinG0002488200.01.T01	FtPinG0002488200	FtPinG0002488200.01.T01
1254	Ft1:7076830-7078446	Ft1	7076830	7078446	1617	7.56673	6.65573	0.911001	0.000134781	0.000259978	177.94	201.24	111.84	89.81	exon (FtPinG0002487800.01.T01, exon 2 of 4)	exon (FtPinG0002487800.01.T01, exon 2 of 4)	373	FtPinG0002487800.01.T01	FtPinG0002487800	FtPinG0002487800.01.T01
1255	Ft1:7109428-7111044	Ft1	7109428	7111044	1617	5.2328	6.27954	-1.04674	0.00435818	0.00693005	47.45	27.76	76.89	78.48	Intergenic	Intergenic	5688	FtPinG0002486100.01.T01	FtPinG0002486100	FtPinG0002486100.01.T01
1256	Ft1:7182413-7184029	Ft1	7182413	7184029	1617	7.9853	6.86403	1.12127	7.98323e-07	1.94413e-06	266.91	239.9	138.8	94.17	Intergenic	Intergenic	-2439	FtPinG0002483700.01.T01	FtPinG0002483700	FtPinG0002483700.01.T01
1257	Ft1:7256607-7258223	Ft1	7256607	7258223	1617	7.75904	7.07534	0.683701	0.00141194	0.00240778	199.29	233.95	139.8	129.92	exon (FtPinG0002481300.01.T01, exon 4 of 7)	exon (FtPinG0002481300.01.T01, exon 4 of 7)	2626	FtPinG0002481300.01.T01	FtPinG0002481300	FtPinG0002481300.01.T01
1258	Ft1:7407817-7409433	Ft1	7407817	7409433	1617	8.17173	6.25729	1.91443	3.33361e-18	2.07898e-17	294.19	282.53	71.9	81.09	exon (FtPinG0002474100.01.T01, exon 1 of 5)	exon (FtPinG0002474100.01.T01, exon 1 of 5)	202	FtPinG0002474100.01.T01	FtPinG0002474100	FtPinG0002474100.01.T01
1259	Ft1:7433161-7434777	Ft1	7433161	7434777	1617	9.02281	9.52681	-0.503999	8.34146e-05	0.000164493	485.17	555.15	769.9	705.42	intron (FtPinG0002473100.01.T01, intron 1 of 14)	intron (FtPinG0002473100.01.T01, intron 1 of 14)	275	FtPinG0002473100.01.T01	FtPinG0002473100	FtPinG0002473100.01.T01
1260	Ft1:7444686-7446302	Ft1	7444686	7446302	1617	7.44419	6.65381	0.79038	0.00104318	0.00181096	158.96	189.34	102.85	98.53	Intergenic	Intergenic	4343	FtPinG0002472900.01.T01	FtPinG0002472900	FtPinG0002472900.01.T01
1261	Ft1:7458131-7459747	Ft1	7458131	7459747	1617	8.4981	7.88593	0.612169	0.000208727	0.000393419	334.52	388.6	230.67	242.41	promoter-TSS (FtPinG0002472800.01.T01)	promoter-TSS (FtPinG0002472800.01.T01)	-540	FtPinG0002472800.01.T01	FtPinG0002472800	FtPinG0002472800.01.T01
1262	Ft1:7461223-7462839	Ft1	7461223	7462839	1617	7.83785	8.46693	-0.629079	0.000152485	0.000292262	220.64	236.93	368.48	339.19	exon (FtPinG0002472500.01.T01, exon 1 of 2)	exon (FtPinG0002472500.01.T01, exon 1 of 2)	200	FtPinG0002472500.01.T01	FtPinG0002472500	FtPinG0002472500.01.T01
1263	Ft1:7479638-7481254	Ft1	7479638	7481254	1617	8.04777	7.53319	0.514575	0.00527117	0.00828017	258.6	270.63	184.74	185.73	exon (FtPinG0002472200.01.T01, exon 1 of 1)	exon (FtPinG0002472200.01.T01, exon 1 of 1)	621	FtPinG0002472200.01.T01	FtPinG0002472200	FtPinG0002472200.01.T01
1264	Ft1:7482844-7484460	Ft1	7482844	7484460	1617	9.33524	8.86411	0.471126	0.000653445	0.00116361	646.5	645.36	521.26	410.69	intron (FtPinG0002471900.01.T01, intron 1 of 6)	intron (FtPinG0002471900.01.T01, intron 1 of 6)	261	FtPinG0002471900.01.T01	FtPinG0002471900	FtPinG0002471900.01.T01
1265	Ft1:7514506-7516122	Ft1	7514506	7516122	1617	9.01373	8.61791	0.39582	0.00470287	0.00744259	481.62	552.17	413.41	372.33	Intergenic	Intergenic	-4462	FtPinG0002470000.01.T01	FtPinG0002470000	FtPinG0002470000.01.T01
1266	Ft1:7545956-7547572	Ft1	7545956	7547572	1617	7.704	6.61666	1.08733	3.65001e-06	8.35004e-06	185.05	231.97	96.86	99.4	exon (FtPinG0002469100.01.T01, exon 1 of 1)	exon (FtPinG0002469100.01.T01, exon 1 of 1)	109	FtPinG0002469100.01.T01	FtPinG0002469100	FtPinG0002469100.01.T01
1267	Ft1:7547738-7549354	Ft1	7547738	7549354	1617	5.08523	7.4302	-2.34497	5.47439e-14	2.43956e-13	39.15	28.75	189.73	155.21	Intergenic	Intergenic	-1673	FtPinG0002469100.01.T01	FtPinG0002469100	FtPinG0002469100.01.T01
1268	Ft1:7615728-7617344	Ft1	7615728	7617344	1617	8.437	6.25982	2.17719	7.4947e-26	7.38846e-25	351.13	342.01	80.88	72.37	exon (FtPinG0002467600.01.T01, exon 3 of 3)	exon (FtPinG0002467600.01.T01, exon 3 of 3)	1143	FtPinG0002467600.01.T01	FtPinG0002467600	FtPinG0002467600.01.T01
1269	Ft1:7631653-7633269	Ft1	7631653	7633269	1617	7.56593	5.75806	1.80786	7.39997e-12	2.785e-11	182.68	196.28	55.92	52.32	intron (FtPinG0002467000.01.T01, intron 1 of 2)	intron (FtPinG0002467000.01.T01, intron 1 of 2)	145	FtPinG0002467000.01.T01	FtPinG0002467000	FtPinG0002467000.01.T01
1270	Ft1:7728021-7731171	Ft1	7728021	7731171	3151	9.38315	8.78794	0.595216	6.47685e-05	0.000129436	574.14	761.34	473.33	410.69	Intergenic	Intergenic	8762	FtPinG0002465500.01.T01	FtPinG0002465500	FtPinG0002465500.01.T01
1271	Ft1:7882469-7884085	Ft1	7882469	7884085	1617	4.94841	7.43735	-2.48894	3.59552e-15	1.75793e-14	37.96	23.79	175.75	170.9	Intergenic	Intergenic	9155	FtPinG0002462200.01.T01	FtPinG0002462200	FtPinG0002462200.01.T01
1272	Ft1:7897353-7898969	Ft1	7897353	7898969	1617	8.68287	7.14695	1.53592	8.65344e-18	5.21798e-17	380.79	441.14	151.78	131.67	exon (FtPinG0002462000.01.T01, exon 7 of 9)	exon (FtPinG0002462000.01.T01, exon 7 of 9)	4175	FtPinG0002462000.01.T01	FtPinG0002462000	FtPinG0002462000.01.T01
1273	Ft1:7931920-7933536	Ft1	7931920	7933536	1617	5.72443	6.78195	-1.05753	0.000731745	0.0012954	46.26	59.48	112.84	107.25	TTS (FtPinG0002461400.01.T01)	TTS (FtPinG0002461400.01.T01)	5771	FtPinG0002461400.01.T01	FtPinG0002461400	FtPinG0002461400.01.T01
1274	Ft1:7958696-7960312	Ft1	7958696	7960312	1617	9.12198	8.58821	0.533763	6.95494e-05	0.000138363	531.44	582.9	383.45	386.28	exon (FtPinG0002460400.01.T01, exon 1 of 1)	exon (FtPinG0002460400.01.T01, exon 1 of 1)	274	FtPinG0002460400.01.T01	FtPinG0002460400	FtPinG0002460400.01.T01
1275	Ft1:8042766-8044382	Ft1	8042766	8044382	1617	9.47512	8.49287	0.982251	3.75607e-14	1.69889e-13	686.84	736.56	373.47	347.04	exon (FtPinG0002457600.01.T01, exon 1 of 3)	exon (FtPinG0002457600.01.T01, exon 1 of 3)	247	FtPinG0002457600.01.T01	FtPinG0002457600	FtPinG0002457600.01.T01
1276	Ft1:8100916-8102532	Ft1	8100916	8102532	1617	6.88487	6.07864	0.806231	0.00539506	0.00846552	129.3	107.06	68.9	66.27	exon (FtPinG0002455600.01.T01, exon 1 of 2)	exon (FtPinG0002455600.01.T01, exon 1 of 2)	257	FtPinG0002455600.01.T01	FtPinG0002455600	FtPinG0002455600.01.T01
1277	Ft1:8106607-8108223	Ft1	8106607	8108223	1617	7.82281	7.07924	0.743572	0.000379664	0.000693843	215.9	236.93	131.81	138.64	TTS (FtPinG0002455200.01.T01)	TTS (FtPinG0002455200.01.T01)	292	FtPinG0002455000.01.T01	FtPinG0002455000	FtPinG0002455000.01.T01
1278	Ft1:8208125-8209741	Ft1	8208125	8209741	1617	8.86612	7.89512	0.970991	1.56385e-09	4.83177e-09	418.75	514.5	247.65	228.45	exon (FtPinG0002452300.01.T01, exon 1 of 4)	exon (FtPinG0002452300.01.T01, exon 1 of 4)	130	FtPinG0002452300.01.T01	FtPinG0002452300	FtPinG0002452300.01.T01
1279	Ft1:8239842-8241458	Ft1	8239842	8241458	1617	8.41172	7.14738	1.26434	8.22324e-12	3.08271e-11	332.15	348.95	131.81	151.72	exon (FtPinG0002451600.01.T01, exon 2 of 2)	exon (FtPinG0002451600.01.T01, exon 2 of 2)	3127	FtPinG0002451600.01.T02	FtPinG0002451600	FtPinG0002451600.01.T01
1280	Ft1:8276921-8278537	Ft1	8276921	8278537	1617	8.60384	5.76796	2.83588	1.33649e-39	2.87733e-38	379.6	398.52	54.92	54.06	exon (FtPinG0002449100.01.T01, exon 1 of 4)	exon (FtPinG0002449100.01.T01, exon 1 of 4)	163	FtPinG0002449100.01.T01	FtPinG0002449100	FtPinG0002449100.01.T01
1281	Ft1:8302350-8303966	Ft1	8302350	8303966	1617	9.05345	6.82777	2.22568	1.73501e-39	3.6869e-38	512.46	550.19	113.84	113.35	exon (FtPinG0002448300.01.T01, exon 2 of 4)	exon (FtPinG0002448300.01.T01, exon 2 of 4)	496	FtPinG0002448300.01.T01	FtPinG0002448300	FtPinG0002448300.01.T01
1282	Ft1:8313988-8315604	Ft1	8313988	8315604	1617	5.42842	6.38248	-0.954055	0.00579586	0.00906838	41.52	44.61	91.87	74.99	exon (FtPinG0002447800.01.T01, exon 1 of 3)	exon (FtPinG0002447800.01.T01, exon 1 of 3)	231	FtPinG0002447800.01.T01	FtPinG0002447800	FtPinG0002447800.01.T01
1283	Ft1:8324745-8326361	Ft1	8324745	8326361	1617	7.98932	6.12313	1.86619	6.72063e-16	3.48956e-15	257.42	250.81	67.9	71.5	intron (FtPinG0002447500.01.T02, intron 2 of 3)	intron (FtPinG0002447500.01.T01, intron 2 of 3)	482	FtPinG0002447500.01.T02	FtPinG0002447500	FtPinG0002447500.01.T02
1284	Ft1:8372646-8374262	Ft1	8372646	8374262	1617	5.39119	8.68398	-3.29279	1.07945e-42	2.61875e-41	46.26	37.67	449.36	373.2	Intergenic	Intergenic	3508	FtPinG0002445200.01.T01	FtPinG0002445200	FtPinG0002445200.01.T01
1285	Ft1:8386778-8388394	Ft1	8386778	8388394	1617	8.32982	5.89462	2.4352	7.56075e-25	7.00239e-24	302.49	341.02	71.9	47.09	exon (FtPinG0002444400.01.T01, exon 1 of 2)	exon (FtPinG0002444400.01.T01, exon 1 of 2)	172	FtPinG0002444400.01.T01	FtPinG0002444400	FtPinG0002444400.01.T01
1286	Ft1:8400761-8402377	Ft1	8400761	8402377	1617	8.10283	6.7371	1.36573	3.87944e-11	1.38508e-10	269.28	280.55	107.85	105.51	exon (FtPinG0002444200.01.T01, exon 1 of 3)	exon (FtPinG0002444200.01.T01, exon 1 of 3)	275	FtPinG0002444200.01.T01	FtPinG0002444200	FtPinG0002444200.01.T01
1287	Ft1:8421033-8422649	Ft1	8421033	8422649	1617	8.85719	9.28016	-0.422963	0.00184953	0.00310192	419.93	507.56	633.1	610.37	intron (FtPinG0002444000.01.T02, intron 1 of 5)	intron (FtPinG0002444000.01.T01, intron 1 of 7)	236	FtPinG0002444000.01.T02	FtPinG0002444000	FtPinG0002444000.01.T02
1288	Ft1:8501433-8503049	Ft1	8501433	8503049	1617	7.56215	6.86141	0.700741	0.00191339	0.00320106	182.68	195.29	114.84	117.71	exon (FtPinG0002442400.01.T01, exon 1 of 3)	exon (FtPinG0002442400.01.T01, exon 1 of 3)	158	FtPinG0002442400.01.T01	FtPinG0002442400	FtPinG0002442400.01.T01
1289	Ft1:8520161-8521777	Ft1	8520161	8521777	1617	8.45111	9.86322	-1.41211	7.52825e-28	8.30841e-27	326.22	373.73	964.63	898.12	promoter-TSS (FtPinG0002441200.01.T01)	promoter-TSS (FtPinG0002441200.01.T01)	91	FtPinG0002441200.01.T01	FtPinG0002441200	FtPinG0002441200.01.T01
1290	Ft1:8529275-8530891	Ft1	8529275	8530891	1617	9.73801	8.78681	0.951198	3.23275e-15	1.58936e-14	831.56	876.34	440.37	442.96	promoter-TSS (FtPinG0002440900.01.T01)	promoter-TSS (FtPinG0002440900.01.T01)	68	FtPinG0002440900.01.T01	FtPinG0002440900	FtPinG0002440900.01.T01
1291	Ft1:8542747-8544363	Ft1	8542747	8544363	1617	8.6959	6.70314	1.99276	3.93164e-26	3.91628e-25	408.07	421.32	116.83	91.56	exon (FtPinG0002440300.01.T01, exon 3 of 6)	exon (FtPinG0002440300.01.T01, exon 3 of 6)	532	FtPinG0002440300.01.T01	FtPinG0002440300	FtPinG0002440300.01.T01
1292	Ft1:8572705-8574321	Ft1	8572705	8574321	1617	6.51236	8.35769	-1.84533	6.40674e-17	3.61087e-16	79.48	103.1	291.59	364.48	TTS (FtPinG0002439600.01.T01)	TTS (FtPinG0002439600.01.T01)	-3444	FtPinG0002439400.01.T01	FtPinG0002439400	FtPinG0002439400.01.T01
1293	Ft1:8581261-8582877	Ft1	8581261	8582877	1617	9.61717	9.05721	0.559965	2.92164e-06	6.74563e-06	768.69	801.99	549.22	516.2	exon (FtPinG0002439100.01.T01, exon 1 of 2)	exon (FtPinG0002439100.01.T01, exon 1 of 2)	153	FtPinG0002439100.01.T01	FtPinG0002439100	FtPinG0002439100.01.T01
1294	Ft1:8591868-8593484	Ft1	8591868	8593484	1617	9.39941	7.78288	1.61653	2.72413e-28	3.10729e-27	690.4	660.23	241.66	198.81	intron (FtPinG0002438900.01.T01, intron 1 of 4)	intron (FtPinG0002438900.01.T01, intron 1 of 4)	265	FtPinG0002438900.01.T01	FtPinG0002438900	FtPinG0002438900.01.T01
1295	Ft1:8605400-8607016	Ft1	8605400	8607016	1617	8.3335	6.81927	1.51423	2.37635e-12	9.33856e-12	282.33	362.83	130.81	95.04	exon (FtPinG0002438800.01.T01, exon 1 of 9)	exon (FtPinG0002438800.01.T01, exon 1 of 9)	142	FtPinG0002438800.01.T01	FtPinG0002438800	FtPinG0002438800.01.T01
1296	Ft1:8619757-8621373	Ft1	8619757	8621373	1617	8.58687	9.23747	-0.650599	1.21776e-06	2.91121e-06	372.48	396.53	629.11	578.11	exon (FtPinG0002438400.01.T01, exon 1 of 6)	exon (FtPinG0002438400.01.T01, exon 1 of 6)	193	FtPinG0002438400.01.T01	FtPinG0002438400	FtPinG0002438400.01.T01
1297	Ft1:8633186-8634802	Ft1	8633186	8634802	1617	7.64454	4.62911	3.01543	5.62634e-21	4.20601e-20	179.12	221.07	18.97	30.52	promoter-TSS (FtPinG0002438000.01.T01)	promoter-TSS (FtPinG0002438000.01.T01)	25	FtPinG0002438000.01.T01	FtPinG0002438000	FtPinG0002438000.01.T01
1298	Ft1:8671881-8673497	Ft1	8671881	8673497	1617	5.06857	7.28234	-2.21377	1.68369e-12	6.70611e-12	34.4	32.71	144.79	166.54	Intergenic	Intergenic	4298	FtPinG0002436900.01.T01	FtPinG0002436900	FtPinG0002436900.01.T01
1299	Ft1:8691115-8692731	Ft1	8691115	8692731	1617	7.83718	6.74725	1.08994	6.00965e-07	1.47826e-06	225.39	231.97	112.84	102.02	intron (FtPinG0002436500.01.T01, intron 1 of 3)	intron (FtPinG0002436500.01.T01, intron 1 of 3)	148	FtPinG0002436500.01.T01	FtPinG0002436500	FtPinG0002436500.01.T01
1300	Ft1:8706382-8707998	Ft1	8706382	8707998	1617	7.01466	8.03749	-1.02283	1.30538e-06	3.11418e-06	113.88	144.73	272.61	252.87	exon (FtPinG0002435400.01.T01, exon 1 of 1)	exon (FtPinG0002435400.01.T01, exon 1 of 1)	267	FtPinG0002435400.01.T01	FtPinG0002435400	FtPinG0002435400.01.T01
1301	Ft1:8720394-8722010	Ft1	8720394	8722010	1617	6.88776	7.99577	-1.10801	3.79467e-07	9.48254e-07	102.02	134.82	257.63	252.87	promoter-TSS (FtPinG0002435000.01.T01)	promoter-TSS (FtPinG0002435000.01.T01)	99	FtPinG0002435000.01.T01	FtPinG0002435000	FtPinG0002435000.01.T01
1302	Ft1:8736213-8737829	Ft1	8736213	8737829	1617	7.14535	5.83685	1.3085	2.09189e-05	4.4264e-05	136.42	146.72	41.94	72.37	promoter-TSS (FtPinG0002434500.01.T01)	promoter-TSS (FtPinG0002434500.01.T01)	85	FtPinG0002434500.01.T01	FtPinG0002434500	FtPinG0002434500.01.T01
1303	Ft1:8769066-8770682	Ft1	8769066	8770682	1617	7.60462	9.0023	-1.39767	4.62237e-19	3.066e-18	185.05	204.21	524.25	501.38	Intergenic	Intergenic	6791	FtPinG0002433400.01.T01	FtPinG0002433400	FtPinG0002433400.01.T01
1304	Ft1:8787103-8788719	Ft1	8787103	8788719	1617	5.6458	7.42902	-1.78321	4.92038e-09	1.45782e-08	66.43	33.71	173.75	170.9	Intergenic	Intergenic	-4785	FtPinG0002432800.01.T01	FtPinG0002432800	FtPinG0002432800.01.T01
1305	Ft1:9107266-9108882	Ft1	9107266	9108882	1617	8.13693	9.14546	-1.00854	4.6696e-11	1.65586e-10	246.74	316.24	584.17	548.46	intron (FtPinG0003207000.01.T01, intron 1 of 16)	intron (FtPinG0003207000.01.T01, intron 1 of 16)	281	FtPinG0003207000.01.T01	FtPinG0003207000	FtPinG0003207000.01.T01
1306	Ft1:9139634-9141250	Ft1	9139634	9141250	1617	8.9582	8.46127	0.496927	0.000372223	0.000681005	473.31	521.44	353.5	351.4	promoter-TSS (FtPinG0003206100.01.T01)	promoter-TSS (FtPinG0003206100.01.T01)	45	FtPinG0003206100.01.T01	FtPinG0003206100	FtPinG0003206100.01.T01
1307	Ft1:91845-93461	Ft1	91845	93461	1617	7.95539	8.66476	-0.709364	1.34476e-05	2.91484e-05	227.76	268.65	425.39	386.28	exon (FtPinG0008792600.01.T01, exon 1 of 1)	exon (FtPinG0008792600.01.T01, exon 1 of 1)	117	FtPinG0008792600.01.T01	FtPinG0008792600	FtPinG0008792600.01.T01
1308	Ft1:9187730-9189346	Ft1	9187730	9189346	1617	7.834	6.81422	1.01978	2.31862e-06	5.3946e-06	231.32	225.03	110.84	114.23	exon (FtPinG0003204800.01.T01, exon 1 of 1)	exon (FtPinG0003204800.01.T01, exon 1 of 1)	985	FtPinG0003204800.01.T01	FtPinG0003204800	FtPinG0003204800.01.T01
1309	Ft1:9216321-9217937	Ft1	9216321	9217937	1617	9.37392	6.95424	2.41967	9.1009e-53	3.62614e-51	642.95	684.02	119.83	128.18	exon (FtPinG0003203700.01.T01, exon 1 of 1)	exon (FtPinG0003203700.01.T01, exon 1 of 1)	268	FtPinG0003203700.01.T01	FtPinG0003203700	FtPinG0003203700.01.T01
1310	Ft1:9229312-9230928	Ft1	9229312	9230928	1617	9.17262	8.45723	0.71539	2.06813e-07	5.32821e-07	544.49	609.67	365.48	337.45	promoter-TSS (FtPinG0003203400.01.T01)	promoter-TSS (FtPinG0003203400.01.T01)	4	FtPinG0003203500.01.T01	FtPinG0003203500	FtPinG0003203500.01.T01
1311	Ft1:9243047-9244663	Ft1	9243047	9244663	1617	7.09711	7.69728	-0.600176	0.00508702	0.00801064	134.05	139.78	199.72	215.37	exon (FtPinG0003202500.01.T01, exon 1 of 1)	exon (FtPinG0003202500.01.T01, exon 1 of 1)	108	FtPinG0003202500.01.T01	FtPinG0003202500	FtPinG0003202500.01.T01
1312	Ft1:926592-928208	Ft1	926592	928208	1617	8.01516	5.98227	2.03288	2.23928e-17	1.309e-16	234.88	282.53	61.91	64.53	Intergenic	Intergenic	-18452	FtPinG0000125900.01.T01	FtPinG0000125900	FtPinG0000125900.01.T01
1313	Ft1:9266715-9268331	Ft1	9266715	9268331	1617	7.93128	6.21312	1.71816	3.09957e-13	1.30189e-12	262.16	226.02	69.9	78.48	promoter-TSS (FtPinG0003201800.01.T01)	promoter-TSS (FtPinG0003201800.01.T01)	-8	FtPinG0003201800.01.T01	FtPinG0003201800	FtPinG0003201800.01.T01
1314	Ft1:9293695-9295311	Ft1	9293695	9295311	1617	8.61557	7.13473	1.48085	3.92884e-17	2.24184e-16	376.04	408.43	139.8	141.26	Intergenic	Intergenic	-1414	FtPinG0003200800.01.T01	FtPinG0003200800	FtPinG0003200800.01.T01
1315	Ft1:9345357-9346973	Ft1	9345357	9346973	1617	8.72162	9.82861	-1.10699	3.8108e-18	2.36757e-17	390.28	454.03	939.66	878.94	exon (FtPinG0003199000.01.T01, exon 4 of 6)	exon (FtPinG0003199000.01.T01, exon 4 of 6)	963	FtPinG0003199000.01.T01	FtPinG0003199000	FtPinG0003199000.01.T01
1316	Ft1:9363925-9365541	Ft1	9363925	9365541	1617	8.32541	7.62115	0.704256	9.08565e-05	0.00017831	296.56	344.98	182.74	211.01	exon (FtPinG0003198200.01.T01, exon 1 of 1)	exon (FtPinG0003198200.01.T01, exon 1 of 1)	252	FtPinG0003198200.01.T01	FtPinG0003198200	FtPinG0003198200.01.T01
1317	Ft1:9425089-9426705	Ft1	9425089	9426705	1617	9.57312	8.68123	0.891882	2.73916e-12	1.06984e-11	716.49	806.95	416.41	404.59	exon (FtPinG0003196200.01.T01, exon 2 of 5)	exon (FtPinG0003196200.01.T01, exon 2 of 5)	864	FtPinG0003196200.01.T01	FtPinG0003196200	FtPinG0003196200.01.T01
1318	Ft1:9440503-9442119	Ft1	9440503	9442119	1617	8.78403	9.8598	-1.07577	2.43176e-19	1.63951e-18	442.47	439.16	943.66	914.69	exon (FtPinG0003195500.01.T01, exon 1 of 1)	exon (FtPinG0003195500.01.T01, exon 1 of 1)	641	FtPinG0003195500.01.T01	FtPinG0003195500	FtPinG0003195500.01.T01
1319	Ft1:945241-946857	Ft1	945241	946857	1617	8.61659	7.42749	1.1891	1.44422e-12	5.78242e-12	391.46	393.56	177.75	166.54	intron (FtPinG0000125900.01.T01, intron 1 of 6)	intron (FtPinG0000125900.01.T01, intron 1 of 6)	197	FtPinG0000125900.01.T01	FtPinG0000125900	FtPinG0000125900.01.T01
1320	Ft1:9582620-9584236	Ft1	9582620	9584236	1617	9.17575	7.76829	1.40746	1.35557e-21	1.05674e-20	571.77	584.89	206.71	229.33	exon (FtPinG0003192500.01.T01, exon 1 of 2)	exon (FtPinG0003192500.01.T01, exon 1 of 2)	309	FtPinG0003192500.01.T01	FtPinG0003192500	FtPinG0003192500.01.T01
1321	Ft1:9588967-9590583	Ft1	9588967	9590583	1617	7.737	6.58689	1.15011	7.93017e-07	1.93244e-06	207.59	219.08	85.88	106.38	exon (FtPinG0003192300.01.T01, exon 2 of 2)	exon (FtPinG0003192300.01.T01, exon 2 of 2)	3279	FtPinG0003192300.01.T01	FtPinG0003192300	FtPinG0003192300.01.T01
1322	Ft1:9591880-9593496	Ft1	9591880	9593496	1617	8.86779	9.49771	-0.629915	3.70353e-07	9.27905e-07	455.52	478.81	736.95	708.9	exon (FtPinG0003192300.01.T01, exon 1 of 2)	exon (FtPinG0003192300.01.T01, exon 1 of 2)	366	FtPinG0003192300.01.T01	FtPinG0003192300	FtPinG0003192300.01.T01
1323	Ft1:9625268-9626884	Ft1	9625268	9626884	1617	5.58559	7.53133	-1.94574	6.09028e-12	2.31028e-11	41.52	54.52	194.72	175.26	Intergenic	Intergenic	-1177	FtPinG0003191400.01.T01	FtPinG0003191400	FtPinG0003191400.01.T01
1324	Ft1:9644199-9645815	Ft1	9644199	9645815	1617	5.51144	6.56842	-1.05698	0.00340732	0.00550536	60.5	30.73	107.85	81.96	Intergenic	Intergenic	2609	FtPinG0003190200.01.T01	FtPinG0003190200	FtPinG0003190200.01.T01
1325	Ft1:9679559-9681175	Ft1	9679559	9681175	1617	7.26716	5.02434	2.24282	3.5382e-13	1.48124e-12	149.47	158.61	31.95	33.13	exon (FtPinG0003189400.01.T01, exon 2 of 4)	exon (FtPinG0003189400.01.T01, exon 2 of 4)	657	FtPinG0003189400.01.T01	FtPinG0003189400	FtPinG0003189400.01.T01
1326	Ft1:969477-971093	Ft1	969477	971093	1617	7.92493	5.79745	2.12748	4.90571e-18	3.02163e-17	249.11	236.93	58.92	52.32	exon (FtPinG0000126700.01.T01, exon 2 of 6)	exon (FtPinG0000126700.01.T01, exon 2 of 6)	197	FtPinG0000126700.01.T01	FtPinG0000126700	FtPinG0000126700.01.T01
1327	Ft1:9713396-9715012	Ft1	9713396	9715012	1617	7.60817	6.88125	0.726924	0.001514	0.00257114	196.92	193.31	105.85	129.92	exon (FtPinG0003188200.01.T01, exon 1 of 1)	exon (FtPinG0003188200.01.T01, exon 1 of 1)	521	FtPinG0003188200.01.T01	FtPinG0003188200	FtPinG0003188200.01.T01
1328	Ft1:9748999-9750615	Ft1	9748999	9750615	1617	9.86157	6.587	3.27457	3.65145e-95	7.48221e-93	880.19	980.43	92.87	99.4	exon (FtPinG0003186400.01.T01, exon 2 of 5)	exon (FtPinG0003186400.01.T01, exon 2 of 5)	379	FtPinG0003186400.01.T02	FtPinG0003186400	FtPinG0003186400.01.T02
1329	Ft1:977827-979443	Ft1	977827	979443	1617	8.53362	6.93679	1.59682	1.60318e-17	9.46807e-17	341.64	399.51	123.82	121.2	exon (FtPinG0000127400.01.T01, exon 1 of 12)	exon (FtPinG0000127400.01.T01, exon 1 of 12)	174	FtPinG0000127400.01.T01	FtPinG0000127400	FtPinG0000127400.01.T01
1330	Ft1:9792666-9794282	Ft1	9792666	9794282	1617	8.5765	7.31616	1.26034	5.67183e-13	2.342e-12	357.06	406.45	161.77	156.95	intron (FtPinG0003186000.01.T01, intron 1 of 3)	intron (FtPinG0003186000.01.T01, intron 1 of 3)	487	FtPinG0003186000.01.T01	FtPinG0003186000	FtPinG0003186000.01.T01
1331	Ft1:9823380-9824996	Ft1	9823380	9824996	1617	8.51252	6.95277	1.55975	2.74629e-17	1.59482e-16	360.62	369.77	117.83	129.92	exon (FtPinG0003185100.01.T01, exon 1 of 4)	exon (FtPinG0003185100.01.T01, exon 1 of 4)	226	FtPinG0003185100.01.T03	FtPinG0003185100	FtPinG0003185100.01.T02
1332	Ft1:9854248-9855864	Ft1	9854248	9855864	1617	8.98443	7.6052	1.37923	2.83091e-18	1.77318e-17	469.75	543.25	196.72	192.7	Intergenic	Intergenic	-7206	FtPinG0003184900.01.T01	FtPinG0003184900	FtPinG0003184900.01.T01
1333	Ft1:9863045-9864661	Ft1	9863045	9864661	1617	8.78467	7.59883	1.18584	3.75721e-13	1.56778e-12	444.84	437.18	210.7	177.01	exon (FtPinG0003184500.01.T01, exon 1 of 1)	exon (FtPinG0003184500.01.T01, exon 1 of 1)	181	FtPinG0003184500.01.T01	FtPinG0003184500	FtPinG0003184500.01.T01
1334	Ft1:9893942-9895558	Ft1	9893942	9895558	1617	8.68612	7.1181	1.56802	1.43801e-16	7.86141e-16	355.87	467.91	148.79	129.05	exon (FtPinG0003183900.01.T01, exon 1 of 1)	exon (FtPinG0003183900.01.T01, exon 1 of 1)	124	FtPinG0003183900.01.T01	FtPinG0003183900	FtPinG0003183900.01.T01
1335	Ft1:9895667-9897283	Ft1	9895667	9897283	1617	8.73505	5.53729	3.19777	2.08578e-45	5.8093e-44	402.14	450.07	37.95	54.93	exon (FtPinG0003183800.01.T01, exon 1 of 1)	exon (FtPinG0003183800.01.T01, exon 1 of 1)	399	FtPinG0003183800.01.T01	FtPinG0003183800	FtPinG0003183800.01.T01
1336	Ft1:9903175-9904791	Ft1	9903175	9904791	1617	8.98072	7.87948	1.10123	2.70861e-13	1.14312e-12	478.06	532.35	234.67	236.3	Intergenic	Intergenic	2840	FtPinG0003183400.01.T01	FtPinG0003183400	FtPinG0003183400.01.T01
1337	Ft1:9935910-9937526	Ft1	9935910	9937526	1617	9.47831	7.91615	1.56216	2.06981e-29	2.47924e-28	693.95	732.6	254.64	228.45	promoter-TSS (FtPinG0003182800.01.T01)	promoter-TSS (FtPinG0003182800.01.T01)	-46	FtPinG0003182800.01.T01	FtPinG0003182800	FtPinG0003182800.01.T01
1338	Ft1:994623-996239	Ft1	994623	996239	1617	9.25986	8.3546	0.90526	2.68382e-10	8.85475e-10	553.98	672.12	335.52	319.14	promoter-TSS (FtPinG0000127800.01.T01)	promoter-TSS (FtPinG0000127800.01.T01)	87	FtPinG0000127800.01.T01	FtPinG0000127800	FtPinG0000127800.01.T01
1339	Ft1:9979948-9981564	Ft1	9979948	9981564	1617	8.19544	7.70479	0.490645	0.00585872	0.00916423	279.95	306.32	223.68	193.58	intron (FtPinG0003181300.01.T01, intron 1 of 9)	intron (FtPinG0003181300.01.T01, intron 1 of 9)	221	FtPinG0003181300.01.T01	FtPinG0003181300	FtPinG0003181300.01.T01
1340	Ft2:10047288-10048904	Ft2	10047288	10048904	1617	9.6304	8.18513	1.44526	6.36612e-28	7.07861e-27	772.25	812.89	306.56	275.54	promoter-TSS (FtPinG0000723600.01.T01)	promoter-TSS (FtPinG0000723600.01.T01)	-889	FtPinG0000723600.01.T01	FtPinG0000723600	FtPinG0000723600.01.T01
1341	Ft2:10131021-10132637	Ft2	10131021	10132637	1617	8.52613	7.62455	0.901572	8.41894e-08	2.24773e-07	366.55	370.76	210.7	183.98	promoter-TSS (FtPinG0000726600.01.T01)	promoter-TSS (FtPinG0000726600.01.T01)	-194	FtPinG0000726600.01.T01	FtPinG0000726600	FtPinG0000726600.01.T01
1342	Ft2:10138773-10140389	Ft2	10138773	10140389	1617	8.72722	9.1431	-0.415881	0.00170203	0.00287176	422.3	425.28	590.16	540.62	Intergenic	Intergenic	-7936	FtPinG0000726700.01.T01	FtPinG0000726700	FtPinG0000726700.01.T01
1343	Ft2:10160165-10161781	Ft2	10160165	10161781	1617	7.21249	5.09995	2.11254	1.98106e-11	7.25587e-11	134.05	162.58	38.94	29.65	exon (FtPinG0000727400.01.T01, exon 9 of 13)	exon (FtPinG0000727400.01.T01, exon 9 of 13)	-3571	FtPinG0000727500.01.T01	FtPinG0000727500	FtPinG0000727500.01.T01
1344	Ft2:10197529-10199145	Ft2	10197529	10199145	1617	8.61626	8.10471	0.511548	0.00084293	0.00147967	384.34	400.5	284.6	265.95	exon (FtPinG0000727900.01.T01, exon 21 of 28)	exon (FtPinG0000727900.01.T01, exon 21 of 28)	12099	FtPinG0000728600.01.T02	FtPinG0000728600	FtPinG0000728600.01.T01
1345	Ft2:10281962-10283578	Ft2	10281962	10283578	1617	9.36208	8.1335	1.22858	1.13076e-18	7.31423e-18	619.22	696.91	289.59	272.05	Intergenic	Intergenic	-4808	FtPinG0000730500.01.T01	FtPinG0000730500	FtPinG0000730500.01.T01
1346	Ft2:10429728-10431344	Ft2	10429728	10431344	1617	7.67352	8.65253	-0.979009	0.00470294	0.00744259	252.67	155.64	426.39	378.43	Intergenic	Intergenic	-4734	FtPinG0000733300.01.T01	FtPinG0000733300	FtPinG0000733300.01.T01
1347	Ft2:10460841-10462457	Ft2	10460841	10462457	1617	9.0752	8.57036	0.504833	0.000432425	0.000784518	483.99	594.8	384.45	375.82	intron (FtPinG0000733800.01.T01, intron 3 of 4)	intron (FtPinG0000733800.01.T01, intron 3 of 4)	2040	FtPinG0000733800.01.T01	FtPinG0000733800	FtPinG0000733800.01.T02
1348	Ft2:10564493-10566109	Ft2	10564493	10566109	1617	5.38081	8.19583	-2.81501	9.34015e-28	1.02465e-26	48.64	34.7	292.58	293.85	Intergenic	Intergenic	-4654	FtPinG0000735900.01.T01	FtPinG0000735900	FtPinG0000735900.01.T01
1349	Ft2:10605345-10606961	Ft2	10605345	10606961	1617	5.25937	8.88181	-3.62244	3.88561e-54	1.65752e-52	43.89	32.71	481.32	462.14	Intergenic	Intergenic	-6585	FtPinG0000737100.01.T01	FtPinG0000737100	FtPinG0000737100.01.T01
1350	Ft2:10671576-10673192	Ft2	10671576	10673192	1617	9.23282	8.30914	0.923683	2.91942e-10	9.60444e-10	542.11	661.22	333.53	300.83	promoter-TSS (FtPinG0000738400.01.T01)	promoter-TSS (FtPinG0000738400.01.T01)	-510	FtPinG0000738400.01.T01	FtPinG0000738400	FtPinG0000738400.01.T01
1351	Ft2:1079007-1080623	Ft2	1079007	1080623	1617	5.14708	9.00241	-3.85533	8.34948e-61	4.8389e-59	39.15	31.72	504.28	521.43	Intergenic	Intergenic	-7943	FtPinG0007698700.01.T01	FtPinG0007698700	FtPinG0007698700.01.T01
1352	Ft2:10863212-10864828	Ft2	10863212	10864828	1617	8.31311	10.5626	-2.24945	2.04838e-74	2.04393e-72	329.78	306.32	1435.96	1588.71	Intergenic	Intergenic	-3260	FtPinG0008130700.01.T01	FtPinG0008130700	FtPinG0008130700.01.T02
1353	Ft2:10873140-10874756	Ft2	10873140	10874756	1617	4.91578	7.05595	-2.14017	2.74784e-10	9.06076e-10	35.59	24.78	145.79	120.33	Intergenic	Intergenic	-3987	FtPinG0008131000.01.T01	FtPinG0008131000	FtPinG0008131000.01.T01
1354	Ft2:11014547-11016163	Ft2	11014547	11016163	1617	7.16239	6.27378	0.888609	0.000760063	0.00134325	138.79	147.71	78.89	75.86	promoter-TSS (FtPinG0008132900.01.T01)	promoter-TSS (FtPinG0008132900.01.T01)	-98	FtPinG0008132900.01.T01	FtPinG0008132900	FtPinG0008132900.01.T01
1355	Ft2:111573-113189	Ft2	111573	113189	1617	7.97141	6.44878	1.52262	1.52703e-11	5.64154e-11	231.32	270.63	91.87	82.84	Intergenic	Intergenic	-4831	FtPinG0006136700.01.T01	FtPinG0006136700	FtPinG0006136700.01.T01
1356	Ft2:11168741-11170357	Ft2	11168741	11170357	1617	6.05558	7.70523	-1.64965	1.1452e-10	3.92039e-10	73.55	59.48	224.68	192.7	Intergenic	Intergenic	-1971	FtPinG0005668700.01.T01	FtPinG0005668700	FtPinG0005668700.01.T01
1357	Ft2:11273380-11274996	Ft2	11273380	11274996	1617	9.32469	8.27836	1.04633	1.97876e-14	9.15576e-14	607.36	675.1	303.57	317.39	promoter-TSS (FtPinG0005665000.01.T01)	promoter-TSS (FtPinG0005665000.01.T01)	43	FtPinG0005665000.01.T01	FtPinG0005665000	FtPinG0005665000.01.T01
1358	Ft2:11320347-11321963	Ft2	11320347	11321963	1617	8.34515	7.15437	1.19078	1.34442e-10	4.55484e-10	326.22	324.17	135.81	149.11	intron (FtPinG0005663500.01.T01, intron 6 of 12)	intron (FtPinG0005663500.01.T01, intron 6 of 12)	1645	FtPinG0005663500.01.T01	FtPinG0005663500	FtPinG0005663500.01.T01
1359	Ft2:11365028-11366644	Ft2	11365028	11366644	1617	8.97397	8.17112	0.802853	7.78999e-08	2.08709e-07	461.45	544.24	296.58	279.9	Intergenic	Intergenic	-3825	FtPinG0005662500.01.T01	FtPinG0005662500	FtPinG0005662500.01.T01
1360	Ft2:11449760-11451376	Ft2	11449760	11451376	1617	7.52374	8.29825	-0.774517	1.18316e-05	2.58065e-05	188.61	179.43	316.55	313.03	intron (FtPinG0005660200.01.T01, intron 3 of 4)	intron (FtPinG0005660200.01.T01, intron 3 of 4)	1307	FtPinG0005660200.01.T01	FtPinG0005660200	FtPinG0005660200.01.T01
1361	Ft2:1148955-1150571	Ft2	1148955	1150571	1617	9.04324	9.4078	-0.364559	0.00532608	0.00836299	497.04	558.12	721.97	636.53	intron (FtPinG0007700500.01.T01, intron 2 of 7)	intron (FtPinG0007700500.01.T01, intron 2 of 7)	2520	FtPinG0007700500.01.T01	FtPinG0007700500	FtPinG0007700500.01.T01
1362	Ft2:1156296-1157912	Ft2	1156296	1157912	1617	7.58846	9.40222	-1.81377	1.92404e-32	2.74265e-31	176.75	208.18	714.98	638.28	TTS (FtPinG0007700900.01.T01)	TTS (FtPinG0007700900.01.T01)	2376	FtPinG0007700900.01.T01	FtPinG0007700900	FtPinG0007700900.01.T01
1363	Ft2:11565049-11566665	Ft2	11565049	11566665	1617	7.19283	5.63301	1.55982	6.55109e-08	1.76921e-07	151.84	140.77	46.93	52.32	Intergenic	Intergenic	5859	FtPinG0005957300.01.T01	FtPinG0005957300	FtPinG0005957300.01.T01
1364	Ft2:1160057-1161673	Ft2	1160057	1161673	1617	8.1806	8.814	-0.633402	6.38913e-05	0.000127816	297.75	282.53	497.29	402.85	promoter-TSS (FtPinG0007701200.01.T01)	promoter-TSS (FtPinG0007701200.01.T01)	-924	FtPinG0007701300.01.T01	FtPinG0007701300	FtPinG0007701300.01.T01
1365	Ft2:11614608-11616224	Ft2	11614608	11616224	1617	8.62502	7.7627	0.862319	1.77186e-07	4.59897e-07	377.23	412.4	234.67	199.68	Intergenic	Intergenic	-4909	FtPinG0004777100.01.T01	FtPinG0004777100	FtPinG0004777100.01.T01
1366	Ft2:11672233-11673849	Ft2	11672233	11673849	1617	7.45137	6.2289	1.22247	1.20471e-06	2.8806e-06	175.56	174.47	75.89	74.12	Intergenic	Intergenic	-4587	FtPinG0004991100.01.T02	FtPinG0004991100	FtPinG0004991100.01.T02
1367	Ft2:11947760-11949376	Ft2	11947760	11949376	1617	5.24058	8.29266	-3.05209	1.18457e-30	1.5273e-29	43.89	31.72	283.6	343.55	exon (FtPinG0008766200.01.T01, exon 1 of 1)	exon (FtPinG0008766200.01.T01, exon 1 of 1)	187	FtPinG0008766200.01.T01	FtPinG0008766200	FtPinG0008766200.01.T01
1368	Ft2:12047621-12049237	Ft2	12047621	12049237	1617	9.41744	8.42852	0.988924	1.32476e-13	5.72997e-13	642.95	724.67	352.5	336.58	Intergenic	Intergenic	5341	FtPinG0008768800.01.T01	FtPinG0008768800	FtPinG0008768800.01.T01
1369	Ft2:12135680-12137296	Ft2	12135680	12137296	1617	8.45996	9.2717	-0.811741	9.46441e-10	2.97627e-09	346.38	357.87	610.13	626.07	Intergenic	Intergenic	15714	FtPinG0008770200.01.T01	FtPinG0008770200	FtPinG0008770200.01.T01
1370	Ft2:12210881-12212497	Ft2	12210881	12212497	1617	4.89662	7.28761	-2.39099	2.49651e-13	1.05593e-12	36.77	22.8	153.78	158.7	Intergenic	Intergenic	5449	FtPinG0009332600.01.T01	FtPinG0009332600	FtPinG0009332600.01.T01
1371	Ft2:12240489-12242105	Ft2	12240489	12242105	1617	5.15927	7.63485	-2.47557	1.49986e-17	8.87614e-17	36.77	34.7	191.73	205.78	Intergenic	Intergenic	8526	FtPinG0009333200.01.T01	FtPinG0009333200	FtPinG0009333200.01.T01
1372	Ft2:12451023-12452639	Ft2	12451023	12452639	1617	8.95475	9.97782	-1.02307	2.73322e-17	1.58803e-16	470.94	521.44	1044.51	972.24	exon (FtPinG0009617800.01.T01, exon 8 of 12)	exon (FtPinG0009617800.01.T01, exon 8 of 12)	2608	FtPinG0009617800.01.T01	FtPinG0009617800	FtPinG0009617800.01.T01
1373	Ft2:12626005-12627621	Ft2	12626005	12627621	1617	6.21209	7.2563	-1.04422	0.000104806	0.000204184	81.85	66.42	162.77	143	promoter-TSS (FtPinG0006794800.01.T01)	promoter-TSS (FtPinG0006794800.01.T01)	-375	FtPinG0006794800.01.T01	FtPinG0006794800	FtPinG0006794800.01.T01
1374	Ft2:1278595-1280211	Ft2	1278595	1280211	1617	7.52692	8.19724	-0.67032	0.000296123	0.000548509	181.5	187.36	269.62	317.39	Intergenic	Intergenic	-2630	FtPinG0007704800.01.T01	FtPinG0007704800	FtPinG0007704800.01.T02
1375	Ft2:12814568-12816184	Ft2	12814568	12816184	1617	7.39217	8.07965	-0.687485	0.000288784	0.000535952	174.38	161.59	278.6	262.46	Intergenic	Intergenic	5490	FtPinG0007854200.01.T01	FtPinG0007854200	FtPinG0007854200.01.T01
1376	Ft2:12925247-12926863	Ft2	12925247	12926863	1617	9.92143	8.4068	1.51463	7.66064e-31	1.00239e-29	979.84	959.61	374.47	304.31	Intergenic	Intergenic	5701	FtPinG0007855800.01.T01	FtPinG0007855800	FtPinG0007855800.01.T01
1377	Ft2:12995285-12996901	Ft2	12995285	12996901	1617	7.6108	9.07234	-1.46154	2.29761e-18	1.45023e-17	225.39	165.55	562.2	514.46	Intergenic	Intergenic	2577	FtPinG0009703200.01.T01	FtPinG0009703200	FtPinG0009703200.01.T01
1378	Ft2:1312541-1314157	Ft2	1312541	1314157	1617	7.69004	5.07578	2.61425	8.09092e-20	5.57953e-19	202.85	210.16	29.96	37.49	intron (FtPinG0007705700.01.T01, intron 6 of 7)	intron (FtPinG0007705700.01.T01, intron 6 of 7)	-4862	FtPinG0006448300.01.T01	FtPinG0006448300	FtPinG0006448300.01.T01
1379	Ft2:1315883-1317499	Ft2	1315883	1317499	1617	7.27097	9.5903	-2.31933	1.7751e-50	6.44597e-49	142.35	166.54	818.84	722.86	Intergenic	Intergenic	-1520	FtPinG0006448300.01.T01	FtPinG0006448300	FtPinG0006448300.01.T01
1380	Ft2:13217464-13219080	Ft2	13217464	13219080	1617	8.10487	6.26444	1.84043	8.1098e-17	4.5373e-16	274.02	276.58	77.89	75.86	Intergenic	Intergenic	-4871	FtPinG0004085400.01.T01	FtPinG0004085400	FtPinG0004085400.01.T02
1381	Ft2:1323510-1325126	Ft2	1323510	1325126	1617	7.98937	8.52471	-0.535341	0.000742045	0.00131303	251.48	256.76	376.46	360.12	Intergenic	Intergenic	-1358	FtPinG0006448700.01.T01	FtPinG0006448700	FtPinG0006448700.01.T01
1382	Ft2:13379107-13380723	Ft2	13379107	13380723	1617	9.09477	9.54712	-0.452352	0.000716104	0.00127006	531.44	562.09	824.83	671.41	Intergenic	Intergenic	-10294	FtPinG0001044800.01.T01	FtPinG0001044800	FtPinG0001044800.01.T01
1383	Ft2:13578880-13580496	Ft2	13578880	13580496	1617	8.11061	5.32745	2.78317	6.69315e-28	7.4135e-27	269.28	283.52	41.94	38.37	Intergenic	Intergenic	56802	FtPinG0000825200.01.T01	FtPinG0000825200	FtPinG0000825200.01.T01
1384	Ft2:1372647-1374263	Ft2	1372647	1374263	1617	9.41236	8.82003	0.592329	2.02544e-06	4.74518e-06	661.93	700.87	451.36	452.55	exon (FtPinG0006450900.01.T01, exon 2 of 8)	exon (FtPinG0006450900.01.T01, exon 2 of 8)	949	FtPinG0006450900.01.T01	FtPinG0006450900	FtPinG0006450900.01.T02
1385	Ft2:13824374-13825990	Ft2	13824374	13825990	1617	8.93295	8.10227	0.830671	2.55184e-08	7.12294e-08	476.87	500.62	256.63	292.98	Intergenic	Intergenic	-62592	FtPinG0001303000.01.T01	FtPinG0001303000	FtPinG0001303000.01.T01
1386	Ft2:13965087-13966703	Ft2	13965087	13966703	1617	7.54925	6.54818	1.00107	2.38458e-05	5.00604e-05	180.31	194.3	93.87	93.3	exon (FtPinG0001302000.01.T01, exon 2 of 2)	exon (FtPinG0001302000.01.T01, exon 2 of 2)	2478	FtPinG0001302000.01.T01	FtPinG0001302000	FtPinG0001302000.01.T01
1387	Ft2:13977966-13979582	Ft2	13977966	13979582	1617	6.64537	5.68126	0.964108	0.00274034	0.00448644	84.22	115.99	52.92	49.7	Intergenic	Intergenic	-10383	FtPinG0001301700.01.T01	FtPinG0001301700	FtPinG0001301700.01.T01
1388	Ft2:14042470-14044086	Ft2	14042470	14044086	1617	8.91868	8.47236	0.446316	0.0025936	0.00426322	442.47	525.41	334.52	375.82	promoter-TSS (FtPinG0001301200.01.T01)	promoter-TSS (FtPinG0001301200.01.T01)	-891	FtPinG0001301200.01.T01	FtPinG0001301200	FtPinG0001301200.01.T01
1389	Ft2:1414416-1416032	Ft2	1414416	1416032	1617	8.53892	10.0612	-1.5223	6.92769e-33	1.01268e-31	358.25	385.63	1138.38	998.39	exon (FtPinG0006452200.01.T01, exon 7 of 12)	exon (FtPinG0006452200.01.T01, exon 7 of 12)	2563	FtPinG0006452200.01.T01	FtPinG0006452200	FtPinG0006452200.01.T01
1390	Ft2:14413959-14415575	Ft2	14413959	14415575	1617	8.92721	8.01339	0.913811	6.37334e-09	1.87139e-08	447.21	526.4	279.6	237.17	Intergenic	Intergenic	-8796	FtPinG0005305500.01.T01	FtPinG0005305500	FtPinG0005305500.01.T02
1391	Ft2:14503350-14504966	Ft2	14503350	14504966	1617	7.45612	6.55984	0.896275	0.000332064	0.000611332	188.61	162.58	105.85	82.84	Intergenic	Intergenic	10042	FtPinG0009273900.01.T01	FtPinG0009273900	FtPinG0009273900.01.T01
1392	Ft2:14539594-14541210	Ft2	14539594	14541210	1617	8.1646	9.04254	-0.877938	2.50797e-08	7.00901e-08	246.74	327.14	519.26	535.38	exon (FtPinG0009273600.01.T01, exon 2 of 4)	exon (FtPinG0009273600.01.T01, exon 2 of 4)	1032	FtPinG0009273600.01.T01	FtPinG0009273600	FtPinG0009273600.01.T01
1393	Ft2:14650961-14652577	Ft2	14650961	14652577	1617	9.3043	6.25384	3.05045	8.45442e-65	5.84425e-63	594.31	670.14	75.89	76.73	Intergenic	Intergenic	4025	FtPinG0009272600.01.T01	FtPinG0009272600	FtPinG0009272600.01.T01
1394	Ft2:14677374-14678990	Ft2	14677374	14678990	1617	7.95864	6.11964	1.839	2.29165e-13	9.7323e-13	252.67	244.86	85.88	53.19	exon (FtPinG0009272000.01.T01, exon 4 of 7)	exon (FtPinG0009272000.01.T01, exon 4 of 7)	1853	FtPinG0009272000.01.T02	FtPinG0009272000	FtPinG0009272000.01.T02
1395	Ft2:1476013-1477629	Ft2	1476013	1477629	1617	6.78764	8.54544	-1.75779	8.40584e-19	5.48675e-18	107.95	113.01	412.41	334.83	Intergenic	Intergenic	-3195	FtPinG0006453200.01.T01	FtPinG0006453200	FtPinG0006453200.01.T01
1396	Ft2:14792565-14794181	Ft2	14792565	14794181	1617	9.68308	9.04788	0.635198	8.01943e-08	2.14556e-07	817.32	826.77	543.23	515.33	intron (FtPinG0000994100.01.T01, intron 12 of 14)	intron (FtPinG0000994100.01.T01, intron 12 of 14)	-4555	FtPinG0000994300.01.T01	FtPinG0000994300	FtPinG0000994300.01.T01
1397	Ft2:14799964-14801580	Ft2	14799964	14801580	1617	7.24013	6.08419	1.15594	3.84469e-05	7.87818e-05	138.79	163.57	79.89	55.81	exon (FtPinG0000994300.01.T01, exon 2 of 4)	exon (FtPinG0000994300.01.T01, exon 2 of 4)	2844	FtPinG0000994300.01.T01	FtPinG0000994300	FtPinG0000994300.01.T01
1398	Ft2:14808373-14809989	Ft2	14808373	14809989	1617	9.0164	6.14752	2.86887	1.3265e-52	5.2308e-51	505.34	530.36	72.9	68.88	Intergenic	Intergenic	3792	FtPinG0000994700.01.T01	FtPinG0000994700	FtPinG0000994700.01.T01
1399	Ft2:14843480-14845096	Ft2	14843480	14845096	1617	9.10568	8.69498	0.410701	0.00176016	0.00295982	539.74	562.09	423.4	405.46	Intergenic	Intergenic	5295	FtPinG0000995800.01.T01	FtPinG0000995800	FtPinG0000995800.01.T01
1400	Ft2:1491229-1492845	Ft2	1491229	1492845	1617	6.71486	8.18052	-1.46566	8.13515e-12	3.05068e-11	96.09	114	312.56	267.69	Intergenic	Intergenic	-3777	FtPinG0006453400.01.T01	FtPinG0006453400	FtPinG0006453400.01.T01
1401	Ft2:1500426-1502042	Ft2	1500426	1502042	1617	6.79146	8.20713	-1.41567	2.73073e-12	1.06727e-11	111.51	110.04	294.58	296.47	Intergenic	Intergenic	8970	FtPinG0006453600.01.T01	FtPinG0006453600	FtPinG0006453600.01.T01
1402	Ft2:15026542-15028158	Ft2	15026542	15028158	1617	7.45305	9.76019	-2.30715	5.71769e-60	3.2162e-58	172.01	178.44	866.77	867.6	TTS (FtPinG0004943400.01.T02)	TTS (FtPinG0004943400.01.T02)	4334	FtPinG0004943400.01.T01	FtPinG0004943400	FtPinG0004943400.01.T02
1403	Ft2:15130063-15131679	Ft2	15130063	15131679	1617	4.52118	6.86846	-2.34728	1.16658e-10	3.98763e-10	26.1	19.83	123.82	109.87	intron (FtPinG0004941400.01.T02, intron 9 of 10)	intron (FtPinG0004941400.01.T01, intron 9 of 10)	7855	FtPinG0004941400.01.T02	FtPinG0004941400	FtPinG0004941400.01.T02
1404	Ft2:15158949-15160565	Ft2	15158949	15160565	1617	9.96906	11.1715	-1.20243	6.7115e-30	8.27223e-29	959.67	1044.87	2395.59	2217.4	Intergenic	Intergenic	-4825	FtPinG0004940400.01.T01	FtPinG0004940400	FtPinG0004940400.01.T01
1405	Ft2:15284829-15286445	Ft2	15284829	15286445	1617	9.20411	10.0816	-0.87745	1.28883e-14	6.05869e-14	584.82	594.8	1109.42	1057.69	Intergenic	Intergenic	-4592	FtPinG0007206800.01.T01	FtPinG0007206800	FtPinG0007206800.01.T01
1406	Ft2:15302454-15304070	Ft2	15302454	15304070	1617	7.3844	6.62491	0.759489	0.00203437	0.00339308	181.5	152.67	98.86	98.53	Intergenic	Intergenic	-1573	FtPinG0007206300.01.T01	FtPinG0007206300	FtPinG0007206300.01.T01
1407	Ft2:15326406-15328022	Ft2	15326406	15328022	1617	5.53007	7.56542	-2.03535	1.7308e-11	6.36975e-11	61.68	30.73	195.72	183.11	Intergenic	Intergenic	-25525	FtPinG0007206300.01.T01	FtPinG0007206300	FtPinG0007206300.01.T01
1408	Ft2:15471309-15472925	Ft2	15471309	15472925	1617	8.89961	7.65205	1.24756	3.34026e-15	1.64082e-14	449.59	505.58	208.7	193.58	intron (FtPinG0007666000.01.T01, intron 13 of 21)	intron (FtPinG0007666000.01.T01, intron 13 of 21)	4901	FtPinG0007666000.01.T01	FtPinG0007666000	FtPinG0007666000.01.T01
1409	Ft2:1550857-1552473	Ft2	1550857	1552473	1617	5.77988	6.96581	-1.18593	6.10457e-05	0.000122443	53.38	56.51	121.83	128.18	intron (FtPinG0006454100.01.T01, intron 5 of 11)	intron (FtPinG0006454100.01.T01, intron 5 of 11)	3460	FtPinG0006454100.01.T01	FtPinG0006454100	FtPinG0006454100.01.T01
1410	Ft2:15574201-15575817	Ft2	15574201	15575817	1617	8.6519	8.03428	0.61762	8.16732e-05	0.000161252	383.16	421.32	249.64	274.67	Intergenic	Intergenic	-4476	FtPinG0005906700.01.T01	FtPinG0005906700	FtPinG0005906700.01.T01
1411	Ft2:15600834-15602450	Ft2	15600834	15602450	1617	4.80359	8.19832	-3.39472	1.42653e-31	1.94719e-30	20.17	35.69	300.57	286.88	Intergenic	Intergenic	-4600	FtPinG0005907300.01.T01	FtPinG0005907300	FtPinG0005907300.01.T01
1412	Ft2:15647605-15649221	Ft2	15647605	15649221	1617	9.12092	10.2688	-1.14784	1.0322e-23	8.98675e-23	538.56	574.97	1263.2	1204.18	exon (FtPinG0005909000.01.T01, exon 15 of 16)	exon (FtPinG0005909000.01.T01, exon 15 of 16)	1818	FtPinG0005908700.01.T01	FtPinG0005908700	FtPinG0005908700.01.T01
1413	Ft2:1579257-1580873	Ft2	1579257	1580873	1617	8.24789	9.46978	-1.22189	4.30976e-20	3.03402e-19	315.54	292.44	704	714.14	intron (FtPinG0006455400.01.T01, intron 2 of 2)	intron (FtPinG0006455400.01.T01, intron 2 of 2)	884	FtPinG0006455400.01.T01	FtPinG0006455400	FtPinG0006455400.01.T01
1414	Ft2:1582361-1583977	Ft2	1582361	1583977	1617	9.08768	9.82919	-0.741515	2.7909e-10	9.19481e-10	535	553.16	931.67	887.66	Intergenic	Intergenic	-2220	FtPinG0006455400.01.T01	FtPinG0006455400	FtPinG0006455400.01.T01
1415	Ft2:15884312-15885928	Ft2	15884312	15885928	1617	8.919	8.39304	0.525952	0.000390472	0.00071197	437.72	530.36	330.53	341.81	Intergenic	Intergenic	4097	FtPinG0005911700.01.T01	FtPinG0005911700	FtPinG0005911700.01.T01
1416	Ft2:15987856-15989472	Ft2	15987856	15989472	1617	7.6927	5.89581	1.79689	1.20787e-12	4.86498e-12	213.52	200.25	58.92	60.17	Intergenic	Intergenic	-59528	FtPinG0005912200.01.T01	FtPinG0005912200	FtPinG0005912200.01.T01
1417	Ft2:16046436-16048052	Ft2	16046436	16048052	1617	8.30835	9.29585	-0.987501	8.1674e-13	3.33408e-12	298.93	335.07	644.08	612.99	Intergenic	Intergenic	-5656	FtPinG0007694700.01.T01	FtPinG0007694700	FtPinG0007694700.01.T01
1418	Ft2:16425099-16426715	Ft2	16425099	16426715	1617	8.46235	7.90988	0.552467	0.00101126	0.00175768	353.5	351.92	265.62	215.37	Intergenic	Intergenic	-4678	FtPinG0002420800.01.T01	FtPinG0002420800	FtPinG0002420800.01.T01
1419	Ft2:16436210-16437826	Ft2	16436210	16437826	1617	7.30731	5.53948	1.76783	5.23892e-10	1.68488e-09	160.14	156.63	45.93	47.09	intron (FtPinG0002420600.01.T02, intron 7 of 7)	intron (FtPinG0002420600.01.T01, intron 7 of 7)	3753	FtPinG0002420600.01.T02	FtPinG0002420600	FtPinG0002420600.01.T01
1420	Ft2:1652512-1654128	Ft2	1652512	1654128	1617	8.63847	9.72396	-1.08549	6.82053e-15	3.2706e-14	355.87	441.14	905.71	785.64	Intergenic	Intergenic	5305	FtPinG0006457000.01.T01	FtPinG0006457000	FtPinG0006457000.01.T01
1421	Ft2:16704429-16706045	Ft2	16704429	16706045	1617	8.76683	7.55445	1.21238	6.00533e-14	2.67097e-13	421.12	450.07	193.72	182.24	Intergenic	Intergenic	-4849	FtPinG0009535400.01.T01	FtPinG0009535400	FtPinG0009535400.01.T01
1422	Ft2:16743607-16745223	Ft2	16743607	16745223	1617	9.07882	8.13119	0.947634	6.71256e-11	2.34694e-10	506.53	574.97	275.61	285.13	Intergenic	Intergenic	-1310	FtPinG0009534500.01.T01	FtPinG0009534500	FtPinG0009534500.01.T01
1423	Ft2:16799403-16801019	Ft2	16799403	16801019	1617	9.0261	8.6118	0.4143	0.00520138	0.00817838	487.55	555.15	435.38	347.04	TTS (FtPinG0009854700.01.T01)	TTS (FtPinG0009854700.01.T01)	1598	FtPinG0009855000.01.T01	FtPinG0009855000	FtPinG0009855000.01.T01
1424	Ft2:1682014-1683630	Ft2	1682014	1683630	1617	8.27642	9.35737	-1.08096	3.30217e-15	1.6228e-14	298.93	321.19	684.03	627.81	intron (FtPinG0006457300.01.T01, intron 1 of 2)	intron (FtPinG0006457300.01.T01, intron 1 of 2)	421	FtPinG0006457300.01.T01	FtPinG0006457300	FtPinG0006457300.01.T01
1425	Ft2:16865793-16867409	Ft2	16865793	16867409	1617	7.85244	5.33852	2.51392	9.62654e-19	6.25507e-18	188.61	273.61	39.94	40.98	Intergenic	Intergenic	10054	FtPinG0005573000.01.T01	FtPinG0005573000	FtPinG0005573000.01.T01
1426	Ft2:16871489-16873105	Ft2	16871489	16873105	1617	8.7202	9.36713	-0.64693	2.10492e-06	4.92335e-06	403.32	440.15	712.99	607.76	Intergenic	Intergenic	4358	FtPinG0005573000.01.T01	FtPinG0005573000	FtPinG0005573000.01.T01
1427	Ft2:16903779-16905395	Ft2	16903779	16905395	1617	9.45094	8.59382	0.857125	1.94057e-10	6.48646e-10	639.39	760.35	386.45	386.28	promoter-TSS (FtPinG0005573900.01.T01)	promoter-TSS (FtPinG0005573900.01.T01)	-649	FtPinG0005573900.01.T01	FtPinG0005573900	FtPinG0005573900.01.T01
1428	Ft2:16907247-16908863	Ft2	16907247	16908863	1617	5.31754	8.39907	-3.08153	1.52562e-31	2.07668e-30	51.01	28.75	366.48	308.67	TTS (FtPinG0005573900.01.T01)	TTS (FtPinG0005573900.01.T01)	2474	FtPinG0005574200.01.T01	FtPinG0005574200	FtPinG0005574200.01.T01
1429	Ft2:16943039-16944655	Ft2	16943039	16944655	1617	7.4392	9.87138	-2.43218	1.17228e-64	8.00712e-63	163.7	183.4	896.72	976.6	exon (FtPinG0005574500.01.T01, exon 6 of 13)	exon (FtPinG0005574500.01.T01, exon 6 of 13)	1672	FtPinG0005574500.01.T01	FtPinG0005574500	FtPinG0005574500.01.T01
1430	Ft2:17051697-17053313	Ft2	17051697	17053313	1617	7.16239	9.13057	-1.96818	4.36539e-34	6.87145e-33	138.79	147.71	561.2	559.8	Intergenic	Intergenic	-25897	FtPinG0005576700.01.T01	FtPinG0005576700	FtPinG0005576700.01.T01
1431	Ft2:17072878-17074494	Ft2	17072878	17074494	1617	8.22403	9.27603	-1.052	2.3557e-12	9.26376e-12	266.91	331.11	660.06	579.85	Intergenic	Intergenic	-4716	FtPinG0005576700.01.T01	FtPinG0005576700	FtPinG0005576700.01.T01
1432	Ft2:1726560-1728176	Ft2	1726560	1728176	1617	9.34053	10.1765	-0.835944	1.1891e-12	4.79443e-12	651.25	645.36	1233.25	1081.23	Intergenic	Intergenic	5106	FtPinG0006459200.01.T01	FtPinG0006459200	FtPinG0006459200.01.T01
1433	Ft2:17296409-17298025	Ft2	17296409	17298025	1617	8.877	6.66636	2.21064	8.2768e-34	1.26466e-32	443.66	496.66	109.84	93.3	Intergenic	Intergenic	-6822	FtPinG0006763500.01.T01	FtPinG0006763500	FtPinG0006763500.01.T01
1434	Ft2:17352211-17353827	Ft2	17352211	17353827	1617	7.63778	6.47525	1.16253	9.35184e-07	2.26445e-06	209.97	188.35	89.87	88.07	Intergenic	Intergenic	6096	FtPinG0006764600.01.T01	FtPinG0006764600	FtPinG0006764600.01.T01
1435	Ft2:17644746-17646362	Ft2	17644746	17646362	1617	7.79019	6.69845	1.09174	1.89445e-06	4.4556e-06	220.64	222.06	90.87	116.84	Intergenic	Intergenic	-4863	FtPinG0006267200.01.T01	FtPinG0006267200	FtPinG0006267200.01.T01
1436	Ft2:17664765-17666381	Ft2	17664765	17666381	1617	7.64372	5.70206	1.94166	1.56397e-13	6.73418e-13	189.8	210.16	50.93	53.19	Intergenic	Intergenic	5214	FtPinG0006267000.01.T01	FtPinG0006267000	FtPinG0006267000.01.T01
1437	Ft2:1774823-1776439	Ft2	1774823	1776439	1617	9.01198	9.36284	-0.350863	0.00505007	0.00795852	504.15	528.38	682.03	634.79	Intergenic	Intergenic	-4762	FtPinG0006460300.01.T01	FtPinG0006460300	FtPinG0006460300.01.T01
1438	Ft2:17753190-17754806	Ft2	17753190	17754806	1617	8.93819	8.48031	0.457874	0.000930831	0.00162453	480.43	500.62	365.48	348.78	Intergenic	Intergenic	-4639	FtPinG0002574500.01.T01	FtPinG0002574500	FtPinG0002574500.01.T01
1439	Ft2:17793844-17795460	Ft2	17793844	17795460	1617	9.06604	6.48026	2.58578	7.75383e-48	2.4993e-46	514.83	557.13	87.87	90.68	Intergenic	Intergenic	4696	FtPinG0002574000.01.T01	FtPinG0002574000	FtPinG0002574000.01.T01
1440	Ft2:1784905-1786521	Ft2	1784905	1786521	1617	8.43734	8.86393	-0.426596	0.00267045	0.00438139	364.18	329.12	465.34	466.5	intron (FtPinG0006460300.01.T01, intron 14 of 21)	intron (FtPinG0006460300.01.T01, intron 14 of 21)	5075	FtPinG0006460600.01.T01	FtPinG0006460600	FtPinG0006460600.01.T01
1441	Ft2:1788356-1789972	Ft2	1788356	1789972	1617	8.72733	9.70166	-0.974334	1.84697e-13	7.90525e-13	398.58	449.07	893.73	771.69	intron (FtPinG0006460600.01.T01, intron 3 of 8)	intron (FtPinG0006460600.01.T01, intron 3 of 8)	1624	FtPinG0006460600.01.T01	FtPinG0006460600	FtPinG0006460600.01.T01
1442	Ft2:18023279-18024895	Ft2	18023279	18024895	1617	7.75046	5.51017	2.24029	6.74557e-17	3.79811e-16	195.73	234.95	44.94	46.21	Intergenic	Intergenic	12074	FtPinG0009772300.01.T01	FtPinG0009772300	FtPinG0009772300.01.T01
1443	Ft2:18030000-18031616	Ft2	18030000	18031616	1617	7.49641	4.40993	3.08648	5.21241e-21	3.91442e-20	176.75	184.39	18.97	23.54	Intergenic	Intergenic	5353	FtPinG0009772300.01.T01	FtPinG0009772300	FtPinG0009772300.01.T01
1444	Ft2:18101280-18102896	Ft2	18101280	18102896	1617	9.07726	8.68782	0.389441	0.00456215	0.00723776	499.41	580.92	425.39	399.36	exon (FtPinG0009771900.01.T01, exon 2 of 2)	exon (FtPinG0009771900.01.T01, exon 2 of 2)	1220	FtPinG0009771900.01.T01	FtPinG0009771900	FtPinG0009771900.01.T01
1445	Ft2:18107926-18109542	Ft2	18107926	18109542	1617	9.18002	8.46213	0.717885	2.82353e-07	7.15547e-07	550.42	609.67	377.46	327.86	Intergenic	Intergenic	-1550	FtPinG0009771700.01.T01	FtPinG0009771700	FtPinG0009771700.01.T01
1446	Ft2:18115925-18117541	Ft2	18115925	18117541	1617	4.92968	8.1952	-3.26552	9.90785e-31	1.28321e-29	39.15	21.81	290.59	295.59	Intergenic	Intergenic	-9549	FtPinG0009771700.01.T01	FtPinG0009771700	FtPinG0009771700.01.T01
1447	Ft2:18175702-18177318	Ft2	18175702	18177318	1617	8.93516	8.39735	0.537802	0.000318386	0.000587943	437.72	541.27	339.52	334.83	Intergenic	Intergenic	5369	FtPinG0009770700.01.T01	FtPinG0009770700	FtPinG0009770700.01.T01
1448	Ft2:18235694-18237310	Ft2	18235694	18237310	1617	8.94253	8.32763	0.614896	1.27448e-05	2.76983e-05	486.36	497.65	315.55	326.99	Intergenic	Intergenic	26109	FtPinG0009769300.01.T01	FtPinG0009769300	FtPinG0009769300.01.T01
1449	Ft2:18246687-18248303	Ft2	18246687	18248303	1617	8.96562	7.39102	1.5746	1.99382e-22	1.62493e-21	480.43	519.46	178.75	156.95	Intergenic	Intergenic	15116	FtPinG0009769300.01.T01	FtPinG0009769300	FtPinG0009769300.01.T01
1450	Ft2:18313845-18315461	Ft2	18313845	18315461	1617	8.42467	7.80259	0.62208	0.000164105	0.000313328	333.34	353.91	220.69	225.84	Intergenic	Intergenic	5166	FtPinG0009768900.01.T01	FtPinG0009768900	FtPinG0009768900.01.T01
1451	Ft2:18548721-18550337	Ft2	18548721	18550337	1617	9.59293	8.02337	1.56956	3.01963e-28	3.43071e-27	699.89	844.62	266.62	253.74	Intergenic	Intergenic	-1732	FtPinG0006067600.01.T01	FtPinG0006067600	FtPinG0006067600.01.T01
1452	Ft2:18741877-18743493	Ft2	18741877	18743493	1617	8.87116	10.3679	-1.49675	1.06044e-08	3.05664e-08	384.34	552.17	1389.02	1253.88	Intergenic	Intergenic	-4773	FtPinG0006064600.01.T02	FtPinG0006064600	FtPinG0006064600.01.T02
1453	Ft2:18754858-18756474	Ft2	18754858	18756474	1617	7.66258	9.92111	-2.25853	2.31986e-59	1.26764e-57	221.83	183.4	981.6	957.41	exon (FtPinG0006064200.01.T01, exon 1 of 1)	exon (FtPinG0006064200.01.T01, exon 1 of 1)	489	FtPinG0006064200.01.T01	FtPinG0006064200	FtPinG0006064200.01.T01
1454	Ft2:18759201-18760817	Ft2	18759201	18760817	1617	5.24831	6.40587	-1.15756	0.000857424	0.00150328	40.33	35.69	85.88	83.71	exon (FtPinG0006063900.01.T01, exon 2 of 5)	exon (FtPinG0006063900.01.T01, exon 2 of 5)	251	FtPinG0006063900.01.T01	FtPinG0006063900	FtPinG0006063900.01.T01
1455	Ft2:18763355-18764971	Ft2	18763355	18764971	1617	6.97969	8.06124	-1.08155	1.01761e-07	2.69991e-07	130.49	121.93	272.61	261.59	exon (FtPinG0006063800.01.T01, exon 2 of 6)	exon (FtPinG0006063800.01.T01, exon 2 of 6)	474	FtPinG0006063800.01.T01	FtPinG0006063800	FtPinG0006063800.01.T01
1456	Ft2:1881878-1883494	Ft2	1881878	1883494	1617	8.57198	9.62912	-1.05715	5.97042e-15	2.87618e-14	360.62	400.5	854.78	728.96	Intergenic	Intergenic	-4673	FtPinG0006464100.01.T01	FtPinG0006464100	FtPinG0006464100.01.T01
1457	Ft2:18881962-18883578	Ft2	18881962	18883578	1617	5.07239	8.51365	-3.44125	4.86867e-40	1.06822e-38	41.52	25.77	366.48	364.48	Intergenic	Intergenic	21891	FtPinG0009810900.01.T01	FtPinG0009810900	FtPinG0009810900.01.T01
1458	Ft2:18931056-18932672	Ft2	18931056	18932672	1617	6.97746	5.11261	1.86485	9.00197e-09	2.60984e-08	128.11	123.92	29.96	39.24	Intergenic	Intergenic	5283	FtPinG0004847200.01.T01	FtPinG0004847200	FtPinG0004847200.01.T01
1459	Ft2:19168056-19169672	Ft2	19168056	19169672	1617	7.31991	5.25624	2.06368	2.71225e-12	1.06077e-11	158.96	160.6	38.94	37.49	Intergenic	Intergenic	-12733	FtPinG0008735000.01.T01	FtPinG0008735000	FtPinG0008735000.01.T01
1460	Ft2:1917434-1919050	Ft2	1917434	1919050	1617	9.25013	7.4853	1.76483	3.69633e-32	5.18526e-31	594.31	623.55	178.75	179.62	Intergenic	Intergenic	-17754	FtPinG0006464400.01.T01	FtPinG0006464400	FtPinG0006464400.01.T01
1461	Ft2:19367054-19368670	Ft2	19367054	19368670	1617	9.29733	7.32289	1.97444	1.07269e-35	1.85939e-34	575.33	683.03	159.77	160.44	Intergenic	Intergenic	5326	FtPinG0008738000.01.T01	FtPinG0008738000	FtPinG0008738000.01.T01
1462	Ft2:19412743-19414359	Ft2	19412743	19414359	1617	8.69929	7.95649	0.742795	1.34989e-06	3.21502e-06	419.93	411.4	252.64	244.15	Intergenic	Intergenic	-3638	FtPinG0008739400.01.T01	FtPinG0008739400	FtPinG0008739400.01.T01
1463	Ft2:19486658-19488274	Ft2	19486658	19488274	1617	8.23857	6.88202	1.35655	1.49617e-11	5.53287e-11	297.75	306.32	106.85	129.05	promoter-TSS (FtPinG0005241100.01.T01)	promoter-TSS (FtPinG0005241100.01.T01)	-289	FtPinG0005241100.01.T01	FtPinG0005241100	FtPinG0005241100.01.T01
1464	Ft2:19534051-19535667	Ft2	19534051	19535667	1617	8.7626	7.25451	1.50809	8.04816e-19	5.25926e-18	411.63	457.01	159.77	145.62	Intergenic	Intergenic	-5003	FtPinG0005243900.01.T01	FtPinG0005243900	FtPinG0005243900.01.T01
1465	Ft2:19682150-19683766	Ft2	19682150	19683766	1617	8.12029	4.46379	3.65649	1.11483e-34	1.80944e-33	285.89	270.63	17.97	26.16	promoter-TSS (FtPinG0005247500.01.T01)	promoter-TSS (FtPinG0005247500.01.T01)	-532	FtPinG0005247500.01.T01	FtPinG0005247500	FtPinG0005247500.01.T02
1466	Ft2:19738744-19740360	Ft2	19738744	19740360	1617	7.84725	6.80246	1.04479	6.36362e-06	1.424e-05	214.71	245.85	130.81	92.43	Intergenic	Intergenic	-8595	FtPinG0005249200.01.T02	FtPinG0005249200	FtPinG0005249200.01.T02
1467	Ft2:19906954-19908570	Ft2	19906954	19908570	1617	7.12811	5.95064	1.17747	2.3305e-05	4.89611e-05	134.05	145.73	60.91	62.78	Intergenic	Intergenic	-16737	FtPinG0000053600.01.T01	FtPinG0000053600	FtPinG0000053600.01.T01
1468	Ft2:19918892-19920508	Ft2	19918892	19920508	1617	8.16569	7.27496	0.890734	3.04716e-06	7.02696e-06	303.68	270.63	159.77	149.98	Intergenic	Intergenic	-4799	FtPinG0000053600.01.T01	FtPinG0000053600	FtPinG0000053600.01.T01
1469	Ft2:19938936-19940552	Ft2	19938936	19940552	1617	8.96332	9.59645	-0.63313	2.24426e-07	5.75227e-07	482.8	515.49	753.93	794.36	Intergenic	Intergenic	15245	FtPinG0000053600.01.T01	FtPinG0000053600	FtPinG0000053600.01.T01
1470	Ft2:20108042-20109658	Ft2	20108042	20109658	1617	7.87792	6.86219	1.01573	2.17553e-06	5.07816e-06	220.64	249.82	115.84	116.84	Intergenic	Intergenic	12301	FtPinG0005238400.01.T01	FtPinG0005238400	FtPinG0005238400.01.T01
1471	Ft2:20170593-20172209	Ft2	20170593	20172209	1617	7.68384	5.46196	2.22188	1.88491e-16	1.01737e-15	198.1	213.14	41.94	46.21	TTS (FtPinG0005236400.01.T01)	TTS (FtPinG0005236400.01.T01)	393	FtPinG0005236400.01.T01	FtPinG0005236400	FtPinG0005236400.01.T01
1472	Ft2:20185936-20187552	Ft2	20185936	20187552	1617	7.85754	6.57566	1.28188	1.47986e-08	4.20892e-08	240.81	223.05	87.87	102.89	TTS (FtPinG0005235700.01.T01)	TTS (FtPinG0005235700.01.T01)	1050	FtPinG0005235700.01.T01	FtPinG0005235700	FtPinG0005235700.01.T01
1473	Ft2:20193569-20195185	Ft2	20193569	20195185	1617	7.74893	6.96946	0.779469	0.000273108	0.000508422	217.08	213.14	126.82	123.82	intron (FtPinG0005235500.01.T01, intron 15 of 25)	intron (FtPinG0005235500.01.T01, intron 15 of 25)	4809	FtPinG0005235500.01.T01	FtPinG0005235500	FtPinG0005235500.01.T01
1474	Ft2:20309862-20311478	Ft2	20309862	20311478	1617	7.01547	5.60202	1.41345	2.04726e-06	4.79533e-06	132.86	125.9	50.93	46.21	Intergenic	Intergenic	-8130	FtPinG0008450200.01.T01	FtPinG0008450200	FtPinG0008450200.01.T01
1475	Ft2:20321599-20323215	Ft2	20321599	20323215	1617	6.22202	7.2071	-0.98507	0.000237709	0.000445559	69.99	79.31	143.8	151.72	Intergenic	Intergenic	3607	FtPinG0008450200.01.T01	FtPinG0008450200	FtPinG0008450200.01.T01
1476	Ft2:20375399-20377015	Ft2	20375399	20377015	1617	8.81484	8.37982	0.435017	0.00269302	0.00441399	443.66	457.01	316.55	349.66	Intergenic	Intergenic	4108	FtPinG0008449000.01.T01	FtPinG0008449000	FtPinG0008449000.01.T01
1477	Ft2:20418277-20419893	Ft2	20418277	20419893	1617	6.46444	7.4411	-0.976654	0.000109415	0.000212767	85.41	91.2	189.73	157.82	Intergenic	Intergenic	-7215	FtPinG0008448800.01.T01	FtPinG0008448800	FtPinG0008448800.01.T01
1478	Ft2:20420660-20422276	Ft2	20420660	20422276	1617	7.801	7.20173	0.599268	0.00404596	0.00646351	234.88	211.15	155.78	138.64	Intergenic	Intergenic	-4832	FtPinG0008448800.01.T01	FtPinG0008448800	FtPinG0008448800.01.T01
1479	Ft2:2055613-2057229	Ft2	2055613	2057229	1617	9.68065	9.30016	0.380498	0.00110246	0.00190838	812.58	828.76	653.07	607.76	promoter-TSS (FtPinG0008722700.01.T01)	promoter-TSS (FtPinG0008722700.01.T01)	-608	FtPinG0008722700.01.T01	FtPinG0008722700	FtPinG0008722700.01.T01
1480	Ft2:20607035-20608651	Ft2	20607035	20608651	1617	7.49874	6.8545	0.644247	0.00478984	0.00757385	180.31	181.41	119.83	111.61	Intergenic	Intergenic	13753	FtPinG0008182400.01.T01	FtPinG0008182400	FtPinG0008182400.01.T01
1481	Ft2:20738381-20739997	Ft2	20738381	20739997	1617	8.37611	10.58	-2.20388	2.58413e-70	2.19651e-68	315.54	348.95	1615.7	1445.71	Intergenic	Intergenic	31517	FtPinG0007484300.01.T01	FtPinG0007484300	FtPinG0007484300.01.T01
1482	Ft2:20845062-20846678	Ft2	20845062	20846678	1617	9.12496	10.8547	-1.72976	7.66073e-57	3.85556e-55	557.54	559.11	1887.32	1816.29	Intergenic	Intergenic	5354	FtPinG0007485000.01.T01	FtPinG0007485000	FtPinG0007485000.01.T01
1483	Ft2:20872361-20873977	Ft2	20872361	20873977	1617	9.6059	11.4761	-1.87018	7.87027e-64	5.16065e-62	742.59	815.87	3025.7	2671.69	Intergenic	Intergenic	-3317	FtPinG0007485600.01.T01	FtPinG0007485600	FtPinG0007485600.01.T01
1484	Ft2:20903549-20905165	Ft2	20903549	20905165	1617	7.53624	8.25222	-0.715981	0.000123618	0.000239211	177.94	193.31	332.53	277.28	intron (FtPinG0007486200.01.T01, intron 21 of 21)	intron (FtPinG0007486200.01.T01, intron 21 of 21)	4139	FtPinG0007485900.01.T01	FtPinG0007485900	FtPinG0007485900.01.T01
1485	Ft2:20909259-20910875	Ft2	20909259	20910875	1617	8.11002	10.5345	-2.42451	2.76068e-86	4.39983e-84	279.95	272.62	1533.82	1432.63	exon (FtPinG0007486200.01.T01, exon 13 of 22)	exon (FtPinG0007486200.01.T01, exon 13 of 22)	5251	FtPinG0007486200.01.T02	FtPinG0007486200	FtPinG0007486200.01.T01
1486	Ft2:20963109-20964725	Ft2	20963109	20964725	1617	4.77732	7.35323	-2.57591	1.57081e-14	7.3213e-14	26.1	28.75	137.8	189.22	intron (FtPinG0007486900.01.T01, intron 3 of 5)	intron (FtPinG0007486900.01.T01, intron 3 of 5)	2539	FtPinG0007486900.01.T01	FtPinG0007486900	FtPinG0007486900.01.T01
1487	Ft2:21000808-21002424	Ft2	21000808	21002424	1617	8.93723	10.2757	-1.33844	2.57382e-31	3.46244e-30	500.6	479.81	1267.2	1212.03	Intergenic	Intergenic	5128	FtPinG0007488000.01.T01	FtPinG0007488000	FtPinG0007488000.01.T01
1488	Ft2:21118827-21120443	Ft2	21118827	21120443	1617	9.61924	9.16705	0.452192	0.000150827	0.000289372	812.58	760.35	588.16	561.54	Intergenic	Intergenic	-4361	FtPinG0007488500.01.T01	FtPinG0007488500	FtPinG0007488500.01.T01
1489	Ft2:21214449-21216065	Ft2	21214449	21216065	1617	8.09599	7.07458	1.02141	2.18522e-07	5.61089e-07	277.58	269.64	131.81	137.77	Intergenic	Intergenic	5093	FtPinG0007489800.01.T01	FtPinG0007489800	FtPinG0007489800.01.T01
1490	Ft2:21302035-21303651	Ft2	21302035	21303651	1617	6.27065	9.6446	-3.37395	5.19163e-84	7.17758e-82	83.04	71.38	803.86	796.97	intron (FtPinG0007517800.01.T02, intron 3 of 6)	intron (FtPinG0007517800.01.T01, intron 3 of 6)	2728	FtPinG0007517800.01.T01	FtPinG0007517800	FtPinG0007517800.01.T01
1491	Ft2:21326878-21328494	Ft2	21326878	21328494	1617	8.91506	7.96155	0.953518	2.32435e-10	7.71311e-10	457.89	507.56	252.64	245.89	Intergenic	Intergenic	-4710	FtPinG0007517400.01.T01	FtPinG0007517400	FtPinG0007517400.01.T01
1492	Ft2:21359101-21360717	Ft2	21359101	21360717	1617	8.51691	8.03815	0.478761	0.00260218	0.00427671	344.01	388.6	267.62	258.1	Intergenic	Intergenic	-4873	FtPinG0007516400.01.T01	FtPinG0007516400	FtPinG0007516400.01.T01
1493	Ft2:213988-215604	Ft2	213988	215604	1617	6.77442	4.63322	2.1412	2.15453e-09	6.58584e-09	119.81	99.13	26.96	22.67	Intergenic	Intergenic	-1810	FtPinG0006139300.01.T01	FtPinG0006139300	FtPinG0006139300.01.T01
1494	Ft2:21412240-21413856	Ft2	21412240	21413856	1617	8.95295	8.1959	0.757056	1.54835e-07	4.04079e-07	487.55	503.6	306.56	279.9	Intergenic	Intergenic	-4884	FtPinG0007516000.01.T01	FtPinG0007516000	FtPinG0007516000.01.T01
1495	Ft2:21422347-21423963	Ft2	21422347	21423963	1617	9.26772	8.59177	0.675948	6.69506e-07	1.64228e-06	570.58	662.21	398.43	373.2	intron (FtPinG0007516000.01.T01, intron 1 of 2)	intron (FtPinG0007516000.01.T01, intron 1 of 2)	5223	FtPinG0007516000.01.T01	FtPinG0007516000	FtPinG0007516000.01.T01
1496	Ft2:21462760-21464376	Ft2	21462760	21464376	1617	8.58278	9.58878	-1.006	1.84096e-15	9.237e-15	371.3	395.54	757.92	782.15	Intergenic	Intergenic	5489	FtPinG0007515100.01.T01	FtPinG0007515100	FtPinG0007515100.01.T01
1497	Ft2:21474450-21476066	Ft2	21474450	21476066	1617	5.74007	8.49405	-2.75398	1.56379e-33	2.34875e-32	59.31	47.58	357.49	363.61	intron (FtPinG0007514900.01.T01, intron 9 of 17)	intron (FtPinG0007514900.01.T01, intron 9 of 17)	3768	FtPinG0007514900.01.T01	FtPinG0007514900	FtPinG0007514900.01.T01
1498	Ft2:21508306-21509922	Ft2	21508306	21509922	1617	8.75774	6.92649	1.83125	7.33803e-24	6.44747e-23	393.83	471.88	123.82	119.46	Intergenic	Intergenic	-4821	FtPinG0007513800.01.T01	FtPinG0007513800	FtPinG0007513800.01.T01
1499	Ft2:21566158-21567774	Ft2	21566158	21567774	1617	5.2253	6.9294	-1.7041	2.19202e-07	5.62516e-07	45.08	29.74	120.83	122.95	Intergenic	Intergenic	18660	FtPinG0007513400.01.T01	FtPinG0007513400	FtPinG0007513400.01.T01
1500	Ft2:21572741-21574357	Ft2	21572741	21574357	1617	5.41445	6.66355	-1.2491	0.000274381	0.000510544	54.57	30.73	99.86	102.89	Intergenic	Intergenic	14119	FtPinG0005278300.01.T01	FtPinG0005278300	FtPinG0005278300.01.T01
1501	Ft2:21635849-21637465	Ft2	21635849	21637465	1617	8.86998	8.38166	0.488321	0.00109617	0.00189894	446.03	489.72	364.48	302.57	TTS (FtPinG0005277700.01.T01)	TTS (FtPinG0005277700.01.T01)	5106	FtPinG0005277700.01.T01	FtPinG0005277700	FtPinG0005277700.01.T01
1502	Ft2:21655196-21656812	Ft2	21655196	21656812	1617	8.34118	7.46052	0.880656	5.59762e-07	1.37986e-06	327.4	321.19	178.75	173.52	Intergenic	Intergenic	-4790	FtPinG0005277600.01.T01	FtPinG0005277600	FtPinG0005277600.01.T01
1503	Ft2:21668708-21670324	Ft2	21668708	21670324	1617	7.60173	5.7312	1.87054	1.7369e-12	6.91087e-12	180.31	208.18	53.92	52.32	TTS (FtPinG0005277300.01.T01)	TTS (FtPinG0005277300.01.T01)	2546	FtPinG0005277300.01.T01	FtPinG0005277300	FtPinG0005277300.01.T01
1504	Ft2:21791123-21792739	Ft2	21791123	21792739	1617	7.98095	8.53089	-0.549941	0.00082579	0.00145136	245.55	259.73	339.52	400.23	Intergenic	Intergenic	-4672	FtPinG0001751100.01.T01	FtPinG0001751100	FtPinG0001751100.01.T01
1505	Ft2:21937659-21939275	Ft2	21937659	21939275	1617	7.96743	8.47832	-0.510894	0.00229432	0.00379794	228.95	271.63	371.47	341.81	Intergenic	Intergenic	9945	FtPinG0007814900.01.T01	FtPinG0007814900	FtPinG0007814900.01.T01
1506	Ft2:2194354-2195970	Ft2	2194354	2195970	1617	7.74833	5.13588	2.61245	1.34699e-20	9.81381e-20	209.97	220.08	31.95	38.37	exon (FtPinG0008727300.01.T01, exon 9 of 12)	exon (FtPinG0008727300.01.T01, exon 9 of 12)	-4490	FtPinG0008727900.01.T01	FtPinG0008727900	FtPinG0008727900.01.T01
1507	Ft2:22050348-22051964	Ft2	22050348	22051964	1617	8.75654	6.74118	2.01535	2.10084e-28	2.41797e-27	437.72	427.27	98.86	115.1	Intergenic	Intergenic	-4684	FtPinG0000821900.01.T01	FtPinG0000821900	FtPinG0000821900.01.T01
1508	Ft2:22066669-22068285	Ft2	22066669	22068285	1617	9.48922	8.2317	1.25752	1.1878e-16	6.52777e-16	651.25	786.13	264.62	336.58	Intergenic	Intergenic	6125	FtPinG0000822200.01.T01	FtPinG0000822200	FtPinG0000822200.01.T01
1509	Ft2:22283490-22285106	Ft2	22283490	22285106	1617	4.67504	8.09358	-3.41854	1.5344e-30	1.96071e-29	21.35	29.74	285.59	260.72	Intergenic	Intergenic	5187	FtPinG0005255300.01.T01	FtPinG0005255300	FtPinG0005255300.01.T01
1510	Ft2:22339608-22341224	Ft2	22339608	22341224	1617	7.13003	8.55183	-1.4218	3.4534e-15	1.69205e-14	142.35	137.8	390.44	360.12	Intergenic	Intergenic	-4484	FtPinG0005252800.01.T01	FtPinG0005252800	FtPinG0005252800.01.T01
1511	Ft2:2260428-2262044	Ft2	2260428	2262044	1617	9.18232	8.59077	0.591556	2.50201e-05	5.24011e-05	525.51	636.44	380.46	390.64	promoter-TSS (FtPinG0008730100.01.T01)	promoter-TSS (FtPinG0008730100.01.T01)	-125	FtPinG0008730100.01.T01	FtPinG0008730100	FtPinG0008730100.01.T01
1512	Ft2:22756077-22757693	Ft2	22756077	22757693	1617	8.51703	7.96853	0.548497	0.00137914	0.00235466	392.65	340.03	278.6	222.35	Intergenic	Intergenic	5127	FtPinG0009596100.01.T01	FtPinG0009596100	FtPinG0009596100.01.T01
1513	Ft2:23073196-23074812	Ft2	23073196	23074812	1617	7.24284	6.52578	0.717058	0.00483386	0.00763609	148.28	154.65	84.88	99.4	Intergenic	Intergenic	40796	FtPinG0001043100.01.T01	FtPinG0001043100	FtPinG0001043100.01.T01
1514	Ft2:23108783-23110399	Ft2	23108783	23110399	1617	8.51098	9.15185	-0.64087	3.78276e-06	8.6348e-06	355.87	373.73	603.14	534.51	Intergenic	Intergenic	5209	FtPinG0001043100.01.T01	FtPinG0001043100	FtPinG0001043100.01.T01
1515	Ft2:23248983-23250599	Ft2	23248983	23250599	1617	7.62455	8.71095	-1.0864	1.60148e-09	4.94402e-09	163.7	230.98	427.39	410.69	Intergenic	Intergenic	-14356	FtPinG0000055300.01.T01	FtPinG0000055300	FtPinG0000055300.01.T01
1516	Ft2:23312076-23313692	Ft2	23312076	23313692	1617	5.88952	7.62722	-1.7377	8.27985e-11	2.87304e-10	69.99	48.58	202.71	192.7	Intergenic	Intergenic	-15625	FtPinG0000055900.01.T01	FtPinG0000055900	FtPinG0000055900.01.T01
[truncated: 5,856 more rows]
