# Supplementary material for: H3K4me3 changes occur in cell wall genes during the development of Fagopyrum tataricum morphogenic and non-morphogenic calli
Source: Front Plant Sci. 2024 Sep 25;15:1465514. doi: 10.3389/fpls.2024.1465514 (PMC11461221; doi:10.3389/fpls.2024.1465514)
Supplement: Supplementary file 14 [file Table5.xlsx]

## Sheet: Arkusz1
	Supplementary Table 5. Ct values from ChIP-qPCR; MC- morphogenic callus, NC-non-morphogenic callus
		PECTIN METHYLESTERASE INHIBITOR (PMEI)		PECTIN METHYLESTERASE (PME)		PEROXIDASE (PX)		EXTENSIN1 (EXT1)		EXTENSIN2 (EXT2)		POLYGALACTURONASE1 (PG1)		POLYGALACTURONASE2 (PG2)		PMEI_upstream		S-ELF3-1		S-ELF3-2
		Ct-day two	Ct-day six	Ct-day two	Ct-day six	Ct-day two	Ct-day six	Ct-day two	Ct-day six	Ct-day two	Ct-day six	Ct-day two	Ct-day six	Ct-day two	Ct-day six	Ct-day two	Ct-day six	Ct-day two	Ct-day six	Ct-day two	Ct-day six
1st technical replicate	MC_Input_1	21.99	25.63	20.94	24.48	22.06	25.94	21.98	25.09	22.09	24.8	23.28	29.26	20.68	24.96	15.25	22.99	17.05	23.01	21.83	28.08
	MC_Input_2	20.65	26.94	21.16	24.63	22.05	25.87	22.05	25.45	22.13	24.91	23.53	28.3	20.99	24.99	15.33	23.01	16.92	22.89	21.55	31.43
	MC_IgG_1	35.31	35.23	35.54	27.83	40	28.1	40	27.81	40	28.9	36.8	29.85	39.47	28.52	30.49	22.08	29.27	23.03	35.92	27.99
	MC_IgG_2	40	35.66	40	27.79	40	28.13	40	27.92	36.84	28.97	35.63	29.68	40	28.5	30.82	22.53	29.26	23.28	35.79	28.87
	MC_H3K4me3_1	32.9	37.68	35.16	33.28	33.67	35.24	33.02	32.76	36.92	33.64	35.21	34.43	36.74	33.79	31.14	28.75	30.45	28.57	36.62	33.91
	MC_H3K4me3_2	32.32	33.54	36.16	34.1	40	33.97	35.07	33.19	35.63	33.53	37.02	36.4	34.69	33.04	32.12	28.64	30.51	28.74	36.62	34.42
2nd technical replicate	MC_Input_1	25.86	25.06	26.22	25.55	26.14	26.61	26.47	26.18	26.98	26.58	27.15	28.45	26.26	26.14	17.63	21.86	18.72	22.13	25.86	25.31
	MC_Input_2	25.83	25.82	25.99	25.59	26.24	26.88	26.48	26.27	26.88	25.97	27.25	28.07	26.03	26.11	17.85	21.85	19.5	22.71	26.06	25.32
	MC_IgG_1	40	32.24	40	32.27	35.84	33.43	40	31.82	40	32.96	36.74	35.73	35.86	33.62	30.64	25.63	29.71	26.45	36.47	32.27
	MC_IgG_2	36.2	32.88	34.56	33.65	34.27	33	40	32.71	36.62	34.21	35.55	34.5	36.7	33.69	31.04	25.67	40	26.65	35.18	32.67
	MC_H3K4me3_1	28.91	24.18	32.22	26.11	32.12	27.22	31.35	25.05	33.55	25.46	33.86	27.58	32.01	26.08	28.73	21.07	29.44	22.01	37.18	37.22
	MC_H3K4me3_2	29.31	24.32	32.69	26.28	31.65	27.07	31.24	25.11	32.55	25.61	33.46	27.47	32.5	26.04	29.12	21	29.2	22.08	33.72	40
3rd technical replicate	MC_Input_1	22.42	22.72	22.44	25.43	22.66	25.49	22.92	24.27	23.34	24.47	23.54	27.34	22.22	23.67	14.32	19.27	15.84	20.66	22.63	23.81
	MC_Input_2	22.7	22.86	22.51	25.67	22.97	25.07	23.28	24.86	23.67	24.61	23.34	27.09	22.3	40	14.61	19.66	16.15	20.64	23.26	24.05
	MC_IgG_1	40	28.56	40	30.73	34.5	29.09	36.74	28.84	40	29.94	34.95	30.57	40	29.01	40	21.65	30.16	22.82	27.74	29.62
	MC_IgG_2	40	28.79	40	30.61	35.94	29.53	36.96	28.64	40	29.92	37.35	30.57	40	29.47	40	22.03	30.31	22.84	40	29.45
	MC_H3K4me3_1	30.92	22.73	36.12	26.19	33.54	24.93	34.04	24.2	33.55	24.5	36.58	26.04	33.86	24.09	30.96	27.92	30.56	19.71	37.09	28.71
	MC_H3K4me3_2	32.61	22.42	34.63	26	34.02	24.88	33.93	24.15	32.87	24.69	37.24	25.74	34.75	23.96	31	18.71	30.44	19.68	37.63	29.43
4th technical replicte	MC_Input_1	24.49	24.65	24.72	25.02	27.19	26.16	24.98	25.32	25.22	22.09	21.47	23.28	30.61	20.68	16.26	22.05	17.45	25.15	24.66	22.66
	MC_Input_2	24.54	24.66	25.03	25.44	27.66	25.99	24.98	25.42	25.3	22.13	21.85	23.53	33.23	20.99	16.44	22.47	17.88	25.28	24.72	22.49
	MC_IgG_1	40	30.49	33.72	31.11	26.24	31.01	38.61	30.05	30.46	40	38.54	36.8	36.5	39.47	29.33	23.95	25.55	30.64	30.7	28.67
	MC_IgG_2	40	30.13	40	31.52	25.94	31.04	32.37	30.42	31.25	36.84	40	35.63	35.87	40	28.45	24.05	25.55	30.24	32.64	28.1
	MC_H3K4me3_1	27.49	24.14	31.17	26.92	24.89	25.84	30.58	24.79	25.55	36.92	32.54	35.21	30.34	36.74	27.98	20.45	26.4	24.16	31.79	24.48
	MC_H3K4me3_2	26.28	24.13	32.77	26.85	24.71	26.23	29.63	25.02	25.8	35.63	33.14	37.02	30.35	34.69	28.96	20.92	26.49	24.18	32.49	24.56
1st technical replicate	NC_Input_1	17.82	22.8	18.78	23.54	20.84	23.18	22.85	24.19	22.96	23.88	26.7	31.15	24.14	24.1	21.3	17.82	20.93	19.58	22.17	22.63
	NC_Input_2	18.28	22.92	18.71	24.47	20.6	22.78	23.24	26.71	22.99	24.54	27.03	34.46	24.41	24.88	20.88	19.86	20.73	19.94	22.01	23.75
	NC_IgG_1	40	25.55	40	26.21	25.67	24.6	40	29.27	40	27.74	40	34.19	40	25.83	35.41	19.61	30.95	18.74	40	24.84
	NC_IgG_2	42.26	25.42	40	27.41	26.57	24.74	40	30.75	40	27.74	35.6	33.53	36.82	26.14	34.43	18.91	31.09	17.92	40	24.55
	NC_H3K4me3_1	31.89	22.67	33.63	28.4	27.73	22.31	32.23	29.46	37.17	26.27	40	33.8	36.04	25.22	32.51	19.23	30.82	18.46	36.97	30.91
	NC_H3K4me3_2	31.3	22.7	32.87	34.43	28.42	21.98	32.43	28.54	35.51	26.43	40	34.36	36.42	25.9	32.97	19.4	30.98	18.69	36.6	24.13
2nd technical replicate	NC_Input_1	22.75	24.62	23.61	23.2	25.17	26.55	23.92	24.64	23.52	25.79	27.22	32.25	24.3	26.55	17.55	19.48	18.2	23.86	22.12	24.6
	NC_Input_2	22.82	24.55	23.49	25.55	25.25	26.82	23.79	25.44	23.5	27.2	27.07	37.69	24.33	26.85	17.02	20.29	18.58	25.85	21.98	23.85
	NC_IgG_1	40	40	34.52	27.4	40	30.15	36.97	29.44	36.66	31.46	36.66	35.64	36.71	29.99	31.67	22.97	29.73	27.55	37.95	27.93
	NC_IgG_2	40	40	35.33	26.99	36.05	29.93	40	29.56	36.09	30.86	40	34.34	37.24	30.01	31.88	23.22	30.09	26.51	36	27.87
	NC_H3K4me3_1	31.49	32.79	34.72	24.53	32.51	25.94	32.04	25.85	36.03	29.07	36.84	31	33.49	27.26	28.07	21.6	28.44	24.58	37.58	26.71
	NC_H3K4me3_2	32.44	32.3	32.98	23.92	32.75	25.86	32.15	26.19	35.49	29.29	36.5	31.46	33.84	27.57	28.6	21.52	28.82	24.55	35.08	26.54
3rd technical replicate	NC_Input_1	19.97	23.95	14.52	22.5	12.54	24.91	20.83	24	21.07	23.71	21.58	25.87	21.78	21.78	19.85	19.85	20.89	20.89	21.42	21.42
	NC_Input_2	19.83	24.42	14.44	23.26	12.57	25.27	20.69	24.16	21.24	24.66	21.63	26.59	21.66	21.66	20.01	20.01	21.13	21.13	21.05	21.05
	NC_IgG_1	36.52	27.69	28.32	26.68	28.76	28.19	40	27.58	36.71	28.66	37.2	29.96	35.91	35.91	38.09	38.09	40	40	33.26	33.26
	NC_IgG_2	37.11	27.69	28.71	26.59	28.69	28.26	40	27.76	36.46	28.6	35.74	29.78	35.83	35.83	40	40	40	40	32.41	32.41
	NC_H3K4me3_1	28.46	35.38	26.41	39.11	25.3	32.98	33.92	34.26	28.31	33.02	32.56	38.83	32.28	32.28	29.13	29.13	27.79	27.79	27.7	27.7
	NC_H3K4me3_2	28.64	35.84	26.54	32.01	25.69	33.44	35.52	37.08	29.27	40	32.08	37.28	32.64	32.64	29.26	29.26	28.1	28.1	27.78	27.78
4th technical replicte	NC_Input_1	18.94	19.63	18.64	18.64	20.01	20.01	19.99	19.99	20.29	20.29	21.47	21.47	19.11	19.11	13.87	13.87	15.59	15.59	20.05	20.05
	NC_Input_2	19.13	19.73	18.8	18.8	19.76	19.76	20.95	20.95	20.76	20.76	21.85	21.85	18.98	18.98	13.8	13.8	15.82	15.82	34.61	34.61
	NC_IgG_1	40	40	35.3	35.3	36.22	36.22	32.58	32.58	40	40	38.54	38.54	40	40	30.11	30.11	30.29	30.29	40	40
	NC_IgG_2	40	34.84	33.79	33.79	40	40	32.76	32.76	40	40	40	40	40	40	30.61	30.61	31.2	31.2	40	40
	NC_H3K4me3_1	27.72	27.28	28.93	28.93	27	27	28.43	28.43	31.72	31.72	32.54	32.54	28.34	28.34	25.64	25.64	26.73	26.73	34.57	34.57
	NC_H3K4me3_2	27.64	27.57	28.67	28.67	27.06	27.06	28.58	28.58	31.86	31.86	33.14	33.14	28.49	28.49	25.99	25.99	26.71	26.71	33.62	33.62
