# Supplementary material for: H3K4me3 changes occur in cell wall genes during the development of Fagopyrum tataricum morphogenic and non-morphogenic calli
Source: Front Plant Sci. 2024 Sep 25;15:1465514. doi: 10.3389/fpls.2024.1465514 (PMC11461221; doi:10.3389/fpls.2024.1465514)
Supplement: Supplementary file 15 [file Table6.xlsx]

## Sheet: Ct values
Supplementary Table 6. Ct Values from the RT-qPCR
Name	CP	Comment
MC_d2_PMEI_1	24.76
MC_d2_PMEI_1	24.31
MC_d2_PMEI_2	24.59
MC_d2_PMEI_2	24.51
MC_d2_PMEI_3	24.71
MC_d2_PMEI_3	24.58
MC_d2_PME_1	no value
MC_d2_PME_1	no value
MC_d2_PME_2	37.75	> 35
MC_d2_PME_2	35.24	> 35
MC_d2_PME_3	no value
MC_d2_PME_3	no value
MC_d2_PX_1	23.55
MC_d2_PX_1	23.52
MC_d2_PX_2	23.67
MC_d2_PX_2	23.48
MC_d2_PX_3	24.09
MC_d2_PX_3	22.87
MC_d2_EXT1_1	26.64
MC_d2_EXT1_1	26.62
MC_d2_EXT1_2	25.97
MC_d2_EXT1_2	26
MC_d2_EXT1_3	26.77
MC_d2_EXT1_3	26.67
MC_d2_EXT2_1	30.48
MC_d2_EXT2_1	29.84
MC_d2_EXT2_2	29.57
MC_d2_EXT2_2	29.33
MC_d2_EXT2_3	30.46
MC_d2_EXT2_3	29.91
MC_d2_PG1_1	31.62
MC_d2_PG1_1	31.54
MC_d2_PG1_2	31.6
MC_d2_PG1_2	31.92
MC_d2_PG1_3	32.35
MC_d2_PG1_3	32.3
MC_d2_PG2_1	31.34
MC_d2_PG2_1	31.12
MC_d2_PG2_2	31.67
MC_d2_PG2_2	31.68
MC_d2_PG2_3	31.52
MC_d2_PG2_3	31.79
NC_d2_PMEI_1	26.26
NC_d2_PMEI_1	25.96
NC_d2_PMEI_2	25.94
NC_d2_PMEI_2	25.84
NC_d2_PMEI_3	25.76
NC_d2_PMEI_3	25.79
NC_d2_PME_1	36.41	> 35
NC_d2_PME_1	36.57	> 35
NC_d2_PME_2	no value
NC_d2_PME_2	35.55	> 35
NC_d2_PME_3	no value
NC_d2_PME_3	37.3	> 35
NC_d2_PX_1	22.04
NC_d2_PX_1	22.14
NC_d2_PX_2	22.42
NC_d2_PX_2	22.12
NC_d2_PX_3	21.57
NC_d2_PX_3	22.13
NC_d2_EXT1_1	25.99
NC_d2_EXT1_1	25.65
NC_d2_EXT1_2	25.21
NC_d2_EXT1_2	25.2
NC_d2_EXT1_3	24.48
NC_d2_EXT1_3	24.71
NC_d2_EXT2_1	28.95
NC_d2_EXT2_1	28.85
NC_d2_EXT2_2	28.18
NC_d2_EXT2_2	27.98
NC_d2_EXT2_3	27.52
NC_d2_EXT2_3	28.08
NC_d2_PG1_1	33.55
NC_d2_PG1_1	34.45
NC_d2_PG1_2	33.62
NC_d2_PG1_2	34.18
NC_d2_PG1_3	33.62
NC_d2_PG1_3	33.87
NC_d2_PG2_1	33.98
NC_d2_PG2_1	33.6
NC_d2_PG2_2	34.63
NC_d2_PG2_2	34.48
NC_d2_PG2_3	33.6
NC_d2_PG2_3	33.59
MC_d6_PMEI_1	24.56
MC_d6_PMEI_1	24.65
MC_d6_PMEI_2	24.69
MC_d6_PMEI_2	24.67
MC_d6_PMEI_3	24.57
MC_d6_PMEI_3	24.5
MC_d6_PME_1	no value
MC_d6_PME_1	no value
MC_d6_PME_2	no value
MC_d6_PME_2	36.58	> 35
MC_d6_PME_3	no value
MC_d6_PME_3	no value
MC_d6_PX_1	22.67
MC_d6_PX_1	22.85
MC_d6_PX_2	22.93
MC_d6_PX_2	23.62
MC_d6_PX_3	22.77
MC_d6_PX_3	22.68
MC_d6_EXT1_1	25.27
MC_d6_EXT1_1	24.9
MC_d6_EXT1_2	25.54
MC_d6_EXT1_2	25.9
MC_d6_EXT1_3	25.08
MC_d6_EXT1_3	25.18
MC_d6_EXT2_1	29.47
MC_d6_EXT2_1	29.2
MC_d6_EXT2_2	29.23
MC_d6_EXT2_2	29.13
MC_d6_EXT2_3	29.45
MC_d6_EXT2_3	29.12
MC_d6_PG1_1	32.44
MC_d6_PG1_1	31.66
MC_d6_PG1_2	32.61
MC_d6_PG1_2	32.64
MC_d6_PG1_3	32.32
MC_d6_PG1_3	32.55
MC_d6_PG2_1	32.14
MC_d6_PG2_1	32.1
MC_d6_PG2_2	32.6
MC_d6_PG2_2	32.56
MC_d6_PG2_3	32.23
MC_d6_PG2_3	32.06
NC_d6_PMEI_1	26.1
NC_d6_PMEI_1	26.15
NC_d6_PMEI_2	26.22
NC_d6_PMEI_2	26.21
NC_d6_PMEI_3	26.05
NC_d6_PMEI_3	25.84
NC_d6_PME_1	no value
NC_d6_PME_1	35.74	> 35
NC_d6_PME_2	no value
NC_d6_PME_2	no value
NC_d6_PME_3	no value
NC_d6_PME_3	no value
NC_d6_PX_1	18.52
NC_d6_PX_1	18.48
NC_d6_PX_2	18.29
NC_d6_PX_2	18.61
NC_d6_PX_3	18.1
NC_d6_PX_3	18.11
NC_d6_EXT1_1	27.89
NC_d6_EXT1_1	27.95
NC_d6_EXT1_2	28.05
NC_d6_EXT1_2	27.99
NC_d6_EXT1_3	27.87
NC_d6_EXT1_3	28.14
NC_d6_EXT2_1	36.42	> 35
NC_d6_EXT2_1	35.62	> 35
NC_d6_EXT2_2	36.52	> 35
NC_d6_EXT2_2	34.12
NC_d6_EXT2_3	34.74
NC_d6_EXT2_3	35.67	> 35
NC_d6_PG1_1	40	> 35
NC_d6_PG1_1	39.13	> 35
NC_d6_PG1_2	40	> 35
NC_d6_PG1_2	37.3	> 35
NC_d6_PG1_3	38.22	> 35
NC_d6_PG1_3	40	> 35
NC_d6_PG2_1	33.98
NC_d6_PG2_1	33.84
NC_d6_PG2_2	33.6
NC_d6_PG2_2	33.65
NC_d6_PG2_3	34.09
NC_d6_PG2_3	33.97
2/1 MC_ACTIN	20.59
2/2 MC_ACTIN	20.39
2/3 MC_ACTIN	20.78
6/1 MC_ACTIN	20.12
6/2 MC_ACTIN	20.65
6/3 MC_ACTIN	20.98
2/1 NC_ACTIN	20.22
2/2 NC_ACTIN	20.15
2/3 NC_ACTIN	20.23
6/1 NC_ACTIN	20.33
6/2 NC_ACTIN	20.44
6/3 NC_ACTIN	20.78
2/1 MC_SAND	22.48
2/2 MC_SAND	22.32
2/3 MC_SAND	22.02
6/1 MC_SAND	22.65
6/2 MC_SAND	22.19
6/3 MC_SAND	22.36
2/1 NC_SAND	22.37
2/2 NC_SAND	22.87
2/3 NC_SAND	22.24
6/1 NC_SAND	22.32
6/2 NC_SAND	22.78
6/3 NC_SAND	22.45

## Sheet: Arkusz1
	ACTIN	SAND
2/1 MC	20.59	22.48
2/2 MC	20.39	22.32
2/3 MC	20.78	22.02
6/1 MC	20.12	22.65
6/2 MC	20.65	22.19
6/3 MC	20.98	22.36
2/1 NC	20.22	22.37
2/2 NC	20.15	22.87
2/3 NC	20.23	22.24
6/1 NC	20.33	22.32
6/2 NC	20.44	22.78
6/3 NC	20.78	22.45
