# Supplementary material for: H3K4me3 changes occur in cell wall genes during the development of Fagopyrum tataricum morphogenic and non-morphogenic calli
Source: Front Plant Sci. 2024 Sep 25;15:1465514. doi: 10.3389/fpls.2024.1465514 (PMC11461221; doi:10.3389/fpls.2024.1465514)
Supplement: Supplementary file 17 [file Table8.xlsx]

## Sheet: Full1
Supplementary Table 8. GO enrichment analysis of genes associated to differentially enriched regions that present higher levels of H3K4me3 in MC.
Type: MF - molecular function, MC - molecular component, BP - biological function
Type	GO Term	Study #	Study Freq.	Pop. Freq.	p-value	q-value	name	genes
MF	GO:0016705	31	0.047	0.022	6.07e-05	0.0281	oxidoreductase activity, acting on paired donors, with incorporation or reduction of molecular oxygen	FtPinG0006132400.01.T01,FtPinG0003252000.01.T01,FtPinG0006429300.01.T01,FtPinG0006410200.01.T01,FtPinG0005830100.01.T01,FtPinG0005827700.01.T01,FtPinG0000261000.01.T01,FtPinG0004446100.01.T01,FtPinG0001919700.01.T01,FtPinG0001859700.01.T01,FtPinG0002164400.01.T01,FtPinG0001345200.01.T01,FtPinG0003628300.01.T01,FtPinG0007049900.01.T01,FtPinG0006434900.01.T01,FtPinG0005300000.01.T01,FtPinG000026340…
MF	GO:0020037	35	0.053	0.027	0.000158	0.0365	heme binding	FtPinG0006132400.01.T01,FtPinG0003252000.01.T01,FtPinG0006429300.01.T01,FtPinG0001659600.01.T01,FtPinG0006410200.01.T01,FtPinG0007067300.01.T01,FtPinG0005830100.01.T01,FtPinG0005827700.01.T01,FtPinG0005641600.01.T01,FtPinG0000261000.01.T01,FtPinG0004446100.01.T01,FtPinG0001919700.01.T01,FtPinG0001859700.01.T01,FtPinG0001345200.01.T01,FtPinG0003628300.01.T01,FtPinG0007049900.01.T01,FtPinG000643490…
MF	GO:0008194	26	0.039	0.018	0.000222	0.0365	UDP-glycosyltransferase activity	FtPinG0001485200.01.T01,FtPinG0008963900.01.T01,FtPinG0002057500.01.T01,FtPinG0003327600.01.T01,FtPinG0005075100.01.T01,FtPinG0003322600.01.T01,FtPinG0000380300.01.T01,FtPinG0009838000.01.T01,FtPinG0002057300.01.T01,FtPinG0003966000.01.T01,FtPinG0005966300.01.T01,FtPinG0002909100.01.T01,FtPinG0006732500.01.T01,FtPinG0001952700.01.T01,FtPinG0007470100.01.T01,FtPinG0001351600.01.T01,FtPinG000081160…
MF	GO:0004497	28	0.042	0.02	0.000227	0.0365	monooxygenase activity	FtPinG0006132400.01.T01,FtPinG0003252000.01.T01,FtPinG0006429300.01.T01,FtPinG0006410200.01.T01,FtPinG0005830100.01.T01,FtPinG0005827700.01.T01,FtPinG0000261000.01.T01,FtPinG0004446100.01.T01,FtPinG0001919700.01.T01,FtPinG0001859700.01.T01,FtPinG0001345200.01.T01,FtPinG0003628300.01.T01,FtPinG0007049900.01.T01,FtPinG0006434900.01.T01,FtPinG0005300000.01.T01,FtPinG0000263400.01.T01,FtPinG000758820…
MF	GO:0004373	5	0.0076	0.0009	0.000251	0.0365	glycogen (starch) synthase activity	FtPinG0007775600.01.T01,FtPinG0000380300.01.T01,FtPinG0009838000.01.T01,FtPinG0005565800.01.T01,FtPinG0007470100.01.T01
MF	GO:0046983	31	0.047	0.024	0.000353	0.0365	protein dimerization activity	FtPinG0007103300.01.T01,FtPinG0001563600.01.T01,FtPinG0006552000.01.T01,FtPinG0005429900.01.T01,FtPinG0003323500.01.T01,FtPinG0006887500.01.T01,FtPinG0006810900.01.T01,FtPinG0009368500.01.T01,FtPinG0000702000.01.T01,FtPinG0007946400.01.T01,FtPinG0008430900.01.T01,FtPinG0003182800.01.T01,FtPinG0001902900.01.T01,FtPinG0006560600.01.T01,FtPinG0005568000.01.T01,FtPinG0005843300.01.T01,FtPinG000758330…
MF	GO:0005506	29	0.044	0.023	0.000561	0.0365	iron ion binding	FtPinG0006132400.01.T01,FtPinG0003252000.01.T01,FtPinG0006429300.01.T01,FtPinG0006410200.01.T01,FtPinG0005830100.01.T01,FtPinG0005827700.01.T01,FtPinG0000261000.01.T01,FtPinG0004446100.01.T01,FtPinG0001919700.01.T01,FtPinG0001859700.01.T01,FtPinG0003169100.01.T01,FtPinG0001345200.01.T01,FtPinG0003628300.01.T01,FtPinG0007049900.01.T01,FtPinG0006434900.01.T01,FtPinG0005300000.01.T01,FtPinG000026340…
BP	GO:0009765	7	0.015	0.0017	6.95e-06	0.00522	photosynthesis, light harvesting	FtPinG0002326800.01.T01,FtPinG0009828100.01.T02,FtPinG0002327400.01.T02,FtPinG0002327100.01.T02,FtPinG0002327400.01.T01,FtPinG0002326900.01.T01,FtPinG0002327100.01.T01
MC	GO:0016020	102	0.59	0.46	0.000414	0.0406	membrane	FtPinG0005954700.01.T01,FtPinG0008383400.01.T01,FtPinG0000240800.01.T01,FtPinG0001693600.01.T01,FtPinG0000608300.01.T01,FtPinG0009175900.01.T01,FtPinG0005015200.01.T01,FtPinG0002568600.01.T01,FtPinG0003608400.01.T01,FtPinG0001932600.01.T01,FtPinG0009740700.01.T01,FtPinG0006732500.01.T01,FtPinG0008014500.01.T02,FtPinG0000470200.01.T01,FtPinG0004274000.01.T01,FtPinG0003165200.01.T01,FtPinG000058660…
