# Supplementary material for: H3K4me3 changes occur in cell wall genes during the development of Fagopyrum tataricum morphogenic and non-morphogenic calli
Source: Front Plant Sci. 2024 Sep 25;15:1465514. doi: 10.3389/fpls.2024.1465514 (PMC11461221; doi:10.3389/fpls.2024.1465514)
Supplement: Supplementary file 18 [file Table9.xlsx]

## Sheet: Sheet1
	Supplementary Table 9. Cell wall related genes with a significant enriched methylation region
PeakID	Chr	start	end	width	Conc	Conc_YC.H3K4me3	Conc_NC.H3K4me3	Fold	Column2	p.value	FDR	YC_H3K4me3_1ug_rep1	YC_H3K4me3_1ug_rep2	NC_H3K4me3_1ug_rep1	NC_H3K4me3_1ug_rep2	Annotation	Distance.to.TSS	Nearest.PromoterID	Entrez.ID	Nearest.Unigene	Unigene_name	name in the manuscript	COG_category
Ft6:48023641-48025257	Ft6	48023641	48025257	1617	8.10352	7.06131	8.70228	-1.64	down MC	4.89e-20	3.43e-19	123.37	143.74	408.42	424.64	intron (FtPinG0009754700.01.T01, intron 2 of 2)	677	FtPinG0009754700.01.T01	FtPinG0009754700	FtPinG0009754700.01.T01	Catalyzes xyloglucan endohydrolysis (XEH) and or endotransglycosylation (XET). Cleaves and religates xyloglucan polymers, an essential constituent of the primary cell wall, and thereby participates in cell wall construction of growing tissues	-	G
Ft8:34216724-34218340	Ft8	34216724	34218340	1617	9.11722	8.11079	9.70432	-1.59	down MC	2.27e-29	2.7e-28	245.55	307.31	869.76	798.72	exon (FtPinG0005587800.01.T01, exon 1 of 1)	274	FtPinG0005587800.01.T01	FtPinG0005587800	FtPinG0005587800.01.T01	21 kDa protein-like	PECTIN METHYLESTERASE INHIBITOR (PMEI)	S
Ft5:8509893-8511509	Ft5	8509893	8511509	1617	9.29583	8.53744	9.79034	-1.25	down MC	8.41e-23	6.96e-22	347.57	395.54	866.77	904.22	exon (FtPinG0003136500.01.T01, exon 2 of 4)	441	FtPinG0003136500.01.T01	FtPinG0003136500	FtPinG0003136500.01.T01	Belongs to the peroxidase family. Classical plant (class III) peroxidase subfamily	PEROXIDASE (PX)	Q
Ft3:51379964-51381580	Ft3	51379964	51381580	1617	7.79329	7.04506	8.28351	-1.24	down MC	1.86e-10	6.22e-10	129.3	134.82	293.58	329.6	promoter-TSS (FtPinG0001241700.01.T01)	-648	FtPinG0001241700.01.T01	FtPinG0001241700	FtPinG0001241700.01.T01	Polygalacturonase		S
Ft4:534430-536046	Ft4	534430	536046	1617	8.78723	8.04834	9.27349	-1.23	down MC	3.97e-18	2.46e-17	253.86	275.59	629.11	608.63	promoter-TSS (FtPinG0001171400.01.T01)	-723	FtPinG0001171400.01.T01	FtPinG0001171400	FtPinG0001171400.01.T01	Catalyzes xyloglucan endohydrolysis (XEH) and or endotransglycosylation (XET). Cleaves and religates xyloglucan polymers, an essential constituent of the primary cell wall, and thereby participates in cell wall construction of growing tissues		G
Ft6:1323625-1325241	Ft6	1323625	1325241	1617	7.52055	6.79008	8.00319	-1.21	down MC	1.17e-08	3.35e-08	116.25	105.08	264.62	248.51	exon (FtPinG0007594600.01.T01, exon 2 of 4)	924	FtPinG0007594600.01.T01	FtPinG0007594600	FtPinG0007594600.01.T01	Acts in the modification of cell walls via demethylesterification of cell wall pectin	PECTIN METHYLESTERASE (PME)	G
Ft8:1434799-1436415	Ft8	1434799	1436415	1617	8.71883	9.13821	8.12513	1.01	up MC	4.64e-13	1.93e-12	559.91	567.04	284.6	273.8	exon (FtPinG0002292300.01.T01, exon 1 of 2)	808	FtPinG0002292300.01.T01	FtPinG0002292300	FtPinG0002292300.01.T01	Pistil-specific extensin-like protein	EXTENSIN 1 (EXT1)	S
Ft1:20678545-20680161	Ft1	20678545	20680161	1617	7.03548	7.46724	6.41648	1.05	up MC	9.81e-05	0.00019195	138.79	215.12	88.87	81.96	exon (FtPinG0004833600.01.T01, exon 1 of 2)	228	FtPinG0004833600.01.T01	FtPinG0004833600	FtPinG0004833600.01.T01	Plant non-specific lipid-transfer proteins transfer phospholipids as well as galactolipids across membranes. May play a role in wax or cutin deposition in the cell walls of expanding epidermal cells and certain secretory tissues		G
Ft5:40671751-40673367	Ft5	40671751	40673367	1617	8.93824	9.37554	8.3077	1.07	up MC	4.84e-14	2.17e-13	603.8	724.67	328.53	305.19	exon (FtPinG0009470600.01.T01, exon 1 of 1)	249	FtPinG0009470600.01.T01	FtPinG0009470600	FtPinG0009470600.01.T01	21 kDa protein-like		S
Ft1:2741370-2742986	Ft1	2741370	2742986	1617	7.47567	7.95566	6.7513	1.2	up MC	2.66e-08	7.39e-08	264.53	231.97	103.85	111.61	promoter-TSS (FtPinG0000195100.01.T01)	-132	FtPinG0000195100.01.T01	FtPinG0000195100	FtPinG0000195100.01.T01	wall-associated receptor kinase-like		T
Ft8:47355386-47357002	Ft8	47355386	47357002	1617	8.29556	8.77812	7.56526	1.21	up MC	6.68e-12	2.52e-11	384.34	493.68	174.75	204.04	exon (FtPinG0000702100.01.T01, exon 1 of 2)	297	FtPinG0000702100.01.T01	FtPinG0000702100	FtPinG0000702100.01.T01	Pistil-specific extensin-like protein	EXTENSIN 2 (EXT2)	S
Ft8:11009344-11010960	Ft8	11009344	11010960	1617	9.53536	10.0354	8.76375	1.27	up MC	2.68e-24	2.42e-23	1051.01	1047.84	474.33	395	exon (FtPinG0003333000.01.T01, exon 1 of 5)	223	FtPinG0003333000.01.T01	FtPinG0003333000	FtPinG0003333000.01.T01	Vicilin-like antimicrobial peptides		S
Ft3:34563505-34565121	Ft3	34563505	34565121	1617	7.95649	8.59568	6.78039	1.82	up MC	2.09e-22	1.7e-21	389.09	384.64	117.83	102.02	intron (FtPinG0004440900.01.T02, intron 1 of 12)	465	FtPinG0004440900.01.T01	FtPinG0004440900	FtPinG0004440900.01.T01	Hydrolyzes acetyl esters in homogalacturonan regions of pectin. In type I primary cell wall, galacturonic acid residues of pectin can be acetylated at the O-2 and O-3 positions. Decreasing the degree of acetylation of pectin gels in vitro alters their physical properties		M
Ft5:273032-274648	Ft5	273032	274648	1617	6.79044	7.44406	5.56241	1.88	up MC	1.39e-11	5.16e-11	170.82	177.45	43.94	50.57	exon (FtPinG0000462300.01.T01, exon 1 of 7)	210	FtPinG0000462300.01.T01	FtPinG0000462300	FtPinG0000462300.01.T01	Polygalacturonase	POLYGALACTURONASE (PG2)	G
Ft3:6664713-6666329	Ft3	6664713	6666329	1617	8.57813	9.26969	7.20097	2.07	up MC	2.17e-40	4.86e-39	604.99	629.5	140.8	153.47	exon (FtPinG0002932100.01.T01, exon 1 of 5)	250	FtPinG0002932100.01.T01	FtPinG0002932100	FtPinG0002932100.01.T01	Polygalacturonase	POLYGALACTURONASE (PG1)	G
Ft2:46939698-46941314	Ft2	46939698	46941314	1617	7.58864	8.28385	6.19607	2.09	up MC	2.2e-21	1.69e-20	288.26	335.07	69.9	76.73	exon (FtPinG0009677000.01.T01, exon 1 of 4)	319	FtPinG0009677000.01.T01	FtPinG0009677000	FtPinG0009677000.01.T01	Wall-associated receptor kinase		T
